# Supplementary material for: Hypothyroidism impairs skeletal muscle regeneration after injury by altering myogenic and nonmyogenic pathways
Source: JCI Insight. 2026 Mar 23;11(6):e197761. doi: 10.1172/jci.insight.197761 (PMC13043096; doi:10.1172/jci.insight.197761)
Supplement: Supplemental data sets 1-13 [file jciinsight-11-197761-s177.xlsx]

## Sheet: Legend
tab n	Dataset	Analysis	Description	Notes
1	Whole tissue integrated	Poisson regression on Graph-based clustering	DGE of each cluster vs all the other cluster	9 clusters
2	Myogenic lineage cells integrated - before filtering out Schwann, Glial and red blood cells	Poisson regression on Graph-based clustering	DGE of each cluster vs all the other cluster	6 clusters
3	Myogenic lineage cells integrated	Poisson regression on Graph-based clustering	DGE of each cluster vs all the other cluster	5 clusters
4	Myogenic lineage cells CTRL	Poisson regression on Graph-based clustering	DGE of each cluster vs all the other cluster	6 clusters
5	Myogenic lineage cells CTRL	Hurdle model on Graph-based clustering	DGE of Myogenic cluster I (number 1) vs Myogenic cluster II (number 5)
6	Myogenic lineage cells HYPO	Poisson regression on Graph-based clustering	DGE of each cluster vs all the other cluster	4 clusters
7	Myogenic lineage cells HYPO	Hurdle model on Graph-based clustering	DGE of Prolifreating cluster I (number 1) vs Proliferating cluster II (number 2)
8	Pseudobulk analysis (myogenic Lineage)	Hurdle model on sample by timepoint	DGE control and hypo at different timepoints
9	Myogenic lineage cells integrated	Poisson regression on Graph-based clustering	DGE of each timepoint in HYPO vs corresponding timepoint in CTRL
10	Myogenic lineage cells CTRL	Poisson regression on Monocle trajectory	DGE of each state vs all the other states	5 states
11	Myogenic lineage cells HYPO	Poisson regression on Monocle trajectory	DGE of each state vs all the other states	3 states
12	Immune cells	Poisson regression on Graph-based clustering	DGE of each cluster vs all the other cluster	17 clusters
13	FAPs	Poisson regression on Graph-based clustering	DGE of each cluster vs all the other cluster	9 clusters
*	DGE: differential gene expression

## Sheet: 1
Gene ID	Gene name	P-value (1 vs 2 + 3 + 4 + 5 + 6 + 7 + 8 + 9)	FDR step up (1 vs 2 + 3 + 4 + 5 + 6 + 7 + 8 + 9)	Ratio (1 vs 2 + 3 + 4 + 5 + 6 + 7 + 8 + 9)	Fold change (1 vs 2 + 3 + 4 + 5 + 6 + 7 + 8 + 9)	LSMean(1) (1 vs 2 + 3 + 4 + 5 + 6 + 7 + 8 + 9)	LSMean(2 + 3 + 4 + 5 + 6 + 7 + 8 + 9) (1 vs 2 + 3 + 4 + 5 + 6 + 7 + 8 + 9)	P-value (2 vs 1 + 3 + 4 + 5 + 6 + 7 + 8 + 9)	FDR step up (2 vs 1 + 3 + 4 + 5 + 6 + 7 + 8 + 9)	Ratio (2 vs 1 + 3 + 4 + 5 + 6 + 7 + 8 + 9)	Fold change (2 vs 1 + 3 + 4 + 5 + 6 + 7 + 8 + 9)	LSMean(2) (2 vs 1 + 3 + 4 + 5 + 6 + 7 + 8 + 9)	LSMean(1 + 3 + 4 + 5 + 6 + 7 + 8 + 9) (2 vs 1 + 3 + 4 + 5 + 6 + 7 + 8 + 9)	P-value (3 vs 1 + 2 + 4 + 5 + 6 + 7 + 8 + 9)	FDR step up (3 vs 1 + 2 + 4 + 5 + 6 + 7 + 8 + 9)	Ratio (3 vs 1 + 2 + 4 + 5 + 6 + 7 + 8 + 9)	Fold change (3 vs 1 + 2 + 4 + 5 + 6 + 7 + 8 + 9)	LSMean(3) (3 vs 1 + 2 + 4 + 5 + 6 + 7 + 8 + 9)	LSMean(1 + 2 + 4 + 5 + 6 + 7 + 8 + 9) (3 vs 1 + 2 + 4 + 5 + 6 + 7 + 8 + 9)	P-value (4 vs 1 + 2 + 3 + 5 + 6 + 7 + 8 + 9)	FDR step up (4 vs 1 + 2 + 3 + 5 + 6 + 7 + 8 + 9)	Ratio (4 vs 1 + 2 + 3 + 5 + 6 + 7 + 8 + 9)	Fold change (4 vs 1 + 2 + 3 + 5 + 6 + 7 + 8 + 9)	LSMean(4) (4 vs 1 + 2 + 3 + 5 + 6 + 7 + 8 + 9)	LSMean(1 + 2 + 3 + 5 + 6 + 7 + 8 + 9) (4 vs 1 + 2 + 3 + 5 + 6 + 7 + 8 + 9)	P-value (5 vs 1 + 2 + 3 + 4 + 6 + 7 + 8 + 9)	FDR step up (5 vs 1 + 2 + 3 + 4 + 6 + 7 + 8 + 9)	Ratio (5 vs 1 + 2 + 3 + 4 + 6 + 7 + 8 + 9)	Fold change (5 vs 1 + 2 + 3 + 4 + 6 + 7 + 8 + 9)	LSMean(5) (5 vs 1 + 2 + 3 + 4 + 6 + 7 + 8 + 9)	LSMean(1 + 2 + 3 + 4 + 6 + 7 + 8 + 9) (5 vs 1 + 2 + 3 + 4 + 6 + 7 + 8 + 9)	P-value (6 vs 1 + 2 + 3 + 4 + 5 + 7 + 8 + 9)	FDR step up (6 vs 1 + 2 + 3 + 4 + 5 + 7 + 8 + 9)	Ratio (6 vs 1 + 2 + 3 + 4 + 5 + 7 + 8 + 9)	Fold change (6 vs 1 + 2 + 3 + 4 + 5 + 7 + 8 + 9)	LSMean(6) (6 vs 1 + 2 + 3 + 4 + 5 + 7 + 8 + 9)	LSMean(1 + 2 + 3 + 4 + 5 + 7 + 8 + 9) (6 vs 1 + 2 + 3 + 4 + 5 + 7 + 8 + 9)	P-value (7 vs 1 + 2 + 3 + 4 + 5 + 6 + 8 + 9)	FDR step up (7 vs 1 + 2 + 3 + 4 + 5 + 6 + 8 + 9)	Ratio (7 vs 1 + 2 + 3 + 4 + 5 + 6 + 8 + 9)	Fold change (7 vs 1 + 2 + 3 + 4 + 5 + 6 + 8 + 9)	LSMean(7) (7 vs 1 + 2 + 3 + 4 + 5 + 6 + 8 + 9)	LSMean(1 + 2 + 3 + 4 + 5 + 6 + 8 + 9) (7 vs 1 + 2 + 3 + 4 + 5 + 6 + 8 + 9)	P-value (8 vs 1 + 2 + 3 + 4 + 5 + 6 + 7 + 9)	FDR step up (8 vs 1 + 2 + 3 + 4 + 5 + 6 + 7 + 9)	Ratio (8 vs 1 + 2 + 3 + 4 + 5 + 6 + 7 + 9)	Fold change (8 vs 1 + 2 + 3 + 4 + 5 + 6 + 7 + 9)	LSMean(8) (8 vs 1 + 2 + 3 + 4 + 5 + 6 + 7 + 9)	LSMean(1 + 2 + 3 + 4 + 5 + 6 + 7 + 9) (8 vs 1 + 2 + 3 + 4 + 5 + 6 + 7 + 9)
Ccl2	Ccl2	0	0	7.69939	7.69939	11066.4	1437.31	0.00442371	0.00673963	0.481096	-2.07859	1280.01	2660.61	0.111266	0.149433	0.243036	-4.11462	665.298	2737.45	1.01731e-73	1.08959e-72	0.0267521	-37.3803	75.2056	2811.21	0.166627	0.194683	0.186108	-5.37323	513.003	2756.48	4.96936e-85	2.05164e-83	5.08524	5.08524	8769.26	1724.45	8.75026e-12	4.47407e-11	0.0780314	-12.8154	217.97	2793.36	0.000551489	0.00216931	0.00901471	-110.93	25.3984	2817.43
Itga5	Itga5	0	0	6.8356	6.8356	535.726	78.373	0.000868239	0.00143801	0.857179	-1.16662	112.525	131.273	7.03645e-06	1.73573e-05	0.953647	-1.04861	123.839	129.859	1.72473e-98	2.50549e-97	0.110857	-9.02059	15.8917	143.352	6.0875e-06	1.16692e-05	0.782656	-1.2777	103.613	132.387	2.05612e-54	5.03973e-53	1.69247	1.69247	203.029	119.96	2.64778e-16	1.83734e-15	0.419411	-2.3843	57.9201	138.099	1.7181e-10	1.64277e-09	0.10635	-9.40294	15.2539	143.432
Bmp1	Bmp1	0	0	2.93931	2.93931	282.617	96.1506	1.95561e-263	1.87062e-261	2.87202	2.87202	277.856	96.7457	3.61679e-48	3.71079e-47	0.40217	-2.48651	50.3455	125.185	2.86196e-181	8.2572e-180	0.0320124	-31.2379	4.19214	130.954	1.01737e-194	3.32049e-193	0.0426515	-23.4459	5.57798	130.781	8.66504e-260	1.76525e-257	3.45762	3.45762	317.414	91.8011	1.46983e-13	8.53681e-13	0.501744	-1.99305	62.075	123.718	1.648e-06	1.03667e-05	0.352599	-2.83609	44.4019	125.928
Errfi1	Errfi1	0	0	6.31137	6.31137	3079.1	487.865	6.31639e-08	1.50324e-07	0.597779	-1.67286	485.44	812.073	6.44385e-05	0.000144724	0.635557	-1.57342	513.861	808.521	1.64084e-213	6.03664e-212	0.0406187	-24.6192	35.271	868.344	2.09744e-155	5.33367e-154	0.0890379	-11.2312	76.8527	863.147	1.83706e-44	3.641e-43	1.07607	1.07607	827.795	769.279	1.01615e-117	9.02557e-116	3.01956	3.01956	1913.2	633.603	4.60315e-10	4.26994e-09	0.0572361	-17.4715	49.5981	866.553
Egfr	Egfr	0	0	4.13897	4.13897	245.36	59.2805	4.57107494E-315	5.85992957583E-313	4.76018	4.76018	268.448	56.3946	5.9424e-57	7.26586e-56	0.20743	-4.82091	18.1869	87.6772	5.63268e-103	8.6579e-102	0.0283338	-35.2935	2.53965	89.6331	1.25151e-109	2.13772e-108	0.0371268	-26.9347	3.32415	89.5351	6.26437e-23	6.6366e-22	1.17124	1.17124	91.8994	78.4631	0.819844	0.857784	0.870076	-1.14932	70.5869	81.1272	0.000158884	0.000706848	0.181342	-5.51445	15.9502	87.9568
Gnl3	Gnl3	0	0	3.6647	3.6647	536.575	146.417	1.3567e-50	1.57669e-49	0.537364	-1.86093	107.501	200.052	7.37284e-21	3.94159e-20	0.573374	-1.74406	114.223	199.211	1.52088e-196	4.9379e-195	0.148151	-6.74988	31.0535	209.608	1.06674e-179	3.16584e-178	0.181515	-5.50918	37.8918	208.753	1.93444e-11	1.05854e-10	0.793134	-1.26082	154.053	194.233	1.73252e-99	1.19027e-97	2.51676	2.51676	408.719	162.399	7.67703e-07	5.06896e-06	0.436286	-2.29208	88.3254	202.449
Fbln2	Fbln2	0	0	2.45287	2.45287	752.109	306.625	0	0	3.8205	3.8205	1035.92	271.148	3.05578e-19	1.5353e-18	1.04441	1.04441	370.111	354.374	0	0	0.0309413	-32.3193	12.3485	399.095	0	0	0.0329708	-30.3299	13.1551	398.994	1.3323e-293	3.12387e-291	2.76595	2.76595	823.443	297.708	1.08935e-131	1.19877e-129	0.0988296	-10.1184	39.1117	395.749	0.00039399	0.00161361	0.420013	-2.38088	159.879	380.653
Pcolce	Pcolce	0	0	1.94485	1.94485	449.305	231.023	0	0	4.91811	4.91811	874.688	177.851	1.51749e-103	3.25906e-102	0.214514	-4.66169	59.9969	279.687	2.41013e-268	1.14389e-266	0.0178247	-56.1018	5.10764	286.548	1.40665e-287	7.31868e-286	0.0250302	-39.9518	7.16591	286.291	0	0	4.0231	4.0231	768.773	191.09	5.42652e-97	3.6475e-95	0.0913307	-10.9492	25.9329	283.945	0.000389182	0.00159497	0.392647	-2.54682	107.487	273.751
Pcolce2	Pcolce2	0	0	7.40307	7.40307	473.71	63.9883	6.91458e-152	3.12665e-150	4.09811	4.09811	333.867	81.4687	1.29474e-39	1.13782e-38	0.11805	-8.47097	14.3325	121.411	4.35065e-54	3.34779e-53	0.0242164	-41.2943	2.97451	122.83	5.81754e-60	5.47623e-59	0.0208818	-47.8885	2.56599	122.881	0.0125062	0.0208471	0.67987	-1.47087	77.2006	113.552	0.00171073	0.00360193	0.577133	-1.7327	66.3195	114.912	1.83987e-05	9.87033e-05	0.0461696	-21.6593	5.65556	122.495
Itih5	Itih5	0	0	2.48543	2.48543	446.889	179.803	0	0	8.30336	8.30336	960.198	115.64	9.08531e-46	8.93089e-45	0.313288	-3.19195	71.0486	226.783	1.09895e-158	2.73309e-157	0.0313743	-31.8732	7.36493	234.744	3.72351e-198	1.24134e-196	0.0162422	-61.5681	3.81995	235.187	1.07202e-12	6.47327e-12	0.684868	-1.46014	148.671	217.081	0.00041666	0.000969168	0.626401	-1.59642	136.901	218.552	0.0441175	0.0971789	0.529829	-1.8874	117.106	221.026
Fbn1	Fbn1	0	0	2.4525	2.4525	952.174	388.246	0	0	5.05707	5.05707	1571.74	310.8	1.16725e-110	2.73863e-109	0.158132	-6.32382	78.6605	497.435	4.35662e-290	2.26672e-288	0.0209985	-47.6224	10.624	505.939	1.3753824649E-313	8.029521573396E-312	0.0189643	-52.7305	9.59724	506.068	0	0	3.69715	3.69715	1282.67	346.934	6.16648e-76	3.15556e-74	0.097401	-10.2668	48.814	501.166	1.53914e-07	1.11034e-06	0.204611	-4.88732	101.204	494.617
Rnase4	Rnase4	0	0	3.05218	3.05218	554.599	181.706	0	0	6.8501	6.8501	926.369	135.234	1.81232e-168	7.36476e-167	0.165004	-6.06045	40.5841	245.958	4.63876e-280	2.28901e-278	0.0246427	-40.58	6.16707	250.26	6.12881e-72	6.81679e-71	0.255432	-3.91494	62.1372	243.264	7.73896e-216	1.1587e-213	1.78447	1.78447	366.26	205.248	1.17689e-135	1.34263e-133	0.0898212	-11.1332	22.2975	248.243	7.5268e-09	6.24553e-08	0.195297	-5.12041	47.8572	245.049
Adgrd1	Adgrd1	0	0	9.36152	9.36152	202.046	21.5826	5.60763e-86	1.24297e-84	3.21332	3.21332	107.377	33.4162	6.94405e-35	5.51753e-34	0.134923	-7.41165	6.21474	46.0614	5.49556e-39	3.1623e-38	0.0306012	-32.6785	1.42785	46.6598	4.86182e-42	3.47452e-41	0.0446414	-22.4007	2.07932	46.5784	1.5095e-10	7.59458e-10	1.14375	1.14375	46.8701	40.9795	3.85603e-26	4.59729e-25	0.0385559	-25.9364	1.79723	46.6136	0.00124506	0.00450541	0.127857	-7.82124	5.89439	46.1015
Clec3b	Clec3b	0	0	4.48303	4.48303	1199.67	267.602	0	0	7.75712	7.75712	1644.5	211.999	1.4181e-150	4.98137e-149	0.0964322	-10.37	39.7868	412.588	6.93971e-200	2.31977e-198	0.0151392	-66.0537	6.30961	416.773	1.86256e-217	7.08284e-216	0.0166208	-60.1656	6.92582	416.696	5.11942e-49	1.13e-47	1.05145	1.05145	388.045	369.056	1.70449e-124	1.66893e-122	0.0231781	-43.1442	9.65032	416.355	1.19317e-05	6.55375e-05	0.130587	-7.65775	53.6522	410.855
C1ra	C1ra	0	0	4.25347	4.25347	254.471	59.8267	0	0	4.67413	4.67413	270.356	57.841	9.41825e-66	1.31887e-64	0.20116	-4.97118	17.9812	89.3879	4.31253e-107	6.96446e-106	0.0231317	-43.2308	2.11357	91.3714	3.75894e-110	6.47402e-109	0.0369046	-27.0969	3.36625	91.2148	3.28909e-102	1.71737e-100	2.12164	2.12164	153.665	72.4275	3.51273e-64	1.34817e-62	0.053944	-18.5377	4.91008	91.0218	7.1221e-05	0.00034036	0.285042	-3.50825	25.2214	88.4829
C1s1	C1s1	0	0	3.60025	3.60025	468.884	130.236	0	0	4.81465	4.81465	567.62	117.894	1.19285e-32	9.07776e-32	0.478964	-2.08784	85.3415	178.179	1.71697e-206	6.04831e-205	0.0277867	-35.9884	5.22928	188.193	6.11049e-228	2.4276e-226	0.0250489	-39.9219	4.71564	188.257	7.97852e-195	9.09625e-193	2.21586	2.21586	327.693	147.885	2.22786e-125	2.21628e-123	0.0690896	-14.474	12.9356	187.23	4.8883e-08	3.72086e-07	0.235419	-4.24774	43.1873	183.449
C3	C3	0	0	6.68324	6.68324	1077.32	161.197	1.10297e-108	3.31289e-107	3.47189	3.47189	716.324	206.321	6.17291e-63	8.28943e-62	0.0963484	-10.379	28.1666	292.341	3.51724e-74	3.7999e-73	0.0231187	-43.255	6.82022	295.009	2.46827e-39	1.67082e-38	0.106422	-9.39651	31.0729	291.977	4.68595e-91	2.10225e-89	1.87591	1.87591	449.587	239.663	4.57605e-52	1.32026e-50	0.0158893	-62.9356	4.6917	295.275	0.00309573	0.0101403	0.192117	-5.20515	55.5071	288.923
Tnfrsf12a	Tnfrsf12a	0	0	3.30922	3.30922	951.163	287.428	2.49616e-27	1.47879e-26	0.404682	-2.47108	156.514	386.759	1.80269e-05	4.29022e-05	0.476912	-2.09682	182.878	383.463	2.31362e-285	1.17428e-283	0.0225671	-44.3123	9.14375	405.18	1.30411e-170	3.61977e-169	0.0952397	-10.4998	38.2428	401.543	1.58567e-38	2.64855e-37	0.74994	-1.33344	278.601	371.498	0	0	7.3109	7.3109	1552.14	212.305	2.33038e-09	2.02281e-08	0.197826	-5.05495	78.4415	396.518
Tnxb	Tnxb	0	0	4.43992	4.43992	583.699	131.466	0	0	6.34026	6.34026	723.071	114.044	7.77905e-109	1.77491e-107	0.127483	-7.84421	25.6523	201.222	1.9078e-157	4.66081e-156	0.0134479	-74.361	2.74452	204.085	2.35464e-170	6.49224e-169	0.0154832	-64.5862	3.15908	204.033	1.19375e-18	1.0309e-17	0.966798	-1.03434	176.331	182.387	5.58053e-64	2.12865e-62	0.0965719	-10.355	19.5066	201.99	0.245809	0.371885	0.464099	-2.15471	89.6728	193.219
Ndrg1	Ndrg1	0	0	4.6685	4.6685	934.944	200.266	0.00355594	0.00548135	0.66204	-1.51048	193.909	292.896	1.54917e-06	4.02254e-06	0.877282	-1.13988	250.722	285.794	6.27879e-80	7.27649e-79	0.188179	-5.3141	58.3065	309.846	0.0143108	0.0193197	0.577326	-1.73212	170.766	295.789	4.97559e-14	3.32428e-13	1.48133	1.48133	396.384	267.586	1.13812e-52	3.2913e-51	1.80622	1.80622	467.307	258.721	2.18878e-11	2.29012e-10	0.165335	-6.04833	51.3717	310.713
Col1a2	Col1a2	0	0	1.41158	1.41158	3003.58	2127.82	0	0	4.80059	4.80059	7510.37	1564.47	6.60233e-133	1.8917e-131	0.163315	-6.12315	400.641	2453.18	0	0	0.0237765	-42.0583	59.3425	2495.85	0	0	0.0205169	-48.7404	51.2278	2496.86	0	0	4.8731	4.8731	7580.87	1555.66	0.00471572	0.00924483	0.208995	-4.78479	509.851	2439.53	1.31362e-05	7.16465e-05	0.404418	-2.47269	963.652	2382.81
Col5a2	Col5a2	0	0	1.44547	1.44547	694.819	480.688	0	0	3.16253	3.16253	1286.35	406.747	1.06832e-188	4.79586e-187	0.168917	-5.92005	93.8852	555.805	0	0	0.0296043	-33.7789	16.7397	565.448	0	0	0.0273001	-36.63	15.4412	565.611	0	0	6.21347	6.21347	1984.82	319.438	0.00290453	0.00589582	0.462219	-2.16348	247.999	536.541	4.50926e-06	2.67415e-05	0.365478	-2.73614	198.362	542.746
Klf9	Klf9	0	0	4.58494	4.58494	1332.98	290.729	2.93244e-84	6.36387e-83	1.44841	1.44841	560.884	387.241	3.93009e-57	4.82912e-56	1.5773	1.5773	602.573	382.03	0	0	0.0580408	-17.2292	26.3538	454.057	8.4E-322	5.145E-320	0.0890147	-11.2341	40.263	452.318	0.932115	0.945043	0.611668	-1.63487	259.877	424.867	1.9641e-27	2.4922e-26	1.40042	1.40042	545.067	389.218	0.000613297	0.00239049	0.534233	-1.87184	229.037	428.722
ENSMUSG00000120754	ENSMUSG00000120754	0	0	0.0140518	-71.1654	1.03935	73.9655	0	0	0.0135189	-73.9704	1	73.9704	0	0	0.0200115	-49.9712	1.47906	73.9105	5.58701e-256	2.48123e-254	0.0592532	-16.8767	4.35811	73.5506	1.66424E-317	9.9018291E-316	0.0350966	-28.4928	2.58914	73.7717	7.01377e-153	5.65974e-151	0.0135189	-73.9704	1	73.9704	4.15561e-220	1.01324e-217	0.0135189	-73.9704	1	73.9704	5.80075e-31	1.30386e-29	0.0135189	-73.9704	1	73.9704
Ms4a1	Ms4a1	0	0	0.0231826	-43.1357	1.2051	51.9828	0	0	0.0203881	-49.0482	1.0602	52.0009	0	0	0.0250199	-39.9682	1.30031	51.9709	7.625549E-317	4.329849395E-315	0.0456213	-21.9196	2.36491	51.8378	0	0	0.0432241	-23.1352	2.24131	51.8533	2.96743e-164	2.71149e-162	0.0186842	-53.5212	0.9718	52.0119	7.3267e-231	1.93846e-228	0.0221525	-45.1416	1.1517	51.9895	5.9128e-21	9.97233e-20	0.241428	-4.14202	12.2178	50.6062
Nupr1	Nupr1	0	0	8.62697	8.62697	1143.91	132.597	2.86895e-197	1.74879e-195	1.69838	1.69838	386.084	227.325	8.38432e-74	1.32141e-72	0.261896	-3.81831	69.8869	266.849	3.41395e-187	1.03291e-185	0.0253399	-39.4635	6.96124	274.715	2.37296e-46	1.81922e-45	0.216487	-4.61922	58.0887	268.324	2.23814e-67	6.98827e-66	1.35526	1.35526	319.383	235.662	0.0522983	0.081064	0.672392	-1.48723	170.934	254.218	4.79647e-05	0.000236776	0.168386	-5.93875	45.448	269.904
Efemp1	Efemp1	0	0	5.39039	5.39039	390.667	72.4748	2.34577e-166	1.15295e-164	5.14131	5.14131	379.678	73.8485	1.46303e-53	1.6706e-52	0.0872794	-11.4575	10.4734	119.999	6.78152e-59	5.63691e-58	0.0257971	-38.7641	3.11934	120.918	8.32679e-65	8.37731e-64	0.0241194	-41.4604	2.91709	120.944	1.86468e-42	3.48456e-41	1.53804	1.53804	156.49	101.747	6.95908e-37	1.25779e-35	0.0510244	-19.5985	6.15045	120.539	0.0039121	0.0124792	0.168077	-5.94964	19.9696	118.812
Procr	Procr	0	0	7.4437	7.4437	1110.43	149.178	0.00450036	0.0068497	0.797956	-1.2532	208.955	261.863	1.90217e-30	1.36568e-29	2.11832	2.11832	482.325	227.692	2.26455e-79	2.60979e-78	0.0289544	-34.537	8.30829	286.944	8.50248e-18	3.19614e-17	0.778003	-1.28534	204.193	262.458	1.48678e-05	4.19341e-05	1.05933	1.05933	269.396	254.308	2.56933e-50	7.19585e-49	0.0370716	-26.9749	10.6267	286.654	8.81319e-08	6.53627e-07	0.00361534	-276.599	1.04068	287.852
Ogn	Ogn	0	0	2.81703	2.81703	781.44	277.398	0	0	6.29373	6.29373	1321.22	209.926	1.16134e-182	5.10293e-181	0.133105	-7.51284	49.1079	368.94	2.4165e-260	1.09668e-258	0.0186326	-53.6695	6.97242	374.207	2.02531e-287	1.04936e-285	0.02106	-47.4835	7.87839	374.093	2.71298e-198	3.24175e-196	1.79744	1.79744	550.496	306.266	6.46655e-30	8.95451e-29	0.310445	-3.22118	112.091	361.067	2.49702e-05	0.000130576	0.477642	-2.09362	169.059	353.946
Fstl1	Fstl1	0	0	1.95547	1.95547	1755.11	897.542	0	0	4.18403	4.18403	3068.46	733.373	1.33237e-13	5.37923e-13	0.272837	-3.66519	294.69	1080.09	0	0	0.0195918	-51.0418	21.8292	1114.2	0	0	0.0227428	-43.97	25.3301	1113.76	0	0	4.80414	4.80414	3352.6	697.856	3.88893e-66	1.55495e-64	0.132498	-7.54728	145.58	1098.73	0.00140388	0.00502309	0.264531	-3.78028	286.005	1081.18
Sema3c	Sema3c	0	0	4.72753	4.72753	442.075	93.5108	5.5514e-241	4.54156e-239	5.94468	5.94468	507.371	85.3487	1.07908e-56	1.3091e-55	0.0877375	-11.3976	12.9111	147.156	8.04908e-66	7.49179e-65	0.0213789	-46.7752	3.17206	148.374	1.55121e-70	1.68612e-69	0.0252204	-39.6504	3.74026	148.303	9.3135e-28	1.15623e-26	1.3469	1.3469	171.503	127.332	6.56646e-31	9.46163e-30	0.0776941	-12.871	11.4474	147.339	0.00260125	0.00870586	0.203695	-4.90931	29.5513	145.076
Wdr43	Wdr43	0	0	3.68882	3.68882	326.49	88.508	1.34037e-35	1.03269e-34	0.529265	-1.88941	64.197	121.295	9.90414e-05	0.00021869	0.803869	-1.24398	94.4637	117.511	2.25502e-71	2.30792e-70	0.282606	-3.5385	35.2994	124.907	2.61388e-75	3.05773e-74	0.235483	-4.24658	29.5818	125.622	0.0989597	0.134666	0.596708	-1.67586	71.8097	120.343	1.38013e-63	5.21639e-62	2.90256	2.90256	275.427	94.8909	2.15403e-07	1.52649e-06	0.197659	-5.05921	24.9448	126.201
Col14a1	Col14a1	0	0	2.45978	2.45978	410.929	167.059	0	0	4.66679	4.66679	643.79	137.951	3.65533e-134	1.07203e-132	0.0832316	-12.0147	17.9927	216.176	1.44976e-150	3.34468e-149	0.0260729	-38.354	5.67647	217.716	1.25655e-159	3.27572e-158	0.0274049	-36.4898	5.96549	217.68	0	0	4.36551	4.36551	616.901	141.313	7.80728e-93	5.08291e-91	0.0392269	-25.4927	8.52633	217.359	1.76682e-07	1.26799e-06	0.199905	-5.00237	42.5999	213.1
Mmp2	Mmp2	0	0	3.0045	3.0045	743.183	247.356	0	0	6.37331	6.37331	1206.99	189.381	8.02041e-245	5.14092e-243	0.158783	-6.29789	52.9752	333.632	0	0	0.0156475	-63.9079	5.31374	339.59	0	0	0.0249051	-40.1525	8.44776	339.198	2.7087563684E-312	6.8697378347196E-310	1.76459	1.76459	491.907	278.766	8.75424e-134	9.80711e-132	0.105771	-9.45438	35.5195	335.814	0.00416268	0.0132029	0.571921	-1.74849	181.615	317.552
Mt1	Mt1	0	0	3.81871	3.81871	2498.24	654.21	2.59383e-112	8.12452e-111	2.02405	2.02405	1561.22	771.336	4.72489e-38	4.00505e-37	0.516019	-1.93791	468.507	907.926	0	0	0.0362152	-27.6127	34.8438	962.134	0.000410796	0.000663839	0.561157	-1.78203	506.803	903.139	7.52538e-64	2.15977e-62	1.72665	1.72665	1372.55	794.92	9.09938e-22	8.833e-21	1.01206	1.01206	868.3	857.952	0.543387	0.654297	0.466732	-2.14256	426.224	913.211
Maff	Maff	0	0	4.60461	4.60461	402.253	87.3589	8.33046e-07	1.81768e-06	0.773241	-1.29326	97.0491	125.509	1.8355e-34	1.44367e-33	1.68011	1.68011	191.114	113.751	3.469e-87	4.40173e-86	0.116548	-8.58016	15.8114	135.664	3.79245e-23	1.71239e-22	0.411839	-2.42813	53.9104	130.902	8.1488e-19	7.11132e-18	1.14742	1.14742	138.122	120.375	2.57296e-13	1.47305e-12	1.4922	1.4922	173.1	116.003	3.08296e-06	1.87298e-05	0.182614	-5.47603	24.5741	134.569
Mt2	Mt2	0	0	5.31014	5.31014	2857.57	538.135	6.2068e-104	1.79075e-102	1.34538	1.34538	1031.15	766.437	8.24316e-65	1.14147e-63	0.283549	-3.52673	245.18	864.683	6.20808e-288	3.20321e-286	0.0380477	-26.2828	33.904	891.092	2.07731e-174	5.92461e-173	0.12623	-7.92202	111.262	881.423	2.8601e-138	2.14111e-136	2.42563	2.42563	1666.46	687.022	4.51139e-100	3.15164e-98	1.35884	1.35884	1039.97	765.335	0.000139842	0.000631397	0.257834	-3.87846	223.639	867.376
Col6a2	Col6a2	0	0	1.8478	1.8478	468.746	253.678	0	0	5.2249	5.2249	986.977	188.899	1.34309e-145	4.43006e-144	0.188321	-5.31008	57.4546	305.089	1.12906e-283	5.66121e-282	0.0221082	-45.2321	6.88471	311.41	4.817058293243E-312	2.79907102226513E-310	0.0257211	-38.8786	8.0062	311.27	0	0	3.67858	3.67858	786.886	213.91	2.05365e-104	1.52007e-102	0.0975552	-10.2506	30.0966	308.509	0.00121085	0.00439441	0.529258	-1.88944	155.016	292.894
Col6a1	Col6a1	0	0	2.02233	2.02233	762.589	377.084	0	0	5.397	5.397	1522.48	282.098	9.22059e-196	4.32672e-194	0.208497	-4.79622	95.994	460.408	0	0	0.0194137	-51.51	9.14898	471.264	0	0	0.0247945	-40.3315	11.6769	470.948	0	0	3.31397	3.31397	1106.98	334.035	1.06372e-67	4.40913e-66	0.184385	-5.42343	85.1426	461.765	0.000130283	0.000592978	0.412089	-2.42666	185.137	449.265
Osmr	Osmr	0	0	4.37956	4.37956	289.968	66.2094	9.02636e-06	1.81008e-05	1.28107	1.28107	113.136	88.3134	4.62001e-63	6.21079e-62	2.16926	2.16926	174.843	80.6	6.65498e-113	1.13987e-111	0.0303632	-32.9346	3.09911	102.068	3.70682e-118	6.91069e-117	0.0458975	-21.7877	4.67562	101.871	7.21516e-57	1.85254e-55	1.74717	1.74717	146.92	84.0903	2.65532e-05	7.36372e-05	0.640543	-1.56118	60.762	94.8601	2.80808e-06	1.71521e-05	0.182243	-5.48719	18.2559	100.173
Fosl1	Fosl1	0	0	6.05599	6.05599	497.26	82.1103	7.56585e-76	1.42981e-74	0.231656	-4.31674	32.48	140.208	1.50691e-19	7.64835e-19	1.03913	1.03913	132.679	127.683	6.69112e-125	1.26836e-123	0.0295868	-33.7989	4.2527	143.736	1.01342e-88	1.41753e-87	0.110592	-9.04227	15.7373	142.301	0.105056	0.141922	0.479345	-2.08618	65.2448	136.112	3.67283e-172	6.52451e-170	4.43832	4.43832	411.828	92.7893	6.73952e-30	1.47486e-28	0.13762	-7.26639	19.458	141.389
Ly6c1	Ly6c1	0	0	2.48462	2.48462	597.378	240.43	1.1087e-92	2.6927e-91	1.90145	1.90145	484.091	254.591	6.20022005E-316	5.75371167E-314	4.71387	4.71387	934.634	198.273	1.08136e-146	2.43158e-145	0.0298317	-33.5213	9.36513	313.931	4.67347e-154	1.17879e-152	0.0373281	-26.7894	11.7075	313.639	3.44833e-41	6.1836e-40	1.57989	1.57989	415.726	263.136	2.9011e-94	1.92915e-92	0.0332898	-30.0392	10.4462	313.796	8.4504e-05	0.000398477	0.153613	-6.50987	47.4919	309.166
Tnfaip6	Tnfaip6	0	0	7.73373	7.73373	2138.5	276.515	8.16074e-70	1.40747e-68	1.16879	1.16879	554.593	474.503	1.15227e-50	1.23842e-49	0.175322	-5.70378	93.3003	532.165	1.66764e-161	4.23205e-160	0.0211527	-47.2752	11.4731	542.393	1.41156e-155	3.60425e-154	0.0312189	-32.0319	16.9117	541.713	2.95872e-225	4.65419e-223	3.86462	3.86462	1417.11	366.688	2.72915e-45	6.28463e-44	0.145951	-6.8516	77.9502	534.084	1.23988e-08	1.00402e-07	0.0607333	-16.4654	32.7796	539.73
Il1r1	Il1r1	0	0	4.94965	4.94965	266.958	53.9347	4.38924e-09	1.12862e-08	1.33809	1.33809	100.081	74.7942	0.619672	0.675694	0.961104	-1.04047	74.9092	77.9408	1.94586e-81	2.30665e-80	0.0594778	-16.813	5.15436	86.6601	2.50812e-63	2.46744e-62	0.122289	-8.17737	10.5156	85.99	7.92354e-115	4.85053e-113	3.03854	3.03854	192.256	63.2724	3.46848e-13	1.96674e-12	0.399959	-2.50026	33.2556	83.1475	8.49265e-06	4.78747e-05	0.154726	-6.46302	13.252	85.6479
Nbl1	Nbl1	0	0	3.49592	3.49592	287.7	82.296	3.52454e-205	2.29464e-203	4.05885	4.05885	318.434	78.4543	1.71758e-10	5.89026e-10	0.584701	-1.71027	64.4364	110.204	1.99832e-128	3.90095e-127	0.0248639	-40.219	2.93125	117.892	3.29565e-132	6.88764e-131	0.0363931	-27.4777	4.2843	117.723	1.22429e-24	1.36696e-23	1.19328	1.19328	122.799	102.909	6.9303e-05	0.000180971	0.924164	-1.08206	97.9724	106.012	0.00285055	0.00943603	0.39805	-2.51225	44.8416	112.653
Vasn	Vasn	0	0	11.4611	11.4611	1284.6	112.084	3.3609e-21	1.56704e-20	1.02377	1.02377	247.471	241.725	1.02385e-31	7.61003e-31	0.305551	-3.27278	80.2463	262.628	5.83216e-208	2.06618e-206	0.0321384	-31.1155	8.72776	271.568	1.84549e-191	5.89941e-190	0.0552993	-18.0834	14.9743	270.787	9.4955e-111	5.59244e-109	1.54159	1.54159	352.417	228.607	0.163813	0.22115	0.661338	-1.51209	166.552	251.84	1.02584e-11	1.104e-10	0.0987192	-10.1297	26.5886	269.336
Myoc	Myoc	0	0	4.99428	4.99428	1044.11	209.062	0	0	9.22572	9.22572	1454.96	157.707	1.21842e-54	1.42263e-53	0.0841119	-11.8889	28.2652	336.043	1.39643e-73	1.49052e-72	0.0117311	-85.2436	3.97777	339.079	1.82484e-78	2.22688e-77	0.0205402	-48.685	6.95711	338.707	0.0164302	0.0267389	0.351995	-2.84095	114.492	325.265	3.02459e-40	5.99852e-39	0.0418042	-23.921	14.1219	337.811	0.00811965	0.023466	0.144478	-6.92148	48.1909	333.553
Ccl7	Ccl7	0	0	8.98198	8.98198	5262.77	585.925	0.00139663	0.00225605	0.389253	-2.56902	461.678	1186.06	1.36889e-39	1.20128e-38	0.150004	-6.6665	183.136	1220.88	6.88719e-102	1.03935e-100	0.0234171	-42.7039	29.0405	1240.14	3.50603e-05	6.28115e-05	0.35406	-2.82438	421.706	1191.06	1.97707e-156	1.63794e-154	4.26395	4.26395	3459.49	811.335	4.07947e-34	6.58808e-33	0.0580818	-17.2171	71.7197	1234.81	2.76995e-06	1.69441e-05	0.0228502	-43.7634	28.3394	1240.23
Thbd	Thbd	0	0	11.7968	11.7968	1517.85	128.667	5.37218e-16	2.02741e-15	0.905026	-1.10494	258.873	286.04	1.67634e-26	1.06571e-25	0.713381	-1.40178	208.543	292.331	3.25896e-77	3.66412e-76	0.0300876	-33.2362	9.54397	317.206	1.27922e-47	1.00044e-46	0.106798	-9.3635	33.5563	314.204	3.72966e-21	3.64949e-20	1.73618	1.73618	454.221	261.621	8.13006e-35	1.36618e-33	0.0878745	-11.3799	27.6751	314.939	0.00161666	0.00569751	0.100181	-9.98192	31.503	314.461
Timp2	Timp2	0	0	3.67134	3.67134	1570.06	427.653	0	0	4.29932	4.29932	1744.74	405.818	7.77271e-152	2.78541e-150	0.233094	-4.29011	141.313	606.247	2.19119e-286	1.12129e-284	0.0753009	-13.28	46.543	618.093	0.0073448	0.0102933	0.787516	-1.26982	447.307	567.997	1.06159e-124	7.16979e-123	1.28193	1.28193	689.348	537.742	0.00262149	0.0053633	0.369496	-2.70639	220.355	596.366	1.94815e-08	1.54337e-07	0.21693	-4.60977	131.772	607.439
Hk2	Hk2	0	0	10.4093	10.4093	1560.47	149.911	0.876224	0.893029	1.10118	1.10118	333.912	303.231	2.1783e-129	6.08701e-128	0.175768	-5.6893	59.3313	337.554	3.0668e-198	1.00888e-196	0.0507463	-19.7059	17.3956	342.796	1.7088e-05	3.15173e-05	0.351086	-2.84831	116.022	330.467	2.84701e-43	5.45985e-42	1.0738	1.0738	326.592	304.146	0.000626998	0.00141475	0.837257	-1.19438	261.465	312.287	0.00804788	0.0232965	0.182707	-5.47324	61.6212	337.267
Phldb1	Phldb1	0	0	4.34264	4.34264	287.824	66.2786	1.54225e-12	4.87614e-12	1.31927	1.31927	115.806	87.7808	0.00349526	0.00622331	1.07918	1.07918	97.2361	90.1021	1.86209e-118	3.34611e-117	0.0349724	-28.594	3.5606	101.812	3.18129e-33	1.87308e-32	0.369985	-2.70281	36.1611	97.7365	2.10475e-07	7.61448e-07	1.00309	1.00309	91.1446	90.8636	1.89963e-34	3.12046e-33	1.99172	1.99172	163.069	81.8731	0.000115498	0.000530342	0.283478	-3.52761	27.9955	98.7572
Dpt	Dpt	0	0	3.91161	3.91161	827.945	211.663	0	0	4.65531	4.65531	927.454	199.225	1.13141e-193	5.23013e-192	0.130156	-7.68307	40.363	310.111	8.95469e-266	4.17047e-264	0.0177501	-56.3378	5.58167	314.459	1.85609e-290	9.77987e-289	0.022285	-44.8733	7.00374	314.281	1.410739464123E-312	3.65234569180287E-310	2.25267	2.25267	553.959	245.912	1.28299e-48	3.30995e-47	0.230329	-4.34161	70.5583	306.337	5.67511e-08	4.29085e-07	0.292037	-3.42423	88.7958	304.057
Pi16	Pi16	0	0	4.68777	4.68777	733.799	156.535	1.14625e-248	1.00377e-246	5.72021	5.72021	828.032	144.755	1.58765e-42	1.46349e-41	0.119654	-8.35744	29.2674	244.601	3.15827e-64	2.86665e-63	0.0153372	-65.2008	3.80033	247.784	1.52287e-68	1.6144e-67	0.0202416	-49.4033	5.01247	247.633	2.74516e-22	2.83576e-21	1.57364	1.57364	326.455	207.453	4.27284e-40	8.4204e-39	0.0310833	-32.1716	7.68686	247.298	0.0303614	0.0713407	0.213508	-4.68367	51.6274	241.806
Cd34	Cd34	0	0	2.31369	2.31369	410.849	177.573	0	0	5.96366	5.96366	782.176	131.157	5.31648e-77	8.69874e-76	1.66973	1.66973	316.244	189.398	5.64688e-158	1.39048e-156	0.0237713	-42.0676	5.42581	228.251	1.16399e-166	3.17418e-165	0.0328803	-30.4133	7.49645	227.992	2.953e-27	3.61546e-26	1.08247	1.08247	218.274	201.645	2.65199e-72	1.23511e-70	0.118242	-8.45727	26.6746	225.595	0.000117812	0.000539574	0.249228	-4.0124	55.3317	222.012
Cd44	Cd44	0	0	3.88576	3.88576	2166.65	557.587	5.739e-27	3.36308e-26	0.565754	-1.76755	437.726	773.703	3.02159e-58	3.79914e-57	0.427345	-2.34003	336.068	786.41	2.03493e-11	4.815e-11	0.649883	-1.53874	497.926	766.178	1.41267e-54	1.22757e-53	1.01761	1.01761	747.877	734.934	8.21216e-46	1.67025e-44	1.47695	1.47695	1032.85	699.312	3.48618e-31	5.13026e-30	1.83455	1.83455	1236.27	673.884	2.73157e-32	6.34644e-31	0.0775283	-12.8985	63.6094	820.467
Cd79b	Cd79b	0	0	0.0127026	-78.7238	2.0264	159.526	0	0	0.0130119	-76.8525	2.07567	159.52	0	0	0.0213932	-46.7439	3.40907	159.353	0	0	0.0242922	-41.1655	3.86965	159.296	0	0	0.0329544	-30.345	5.24384	159.124	3.38902e-153	2.75264e-151	0.0191621	-52.1862	3.0544	159.398	8.90116e-229	2.2589e-226	0.0275582	-36.2869	4.38812	159.231	2.03801e-28	4.28638e-27	0.0366809	-27.2621	5.83412	159.05
Cd79a	Cd79a	0	0	0.0123595	-80.9093	2.76323	223.571	0	0	0.0103164	-96.9328	2.30704	223.628	0	0	0.0136037	-73.5092	3.04093	223.536	0	0	0.0149648	-66.8236	3.3446	223.498	0	0	0.00936089	-106.827	2.09361	223.655	2.98606e-255	5.89011e-253	0.00846015	-118.201	1.89236	223.68	0	0	0.0163374	-61.2091	3.65076	223.46	1.53169e-45	4.68937e-44	0.0465554	-21.4798	10.3642	222.621
Cd52	Cd52	0	0	0.0061706	-162.059	2.5753	417.35	0	0	0.0174565	-57.2852	7.27522	416.762	0	0	0.0288659	-34.6429	12.0131	416.17	0	0	3.32196	3.32196	980.387	295.123	0	0	2.8704	2.8704	882.31	307.383	1.78431e-192	1.99763e-190	0.00241553	-413.988	1.00859	417.545	6.16053e-236	1.74105e-233	0.0260445	-38.3958	10.8428	416.316	4.52599e-31	1.02474e-29	0.0367039	-27.2451	15.2601	415.764
Abi3bp	Abi3bp	0	0	2.49625	2.49625	413.804	165.77	0	0	7.88327	7.88327	863.589	109.547	1.47273e-120	3.78375e-119	0.145312	-6.88174	31.0409	213.616	2.93938e-163	7.58324e-162	0.0564537	-17.7136	12.1924	215.972	5.47569e-196	1.81091e-194	0.018304	-54.6328	3.97196	216.999	4.18981e-40	7.22146e-39	1.01059	1.01059	195.147	193.102	1.79474e-46	4.31676e-45	0.205722	-4.86092	43.622	212.043	0.209968	0.33167	0.912419	-1.09599	178.131	195.229
Fgfr1	Fgfr1	0	0	6.6192	6.6192	2232.59	337.29	1.38521e-219	9.95671e-218	1.1451	1.1451	617.424	539.186	3.22845e-54	3.74494e-53	0.323093	-3.09509	191.412	592.438	0	0	0.0185694	-53.8521	11.419	614.937	0	0	0.0348979	-28.655	21.4164	613.687	3.5799e-149	2.79795e-147	1.14454	1.14454	617.158	539.22	1.33853e-146	1.82908e-144	2.54531	2.54531	1190.17	467.593	7.99194e-20	1.29686e-18	0.0626052	-15.9731	38.288	611.578
Hmox1	Hmox1	0	0	4.92466	4.92466	4811.63	977.047	2.0803e-44	2.06288e-43	0.32605	-3.06702	494.515	1516.69	2.42071e-29	1.67231e-28	1.84867	1.84867	2370.37	1282.2	1.02024e-167	2.7342e-166	0.0795866	-12.5649	124.39	1562.95	7.94071e-146	1.87013e-144	2.38085	2.38085	2896.23	1216.47	5.39675e-13	3.33825e-12	0.711999	-1.4045	1032.04	1449.5	0.00113981	0.00247357	0.56244	-1.77797	829.493	1474.81	4.62217e-10	4.28119e-09	0.0399265	-25.0461	62.7109	1570.66
Fndc1	Fndc1	0	0	3.39867	3.39867	474.362	139.573	0	0	5.64497	5.64497	658.179	116.596	2.34647e-140	7.31289e-139	0.132196	-7.56455	25.8621	195.635	9.24668e-191	2.87456e-189	0.0217148	-46.0516	4.30669	198.33	3.10163e-214	1.1513e-212	0.0192191	-52.0315	3.81291	198.392	1.49145e-153	1.21936e-151	1.97518	1.97518	315.022	159.49	3.41413e-56	1.08027e-54	0.150926	-6.62576	29.4586	195.186	5.96663e-05	0.000289143	0.408108	-2.45033	77.2203	189.216
Mat2a	Mat2a	0	0	5.22832	5.22832	1398.03	267.395	0.450015	0.497771	0.796722	-1.25514	320.364	402.103	0.0242539	0.0374563	0.991218	-1.00886	389.95	393.404	6.27677e-117	1.10711e-115	0.231046	-4.32814	99.289	429.737	9.01541e-84	1.18506e-82	0.271336	-3.68547	116.035	427.644	0.000148233	0.000353908	0.492015	-2.03246	204.939	416.531	1.44022e-46	3.48427e-45	1.99692	1.99692	706.566	353.827	0.000137378	0.00062208	0.306172	-3.26614	130.383	425.85
Plac9	Plac9	0	0	3.23599	3.23599	961.754	297.206	0	0	4.56545	4.56545	1213.32	265.76	9.82984e-13	3.8222e-12	0.519792	-1.92385	203.736	391.958	1.47254e-254	6.47034e-253	0.0199138	-50.2163	8.29189	416.388	8.60918e-269	4.05512e-267	0.0263287	-37.9814	10.9542	416.056	9.05116e-206	1.17165e-203	2.19049	2.19049	717.819	327.697	1.14903e-31	1.72354e-30	0.278941	-3.58499	112.514	403.361	7.98326e-07	5.24759e-06	0.271383	-3.68484	109.565	403.729
Samd4b	Samd4b	0	0	4.28862	4.28862	326.555	76.1445	0.000290595	0.000505816	0.822759	-1.21542	87.259	106.057	0.250878	0.308903	0.88514	-1.12976	93.2158	105.312	4.61633e-13	1.18018e-12	0.657246	-1.5215	71.0378	108.084	0.153726	0.180594	0.746565	-1.33947	79.8678	106.98	0.0171352	0.0277771	0.940725	-1.06301	98.4536	104.657	1.28717e-07	4.63805e-07	1.42447	1.42447	141.429	99.2852	3.08253e-10	2.89177e-09	0.156686	-6.38218	17.9746	114.717
Fn1	Fn1	0	0	2.67373	2.67373	2488.9	930.872	0	0	3.71623	3.71623	3151.53	848.044	6.51602e-69	9.56631e-68	0.183435	-5.45151	222.717	1214.15	1.49247e-272	7.22136e-271	0.0294133	-33.9982	36.3971	1237.44	1.18624e-103	1.90827e-102	0.153068	-6.53304	186.539	1218.67	0	0	4.37768	4.37768	3514.08	802.725	3.93326e-64	1.50493e-62	0.126748	-7.88965	154.964	1222.61	2.481e-07	1.74724e-06	0.152987	-6.53649	186.443	1218.68
Cald1	Cald1	0	0	2.81796	2.81796	1151.69	408.698	1.69256e-275	1.78364e-273	1.38858	1.38858	653.91	470.921	6.39468e-80	1.0878e-78	1.70914	1.70914	778.294	455.373	0	0	0.0220387	-45.3747	12.1465	551.141	0	0	0.0345175	-28.9708	18.9945	550.285	5.52925e-207	7.38839e-205	1.58668	1.58668	731.759	461.189	1.2812e-122	1.21616e-120	2.24168	2.24168	967.72	431.694	2.28685e-17	3.32074e-16	0.19098	-5.23615	103.086	539.774
Iglc2	Iglc2	0	0	0.0132329	-75.5693	1.67932	126.905	0	0	0.00899883	-111.126	1.1426	126.972	0	0	0.00883237	-113.22	1.12149	126.975	0	0	0.0128262	-77.9654	1.6278	126.912	0	0	0.011552	-86.5649	1.46632	126.932	1.40449e-207	1.89712e-205	0.00912322	-109.61	1.15838	126.97	1.06154e-300	4.55179e-298	0.00853296	-117.193	1.08351	126.98	1.58396e-42	4.62174e-41	0.00787463	-126.99	1	126.99
Gsn	Gsn	0	0	7.26307	7.26307	17041.5	2346.33	0	0	5.70662	5.70662	14910	2612.76	2.77353e-141	8.77579e-140	0.0971225	-10.2963	429.555	4422.82	0	0	0.00970909	-102.996	43.4102	4471.09	5.1813e-154	1.30424e-152	0.0344772	-29.0047	153.675	4457.31	1.04347e-99	5.31443e-98	0.345132	-2.89745	1481.09	4291.38	3.33034e-44	7.47524e-43	0.0696055	-14.3667	308.903	4437.9	0.115458	0.210845	0.317395	-3.15065	1366.61	4305.69
Igkc	Igkc	0	0	0.00113418	-881.693	1.43728	1267.24	0	0	0.00184486	-542.046	2.33767	1267.13	0	0	0.00347992	-287.363	4.4086	1266.87	2.77579e-302	1.49424e-300	0.0267188	-37.4269	33.7511	1263.2	0	0	0.00708834	-141.077	8.97593	1266.3	3.47803e-242	6.26399e-240	0.00100971	-990.385	1.27956	1267.26	0	0	0.00224016	-446.396	2.83842	1267.06	3.26262e-38	8.66546e-37	0.0316151	-31.6305	39.9117	1262.43
Igfbp6	Igfbp6	0	0	5.42155	5.42155	1766.98	325.918	0	0	5.44685	5.44685	1771.88	325.304	7.90539e-195	3.69562e-193	0.124796	-8.01307	67.1891	538.391	1.05358e-278	5.158e-277	0.0122521	-81.6189	6.68906	545.953	1.61372e-281	8.12415e-280	0.0241517	-41.405	13.1661	545.144	1.28636e-78	4.74349e-77	0.877882	-1.13911	432.551	492.721	7.13755e-125	7.04408e-123	0.186158	-5.37178	99.4745	534.355	0.000146096	0.000656773	0.39453	-2.53466	205.586	521.091
Pdpn	Pdpn	0	0	6.76536	6.76536	1109.79	164.04	5.41385e-44	5.29671e-43	1.01678	1.01678	273.13	268.622	5.00891e-125	1.32805e-123	0.207873	-4.81063	61.3423	295.095	4.15856e-228	1.64687e-226	0.021989	-45.4772	6.63921	301.933	5.92021e-08	1.33076e-07	0.655139	-1.52639	183.338	279.846	2.10275e-181	2.12447e-179	2.00789	2.00789	485.948	242.019	4.72472e-11	2.295e-10	1.14093	1.14093	302.315	264.973	1.38484e-18	2.11728e-17	0.0221445	-45.158	6.68602	301.927
Slc7a1	Slc7a1	0	0	4.61893	4.61893	493.177	106.773	7.58741e-68	1.24801e-66	0.464253	-2.154	73.9009	159.182	2.59658e-05	6.08299e-05	0.666341	-1.50073	103.596	155.47	0.000745973	0.00108341	0.652195	-1.53328	101.563	155.725	6.34158e-48	4.98468e-47	0.3182	-3.14267	51.5413	161.977	0.0393831	0.0590081	0.553469	-1.80678	87.1836	157.522	1.57548e-24	1.73988e-23	2.06415	2.06415	276.343	133.877	1.34985e-18	2.06633e-17	0.0161191	-62.0383	2.70932	168.081
Mfap5	Mfap5	0	0	3.3373	3.3373	1982.49	594.04	0	0	2.89896	2.89896	1791.36	617.932	1.8811e-241	1.18739e-239	0.107636	-9.2906	89.4103	830.675	0	0	0.01942	-51.4934	16.3091	839.813	3.6933160030635E-311	0	0.0265724	-37.633	22.296	839.065	0	0	5.28486	5.28486	2679.18	506.954	1.14729e-189	2.30106e-187	0.0408108	-24.5033	34.1823	837.579	4.93608e-05	0.000242992	0.137994	-7.24672	114.2	827.577
Fcmr	Fcmr	0	0	0.0235725	-42.4222	1.01471	43.0463	0	0	0.0248047	-40.3149	1.06759	43.0397	0	0	0.0309826	-32.2762	1.33245	43.0065	1.81609058335E-313	9.94849621319E-312	0.0245669	-40.7052	1.05738	43.0409	0	0	0.0284388	-35.1632	1.22344	43.0202	2.64454e-152	2.10664e-150	0.0225534	-44.3391	0.970964	43.0517	4.21941e-216	9.89968e-214	0.0236823	-42.2257	1.01942	43.0457	1.40958e-30	3.13435e-29	0.0232298	-43.0481	1	43.0481
Plpp3	Plpp3	0	0	4.49169	4.49169	1543.29	343.589	0	0	2.43651	2.43651	1002.01	411.249	8.34134e-156	3.13367e-154	1.94692	1.94692	840.077	431.491	0	0	0.0165473	-60.4329	8.8593	535.393	2.43491e-216	9.1752e-215	0.084957	-11.7707	45.1005	530.863	6.81236e-55	1.67971e-53	1.13037	1.13037	531.363	470.08	1.99633e-31	2.96587e-30	0.399339	-2.50414	204.059	510.993	2.93745e-05	0.000151567	0.239542	-4.17464	124.778	520.903
Ifi211	Ifi211	0	0	5.84679	5.84679	804.791	137.647	1.8244e-07	4.19575e-07	0.860415	-1.16223	185.084	215.11	1.69174e-67	2.44046e-66	0.256862	-3.89314	59.2925	230.834	2.44884e-75	2.68294e-74	0.235687	-4.24291	54.5445	231.427	7.13024e-195	2.33328e-193	2.28482	2.28482	423.419	185.318	1.15404e-92	5.29199e-91	1.71218	1.71218	336.006	196.245	8.89364e-116	7.73373e-114	0.0596566	-16.7626	14.1077	236.482	5.30385e-13	6.24899e-12	0.102977	-9.71094	24.2219	235.218
Has1	Has1	0	0	9.4947	9.4947	1531.22	161.271	1.63865e-26	9.42051e-26	1.35538	1.35538	408.755	301.58	1.1446e-83	2.00466e-82	0.115611	-8.64973	40.1921	347.65	1.18051e-134	2.4065e-133	0.0293611	-34.0587	10.317	351.385	3.36579e-153	8.35402e-152	0.0184253	-54.2732	6.4832	351.864	1.69343e-188	1.82994e-186	2.89678	2.89678	750.034	258.92	2.89546e-33	4.56917e-32	0.147092	-6.79845	50.9391	346.307	6.76158e-07	4.49206e-06	0.0967872	-10.3319	33.7263	348.459
Ifi205	Ifi205	0	0	6.3952	6.3952	1282.81	200.59	2.59792e-26	1.48393e-25	0.834587	-1.1982	272.78	326.844	1.01419e-127	2.76567e-126	0.102263	-9.77869	36.4452	356.386	5.01981e-153	1.18222e-151	0.0284634	-35.1328	10.2372	359.662	4.00768e-84	5.30164e-83	1.79571	1.79571	529.331	294.776	3.07106e-102	1.6103e-100	2.54791	2.54791	697.501	273.754	1.58306e-102	1.12488e-100	0.0283162	-35.3155	10.1845	359.669	1.51047e-08	1.21522e-07	0.119837	-8.34468	42.6158	355.615
Ifi204	Ifi204	0	0	4.1658	4.1658	871.26	209.146	9.01861e-20	3.96838e-19	1.03565	1.03565	291.637	281.598	1.39762e-54	1.63034e-53	0.336481	-2.97194	102.699	305.216	1.29407e-48	8.9798e-48	0.348008	-2.8735	106.071	304.794	3.37693e-294	1.80224e-292	3.13584	3.13584	716.507	228.49	4.67422e-67	1.4307e-65	1.40279	1.40279	379.599	270.603	2.82808e-128	2.98027e-126	0.0742596	-13.4663	23.4013	315.128	2.67213e-12	3.01403e-11	0.144425	-6.924	45.1203	312.413
Eif4e	Eif4e	0	0	4.16274	4.16274	862.607	207.221	1.30162e-66	2.10203e-65	0.516312	-1.93681	152.801	295.947	1.45449e-30	1.04728e-29	0.589775	-1.69556	173.049	293.416	3.9261e-122	7.33048e-121	0.268209	-3.72844	81.7572	304.827	2.42824e-08	5.60208e-08	1.05509	1.05509	293.671	278.338	3.9009e-06	1.19459e-05	1.02754	1.02754	286.875	279.187	3.31305e-22	3.3011e-21	1.44961	1.44961	386.637	266.717	0.946144	0.963113	0.587406	-1.7024	172.402	293.497
Myc	Myc	0	0	3.41468	3.41468	590.459	172.918	0.00590951	0.00887176	0.785907	-1.27242	176.558	224.656	0.323753	0.38562	0.66303	-1.50823	151.066	227.842	9.28914e-145	2.0517e-143	0.0998603	-10.014	24.3343	243.684	1.58326e-192	5.10049e-191	0.0563044	-17.7606	13.7946	245.001	1.92161e-45	3.8829e-44	1.34145	1.34145	283.441	211.295	1.53861e-134	1.73933e-132	3.60303	3.60303	612.915	170.111	4.79655e-12	5.34719e-11	0.0359908	-27.7849	8.84008	245.62
Srgn	Srgn	0	0	0.0253768	-39.406	20.6777	814.828	0	0	0.030984	-32.2747	25.229	814.259	1.50093e-53	1.7123e-52	0.787438	-1.26994	585.984	744.165	0	0	3.21389	3.21389	1874.16	583.143	0	0	4.02075	4.02075	2187.29	544.001	6.11344e-180	6.07773e-178	0.0280063	-35.7063	22.8128	814.561	1.51844e-279	6.09091e-277	0.0355445	-28.1337	28.926	813.797	9.40003e-25	1.78385e-23	0.107023	-9.34379	86.3271	806.622
Irak3	Irak3	0	0	11.9063	11.9063	237.364	19.936	4.59952e-13	1.49334e-12	1.44348	1.44348	60.6608	42.0239	0.0135093	0.0218763	0.632572	-1.58085	29.0803	45.9715	5.34058e-35	2.77867e-34	0.166318	-6.01258	8.08242	48.5962	5.37528e-20	2.18508e-19	0.279651	-3.57589	13.404	47.931	0.799353	0.829109	0.619054	-1.61537	28.5034	46.0436	1.09396e-22	1.11411e-21	0.131324	-7.61475	6.40931	48.8053	0.00229824	0.00778608	0.111876	-8.93848	5.47323	48.9224
Lum	Lum	0	0	1.89372	1.89372	791.495	417.957	0	0	6.55813	6.55813	1862.8	284.044	1.15773e-184	5.10511e-183	0.103565	-9.65578	52.848	510.288	1.99504e-249	8.46702e-248	0.0145625	-68.6693	7.51362	515.955	3.17754e-262	1.45267e-260	0.017371	-57.5672	8.95952	515.774	0	0	2.97398	2.97398	1120.64	376.814	1.56146e-154	2.4271e-152	0.0235641	-42.4374	12.1444	515.376	0.00202701	0.00695246	0.571235	-1.75059	275.59	482.446
Nop58	Nop58	0	0	3.49747	3.49747	595.815	170.356	1.44933e-05	2.85663e-05	0.72557	-1.37823	162.871	224.474	1.92347e-12	7.36402e-12	0.650156	-1.53809	147.215	226.431	6.75676e-162	1.71821e-160	0.182507	-5.47925	43.687	239.372	9.05558e-207	3.23581e-205	0.13585	-7.36106	32.7052	240.745	1.81556e-21	1.80208e-20	0.897453	-1.11426	197.563	220.137	3.28153e-106	2.53452e-104	2.92669	2.92669	524.623	179.255	1.06887e-08	8.71785e-08	0.314125	-3.18345	74.0024	235.583
Nop56	Nop56	0	0	3.40906	3.40906	361.239	105.964	3.6272e-23	1.83351e-22	0.621501	-1.60901	87.1502	140.225	1.40676e-11	5.16326e-11	0.64854	-1.54192	90.6575	139.787	2.12488e-39	1.23471e-38	0.359746	-2.77974	52.0251	144.616	7.8007e-101	1.22787e-99	0.20044	-4.98902	29.55	147.425	0.892642	0.910744	0.580903	-1.72146	81.8428	140.889	1.52043e-72	7.18882e-71	2.86317	2.86317	318.64	111.289	2.47041e-12	2.80175e-11	0.18723	-5.34102	27.647	147.663
Laptm5	Laptm5	0	0	0.0105983	-94.3545	3.12978	295.309	0	0	0.0277497	-36.0365	8.17721	294.678	0	0	0.0427975	-23.3658	12.5879	294.126	0	0	5.28861	5.28861	941.462	178.017	0	0	3.95699	3.95699	782.86	197.842	1.22054e-203	1.53209e-201	0.0282739	-35.3682	8.33116	294.658	4.48616e-259	1.54959e-256	0.0394007	-25.3803	11.5937	294.251	5.97889e-30	1.31303e-28	0.1025	-9.75607	29.9259	291.959
Ptprc	Ptprc	0	0	0.0051157	-195.477	2.05493	401.691	0	0	0.0217507	-45.9755	8.71895	400.858	0	0	0.0215266	-46.4542	8.62935	400.87	0	0	12.897	12.897	1984.57	153.878	0	0	1.27478	1.27478	441.97	346.702	1.78553e-210	2.55043e-208	0.00465737	-214.713	1.87093	401.714	2.15295e-256	6.86458e-254	0.0184968	-54.0635	7.41759	401.021	1.82244e-33	4.32307e-32	0.0428364	-23.3446	17.1263	399.808
Lrrn4cl	Lrrn4cl	0	0	5.60281	5.60281	181.789	32.4461	2.70235e-200	1.69716e-198	5.09503	5.09503	171.724	33.7042	3.12907e-38	2.66689e-37	0.120873	-8.27317	6.56925	54.3485	3.11156e-46	2.07911e-45	0.0401655	-24.897	2.20485	54.8941	5.04841e-49	4.03711e-48	0.0532427	-18.7819	2.91797	54.805	1.75308e-07	6.39998e-07	1.09678	1.09678	53.2136	48.518	5.56291e-27	6.89679e-26	0.0919445	-10.8761	5.01491	54.5428	0.0208525	0.0520788	0.318996	-3.13483	16.9241	53.0542
Nolc1	Nolc1	0	0	3.1764	3.1764	293.659	92.4502	2.90611e-49	3.22945e-48	0.460546	-2.17133	56.2451	122.127	0.0109017	0.0179316	0.773552	-1.29274	91.1011	117.77	3.79531e-65	3.49073e-64	0.319815	-3.12681	39.7186	124.193	9.92844e-110	1.69821e-108	0.185618	-5.38739	23.4304	126.229	0.000343586	0.000776667	0.808807	-1.23639	94.8718	117.299	1.01561e-103	7.34253e-102	3.27122	3.27122	299.88	91.6725	2.71891e-13	3.24962e-12	0.102207	-9.78404	13.0343	127.528
Ugdh	Ugdh	0	0	19.1803	19.1803	3686.35	192.194	4.6134e-39	3.97283e-38	0.737661	-1.35564	441.019	597.861	2.85971e-39	2.49198e-38	0.231899	-4.31222	147.162	634.593	2.38833e-91	3.22464e-90	0.0823275	-12.1466	53.2113	646.337	7.74227e-106	1.2718e-104	0.0603013	-16.5834	39.0814	648.103	3.7883e-67	1.16528e-65	1.21582	1.21582	689.178	566.841	1.22539e-24	1.36294e-23	0.141845	-7.04995	91.0095	641.612	1.12259e-15	1.51671e-14	0.0230918	-43.3055	15.0353	651.109
Ctsl	Ctsl	0	0	1.95209	1.95209	1177.65	603.279	1.25339e-294	1.42989e-292	1.83775	1.83775	1121.56	610.29	0.0843993	0.116508	0.635146	-1.57444	441.607	695.284	0	0	0.0331766	-30.1417	24.7957	747.386	1.12147e-15	3.85981e-15	3.91195	3.91195	1971.71	504.022	5.04463e-76	1.80142e-74	1.03635	1.03635	688.565	664.415	0.000618918	0.00139779	0.569839	-1.75488	399.22	700.583	1.75241e-09	1.53614e-08	0.176524	-5.66496	129.618	734.283
Ptx3	Ptx3	0	0	8.62738	8.62738	985.899	114.276	0.263286	0.306694	1.06552	1.06552	223.33	209.597	2.03453e-31	1.49966e-30	0.0987615	-10.1254	23.1711	234.617	5.81895e-40	3.43257e-39	0.036112	-27.6917	8.53851	236.446	1.10166e-43	8.02999e-43	0.0343684	-29.0965	8.12803	236.497	3.66392e-86	1.53305e-84	3.80135	3.80135	612.045	161.007	1.73884e-21	1.66072e-20	0.0664764	-15.0429	15.6589	235.556	0.298864	0.429466	0.099163	-10.0844	23.2641	234.605
Pvr	Pvr	0	0	5.74538	5.74538	278.482	48.4706	3.08227e-20	1.38318e-19	0.671138	-1.49001	51.5669	76.835	0.0141539	0.0228754	0.99365	-1.00639	73.6093	74.0797	1.6614e-58	1.37181e-57	0.184674	-5.41494	15.0328	81.4018	7.32159e-06	1.39617e-05	0.60538	-1.65185	46.8698	77.4221	7.58658e-05	0.000190654	0.962748	-1.03869	71.566	74.3351	2.01909e-35	3.4631e-34	2.07289	2.07289	137.106	66.1426	2.02404e-07	1.44177e-06	0.0935105	-10.694	7.69766	82.3187
Cxcl1	Cxcl1	0	0	11.1931	11.1931	11731.9	1048.13	1.99795e-12	6.27069e-12	0.579863	-1.72455	1359.59	2344.67	0.00981361	0.0162818	0.324756	-3.07923	784.78	2416.52	1.80853e-146	4.04479e-145	0.0176202	-56.753	44.2108	2509.09	6.4965e-67	6.67085e-66	0.0617307	-16.1994	154.04	2495.36	1.64443e-64	4.76347e-63	2.48734	2.48734	4771.24	1918.21	0.198051	0.26119	0.469026	-2.13208	1114.1	2375.35	1.1024e-05	6.10915e-05	0.0604166	-16.5518	150.786	2495.77
Glul	Glul	0	0	8.8008	8.8008	1010.64	114.835	0.0480159	0.0634581	0.910274	-1.09857	197.099	216.527	2.7193e-09	8.62393e-09	0.555696	-1.79955	125.31	225.5	3.49982e-67	3.35029e-66	0.192479	-5.19539	45.3283	235.498	7.49747e-05	0.000130247	0.49998	-2.00008	113.485	226.978	0.64842	0.696006	0.790391	-1.2652	173.475	219.48	0.000287477	0.000685216	0.619149	-1.61512	138.591	223.84	0.0282025	0.067221	0.477259	-2.0953	108.618	227.587
Apod	Apod	0	0	4.02428	4.02428	2267.07	563.349	0	0	6.19242	6.19242	2955.56	477.287	2.99124e-103	6.41311e-102	0.131084	-7.62871	109.204	833.082	5.23606e-166	1.37946e-164	0.0193351	-51.7195	16.3322	844.691	2.31172e-160	6.05185e-159	0.0255299	-39.1698	21.5482	844.039	8.6838e-93	3.9968e-91	1.17894	1.17894	870.031	737.979	3.9876e-38	7.43416e-37	0.390721	-2.55937	315.431	807.304	0.0524517	0.111659	0.255743	-3.91018	209.838	820.503
Serping1	Serping1	0	0	4.18504	4.18504	1566.42	374.291	0	0	4.69497	4.69497	1686.7	359.257	3.62571e-106	7.97977e-105	0.217953	-4.58815	120.958	554.974	0	0	0.0165099	-60.5697	9.39281	568.92	0	0	0.019826	-50.4388	11.2747	568.685	1.92836e-281	4.43772e-279	2.06123	2.06123	934.355	453.3	5.81884e-45	1.3301e-43	0.198078	-5.04851	110.195	556.32	9.08245e-07	5.88914e-06	0.219032	-4.56554	121.541	554.902
Gja1	Gja1	0	0	4.27943	4.27943	608.053	142.088	4.2507e-68	7.02892e-67	1.52923	1.52923	279.995	183.095	1.33582e-131	3.79245e-130	2.72044	2.72044	442.752	162.75	2.36969e-178	6.74304e-177	0.0206178	-48.5017	4.48507	217.534	3.61797e-145	8.45665e-144	0.0828519	-12.0697	17.8843	215.859	1.05989e-106	5.95984e-105	1.75092	1.75092	313.296	178.932	3.77983e-36	6.63873e-35	0.259797	-3.84917	54.878	211.234	1.75045e-08	1.39795e-07	0.150548	-6.64241	32.2271	214.066
Ltbp4	Ltbp4	0	0	3.28	3.28	588.406	179.392	0	0	4.36196	4.36196	714.014	163.691	1.47643e-86	2.66078e-85	1.80824	1.80824	373.059	206.31	1.2586e-170	3.42465e-169	0.0148076	-67.5329	3.73855	252.475	6.87404e-179	2.02077e-177	0.0223714	-44.7	5.64289	252.237	0.450668	0.510431	0.387029	-2.58379	93.3786	241.27	7.56334e-10	3.33511e-09	0.402334	-2.4855	96.8944	240.831	0.0912443	0.175188	0.634809	-1.57528	148.766	234.347
Emp1	Emp1	0	0	3.45532	3.45532	2210.63	639.775	2.87047e-168	1.4335e-166	1.50292	1.50292	1159.08	771.219	0.00424353	0.00746263	1.09916	1.09916	885.306	805.44	0	0	0.0995289	-10.0473	90.0583	904.846	1.89016e-05	3.47335e-05	0.726261	-1.37691	609.957	839.859	1.54973e-132	1.09423e-130	1.83772	1.83772	1369.05	744.973	8.90034e-15	5.63296e-14	1.04649	1.04649	847.793	810.13	5.09743e-13	6.01149e-12	0.185523	-5.39016	166.106	895.34
Rrs1	Rrs1	0	0	3.59877	3.59877	186.117	51.7168	9.07525e-54	1.1319e-52	0.393048	-2.54422	28.0912	71.4701	4.57903e-08	1.3382e-07	0.616206	-1.62283	42.8997	69.619	4.29931e-68	4.18325e-67	0.233656	-4.2798	17.0227	72.8536	9.31663e-99	1.43559e-97	0.135713	-7.36847	10.0062	73.7307	0.179244	0.228002	0.699717	-1.42915	48.246	68.9507	1.3458e-80	7.24462e-79	3.27039	3.27039	174.062	53.2237	0.00016712	0.000739516	0.272192	-3.67388	19.7378	72.5142
Vegfa	Vegfa	0	0	6.3955	6.3955	851.824	133.191	0.000823902	0.00136858	0.74954	-1.33415	164.252	219.138	1.0826e-36	8.9153e-36	0.291482	-3.43074	67.4035	231.244	0.000213476	0.000323966	0.494918	-2.02054	111.706	225.706	6.3686e-35	3.87634e-34	0.329378	-3.03603	75.82	230.192	3.34125e-22	3.43723e-21	1.68296	1.68296	333.248	198.013	2.96076e-07	1.02571e-06	1.11661	1.11661	234.838	210.314	0.000552001	0.00217063	0.170805	-5.85463	40.0809	234.659
Nid1	Nid1	0	0	3.68485	3.68485	1204.53	326.886	0	0	4.96392	4.96392	1462.54	294.635	0.000123839	0.00027007	0.591089	-1.69179	262.8	444.602	0	0	0.0179344	-55.7587	8.54368	476.385	0	0	0.0202339	-49.422	9.63635	476.248	1.05806e-230	1.75313e-228	1.57773	1.57773	629.201	398.802	5.99336e-110	4.83944e-108	0.144173	-6.93609	67.6174	469	0.000477723	0.00190936	0.396344	-2.52306	180.303	454.915
Ecm1	Ecm1	0	0	6.72615	6.72615	826.886	122.936	6.10568e-261	5.70858e-259	3.6231	3.6231	564.321	155.756	1.07687e-48	1.1187e-47	0.229994	-4.34794	50.5924	219.973	3.19426e-149	7.30158e-148	0.0351998	-28.4093	7.93069	225.305	4.0909e-16	1.43458e-15	0.341596	-2.92744	74.1364	217.03	8.96146e-72	3.018e-70	1.20505	1.20505	237	196.672	2.39111e-62	8.69397e-61	0.0904574	-11.0549	20.2413	223.766	1.12341e-07	8.22863e-07	0.138958	-7.19639	30.9089	222.433
D830025C05Rik	D830025C05Rik	0	0	7.00364	7.00364	499.31	71.2929	0.000325737	0.000563435	1.44772	1.44772	163.908	113.218	1.85563e-32	1.40357e-31	0.159292	-6.27777	20.8826	131.096	2.12609e-55	1.66695e-54	0.0559001	-17.8891	7.42235	132.779	3.01031e-61	2.88614e-60	0.0705946	-14.1654	9.3564	132.537	6.12782e-60	1.68103e-58	1.76922	1.76922	193.715	109.492	0.534949	0.6065	1.14138	1.14138	133.555	117.012	0.000145015	0.000652386	0.112357	-8.90023	14.8148	131.855
Gfpt2	Gfpt2	0	0	20.3349	20.3349	2252.45	110.768	4.60752e-100	1.26478e-98	0.970794	-1.03008	339.649	349.868	3.58161e-84	6.30841e-83	0.148889	-6.71642	57.3454	385.156	3.91752e-178	1.1122e-176	0.0207052	-48.2971	8.10216	391.311	1.38967e-187	4.33096e-186	0.0191512	-52.216	7.49554	391.387	4.08035e-95	1.93536e-93	1.22069	1.22069	415.506	340.386	1.72695e-74	8.48801e-73	0.0819581	-12.2014	31.828	388.345	1.41359e-07	1.0241e-06	0.078788	-12.6923	30.609	388.498
Vcan	Vcan	0	0	3.27402	3.27402	466.7	142.546	1.12513e-282	1.22727e-280	2.92879	2.92879	430.676	147.049	8.92549e-151	3.14415e-149	0.11238	-8.89838	22.2626	198.101	7.32257e-182	2.11758e-180	0.0296894	-33.682	5.94207	200.141	5.32317e-145	1.24191e-143	0.221721	-4.51018	43.3389	195.466	3.627E-320	1.0015985E-317	3.91987	3.91987	528.487	134.823	9.77492e-21	8.91137e-20	0.349681	-2.85975	67.3033	192.471	9.8072e-07	6.32936e-06	0.231906	-4.3121	45.2737	195.224
Ddx21	Ddx21	0	0	3.21187	3.21187	503.551	156.778	6.57981e-83	1.4017e-81	0.427246	-2.34057	89.1159	208.582	1.56541e-11	5.7202e-11	0.701251	-1.42602	141.662	202.014	1.88168e-10	4.2274e-10	0.603361	-1.65738	123.274	204.312	4.69906e-67	4.83715e-66	0.302293	-3.30804	64.002	211.721	0.0150537	0.0246473	0.577605	-1.73129	118.366	204.926	1.21766e-66	4.91612e-65	2.66479	2.66479	439.212	164.82	4.89455e-13	5.7887e-12	0.173435	-5.76583	37.2989	215.059
Anxa1	Anxa1	0	0	3.29839	3.29839	867.333	262.956	2.0603e-127	7.67059e-126	1.84667	1.84667	557.186	301.725	2.02881e-91	3.89325e-90	0.323616	-3.09008	115.51	356.934	1.90457e-168	5.13739e-167	0.124959	-8.00262	45.6927	365.661	0.00159475	0.00241573	1.10458	1.10458	360.443	326.317	8.76915e-162	7.67424e-160	2.17882	2.17882	635.951	291.879	0.237614	0.305601	0.988212	-1.01193	326.646	330.542	7.72459e-10	7.0034e-09	0.181416	-5.5122	65.8789	363.138
Loxl2	Loxl2	0	0	3.60586	3.60586	382.403	106.05	0	0	3.99013	3.99013	409.593	102.652	7.21006e-57	8.79854e-56	0.359289	-2.78328	52.901	147.238	2.1626e-189	6.65643e-188	0.0277422	-36.0462	4.2534	153.319	3.50418e-207	1.25575e-205	0.041949	-23.8385	6.42022	153.048	2.71722e-192	3.0149e-190	2.33899	2.33899	278.445	119.045	1.7028e-42	3.62575e-41	0.356252	-2.807	52.473	147.292	5.18754e-08	3.93898e-07	0.273286	-3.65917	40.6564	148.769
Lrp1	Lrp1	0	0	2.58867	2.58867	554.392	214.161	0	0	3.67552	3.67552	713.878	194.225	6.03758e-148	2.07396e-146	0.2621	-3.81534	71.9379	274.468	0	0	0.0219058	-45.6501	6.19244	282.686	1.66675e-07	3.62852e-07	0.925681	-1.08029	235.18	254.062	4.31409e-171	4.12394e-169	2.25501	2.25501	498.648	221.129	2.77211e-43	6.04758e-42	0.311464	-3.21065	84.9789	272.837	3.73695e-05	0.000188746	0.411622	-2.42941	110.969	269.589
Dcbld2	Dcbld2	0	0	7.01477	7.01477	332.586	47.4122	1.09448e-61	1.61637e-60	2.10458	2.10458	148.271	70.4516	3.35119e-29	2.3036e-28	0.360052	-2.77737	30.6595	85.153	3.01709e-74	3.26239e-73	0.0874648	-11.4332	7.69892	88.023	1.82206e-85	2.45475e-84	0.061255	-16.3252	5.40938	88.3092	1.15357e-76	4.15519e-75	2.10199	2.10199	148.126	70.4696	9.28142e-12	4.72623e-11	0.39432	-2.53601	33.4405	84.8053	2.77464e-09	2.39506e-08	0.0559649	-17.8683	4.94546	88.3672
Dcn	Dcn	0	0	4.42209	4.42209	12299.5	2781.38	0	0	7.35787	7.35787	16553	2249.7	1.89386e-274	1.46274e-272	0.0982683	-10.1762	419.253	4266.41	0	0	0.00989002	-101.112	42.6605	4313.48	0	0	0.0114791	-87.1145	49.5053	4312.63	0	0	0.871943	-1.14686	3395.66	3894.36	0	0	0.0485886	-20.5809	208.579	4292.74	0.0254554	0.0617279	0.361832	-2.76371	1495.07	4131.93
Ddr2	Ddr2	0	0	5.16622	5.16622	497.393	96.278	8.80682e-239	7.02005e-237	2.66843	2.66843	317.061	118.819	2.75659e-31	2.02351e-30	0.432844	-2.3103	65.0647	150.319	4.73789e-196	1.53028e-194	0.0215495	-46.4048	3.40539	158.026	3.89459e-214	1.44135e-212	0.023811	-41.9974	3.7617	157.982	1.06977e-28	1.37619e-27	0.938802	-1.06519	133.132	141.811	5.00543e-21	4.66236e-20	1.62829	1.62829	214.373	131.656	1.17058e-08	9.4976e-08	0.162826	-6.14151	25.2856	155.291
Rarres2	Rarres2	0	0	4.01643	4.01643	501.811	124.94	0	0	5.44862	5.44862	608.253	111.634	2.55912e-36	2.0881e-35	0.398516	-2.50931	71.2391	178.761	2.45028e-188	7.46794e-187	0.0151292	-66.0974	2.83387	187.312	1.80506e-203	6.32281e-202	0.0225267	-44.3918	4.21562	187.139	1.46724e-31	2.03953e-30	0.977794	-1.02271	163.514	167.227	1.08042e-29	1.47637e-28	0.326998	-3.05812	58.9566	180.297	0.0133498	0.0357086	0.483156	-2.06973	85.5077	176.978
Serpinf1	Serpinf1	0	0	3.27927	3.27927	1081.48	329.792	0	0	4.83569	4.83569	1401.39	289.802	2.421568E-317	2.281227034E-315	0.133673	-7.48096	61.1331	457.335	0	0	0.0168279	-59.4252	7.80814	464.001	0	0	0.0219238	-45.6125	10.1662	463.706	0	0	2.67926	2.67926	933.244	348.321	1.12325e-123	1.09122e-121	0.105905	-9.44246	48.5998	458.902	3.7755e-08	2.90405e-07	0.3814	-2.62192	169.272	443.818
Ptgs2	Ptgs2	0	0	10.1957	10.1957	3190.62	312.937	0.000108548	0.000197598	0.794259	-1.25904	514.267	647.481	1.42418e-52	1.58122e-51	0.112999	-8.84962	79.3086	701.851	4.54745e-70	4.55295e-69	0.0404049	-24.7495	28.6142	708.187	6.71363e-09	1.61665e-08	0.174288	-5.73763	121.407	696.588	4.4544e-107	2.53921e-105	3.48533	3.48533	1727.93	495.773	1.48468e-48	3.8066e-47	0.021174	-47.2278	15.0311	709.885	6.07619e-06	3.50474e-05	0.0481822	-20.7545	34.0891	707.503
Cd53	Cd53	0	0	0.00834713	-119.802	1.90169	227.826	0	0	0.0229637	-43.5469	5.2222	227.411	0	1.50417e-306	0.0502116	-19.9157	11.38	226.641	0	0	5.08737	5.08737	709.23	139.41	0	0	5.00747	5.00747	702.379	140.266	5.46397e-158	4.6191e-156	0.0226636	-44.1236	5.15414	227.419	4.59721e-189	9.07401e-187	0.035849	-27.8947	8.13939	227.046	3.89001e-25	7.48495e-24	0.0622518	-16.0638	14.0877	226.303
Uap1	Uap1	0	0	9.47448	9.47448	1106.69	116.808	2.3262e-14	8.10941e-14	0.978231	-1.02225	222.396	227.345	1.22208e-21	6.68272e-21	0.4363	-2.292	105.562	241.949	1.63434e-70	1.64826e-69	0.197252	-5.06965	49.1167	249.005	3.15616e-75	3.68861e-74	0.223451	-4.47526	55.4631	248.212	1.43468e-43	2.77707e-42	1.43148	1.43148	309.8	216.419	7.13193e-13	3.95565e-12	0.408969	-2.44518	99.2712	242.736	0.000495052	0.00196849	0.207844	-4.81131	51.6873	248.684
Csf1	Csf1	0	0	15.4375	15.4375	3736.53	242.043	2.42635e-35	1.84875e-34	0.968372	-1.03266	612.536	632.542	0.300825	0.361741	0.393902	-2.53871	266.211	675.833	1.66984e-180	4.7955e-179	0.026517	-37.7116	18.7413	706.766	1.51226e-148	3.63031e-147	0.0443001	-22.5733	31.2406	705.204	3.24559e-71	1.07554e-69	1.06036	1.06036	663.915	626.12	0.309092	0.382253	0.462806	-2.16073	310.233	670.33	6.86673e-08	5.15731e-07	0.0546076	-18.3125	38.4602	704.302
Spry2	Spry2	0	0	3.51606	3.51606	554.047	157.576	3.43686e-31	2.31263e-30	1.24312	1.24312	244.055	196.325	3.17391e-09	1.00375e-08	0.608614	-1.64308	128.293	210.795	1.34933e-58	1.1171e-57	0.271811	-3.67903	59.6294	219.378	9.95858e-163	2.6574e-161	0.0552578	-18.097	12.4483	225.276	4.41295e-114	2.66212e-112	3.27928	3.27928	527.584	160.884	5.06608e-10	2.27425e-09	1.23488	1.23488	242.654	196.5	1.32502e-06	8.46349e-06	0.213814	-4.67697	47.2373	220.927
Lama2	Lama2	0	0	2.87688	2.87688	305.071	106.042	0	0	6.75885	6.75885	528.207	78.1504	9.75687e-45	9.39061e-44	0.312169	-3.20339	43.317	138.762	1.60964e-141	3.46295e-140	0.0203529	-49.1331	2.92695	143.81	1.47885e-155	3.76835e-154	0.0190281	-52.5538	2.73689	143.834	2.81902e-06	8.77555e-06	0.684367	-1.4612	90.8939	132.814	0.742832	0.79241	0.708301	-1.41183	93.814	132.449	0.0637546	0.13102	0.640047	-1.56239	85.4435	133.496
Pou2af1	Pou2af1	1.5E-323	1.46E-321	0.0249769	-40.0369	1.24674	49.9157	4.9E-323	6.606E-321	0.0184686	-54.1459	0.922621	49.9562	9.14585e-286	7.38497e-284	0.0207283	-48.2433	1.03521	49.9421	2.04993e-223	7.96588e-222	0.0718317	-13.9214	3.56472	49.6259	4.14482e-266	1.90892e-264	0.0280089	-35.7029	1.39756	49.8968	5.80905e-168	5.42774e-166	0.035144	-28.4544	1.75201	49.8525	2.89629e-123	2.77042e-121	0.0300076	-33.3249	1.49691	49.8844	5.10321e-56	1.95178e-54	0.0200048	-49.988	1	49.988
Clic4	Clic4	5.4E-323	5.32E-321	3.8644	3.8644	2316.89	599.548	2.12876e-09	5.58782e-09	0.591173	-1.69155	489.476	827.975	2.68396e-29	1.84903e-28	2.12776	2.12776	1494.44	702.354	3.54447e-93	4.89728e-92	0.309779	-3.22811	265.174	856.012	1.07052e-22	4.75085e-22	0.872484	-1.14615	699.49	801.723	0.00415128	0.00763701	0.713661	-1.40123	582.587	816.336	9.65502e-20	8.29718e-19	1.21847	1.21847	940.209	771.633	2.90166e-16	4.048e-15	0.183379	-5.4532	159.399	869.234
Psat1	Psat1	1.88417E-319	1.8304406E-317	4.70061	4.70061	193.562	41.1781	7.88961e-38	6.59323e-37	0.37728	-2.65055	23.5533	62.4293	1.35361e-13	5.46319e-13	0.470851	-2.12381	29.0702	61.7396	1.19913e-07	2.30608e-07	1.13442	1.13442	64.9509	57.2546	5.72757e-23	2.56842e-22	0.326883	-3.0592	20.5306	62.8071	0.782293	0.813792	0.711399	-1.40568	42.7087	60.0348	1.09645e-25	1.28022e-24	2.14369	2.14369	110.524	51.5579	1.57192e-08	1.26221e-07	0.0284208	-35.1855	1.85139	65.142
Ugp2	Ugp2	1.64295E-318	1.5837284E-316	4.52846	4.52846	777.393	171.668	6.44507e-08	1.5324e-07	0.970791	-1.03009	232.746	239.749	1.04294e-95	2.07172e-94	0.321566	-3.10978	83.1098	258.454	8.72258e-68	8.45404e-67	0.294972	-3.39015	76.4811	259.282	1.81237e-80	2.28337e-79	0.222899	-4.48633	58.3004	261.555	2.23133e-17	1.8159e-16	1.40105	1.40105	320.528	228.776	8.36587e-38	1.53663e-36	0.449844	-2.22299	114.499	254.53	9.47678e-33	2.21839e-31	2.19081	2.19081	462.363	211.047
Gadd45g	Gadd45g	1.776517E-318	1.69930663E-316	3.93256	3.93256	1488.94	378.618	8.70251e-05	0.000160035	1.05809	1.05809	527.739	498.768	3.00363e-26	1.89115e-25	1.10312	1.10312	547.478	496.3	7.5701e-239	3.06626e-237	0.0377377	-26.4987	21.2117	562.083	3.31645e-15	1.12035e-14	0.445946	-2.24243	238.544	534.917	7.03857e-92	3.20397e-90	2.73587	2.73587	1151.31	420.821	0.0688723	0.103495	0.727227	-1.37509	376.468	517.676	0.0663091	0.135118	0.272268	-3.67286	148.698	546.148
Dpep1	Dpep1	5.5172020027E-314	5.237130297994E-312	4.649	4.649	180.682	38.8647	3.14196e-263	2.98246e-261	7.29287	7.29287	234.434	32.1457	2.35066e-42	2.15882e-41	0.128704	-7.76976	7.78364	60.477	2.16499e-48	1.49316e-47	0.0253041	-39.5193	1.55003	61.2562	6.9101e-53	5.85733e-52	0.0298866	-33.4598	1.8297	61.2213	0.085643	0.118359	0.601497	-1.66252	34.3773	57.1528	1.57208e-30	2.24442e-29	0.0562496	-17.7779	3.4324	61.0209	0.243862	0.369839	0.39314	-2.54362	23.0268	58.5716
Ccl11	Ccl11	1.08478e-307	1.02191e-305	4.43195	4.43195	562.405	126.898	0	1.86527e-306	6.14026	6.14026	685.05	111.567	4.49697e-40	3.9744e-39	0.258082	-3.87474	49.3027	191.035	7.90815e-71	8.0145e-70	0.0120528	-82.9686	2.37321	196.902	3.46048e-74	3.99175e-73	0.0196728	-50.8315	3.86993	196.715	7.1574e-16	5.41358e-15	0.969538	-1.03142	170.525	175.883	3.14737e-37	5.71351e-36	0.103726	-9.64076	20.1928	194.674	0.178204	0.293337	0.455768	-2.1941	85.0323	186.569
Serpine2	Serpine2	8.22552e-307	7.69055e-305	2.66858	2.66858	441.296	165.367	1.09781e-140	4.58098e-139	2.69799	2.69799	444.932	164.913	5.72884e-44	5.42147e-43	0.340176	-2.93965	71.959	211.534	2.49954e-58	2.05567e-57	0.284395	-3.51623	60.5644	212.959	2.03836e-133	4.29611e-132	0.0593424	-16.8514	12.9904	218.905	7.62347e-168	7.06992e-166	3.80909	3.80909	569.063	149.396	4.88207e-09	2.00717e-08	0.617528	-1.61936	126.424	204.726	1.0843e-05	6.02079e-05	0.179064	-5.58459	38.6244	215.701
Entpd2	Entpd2	2.09145e-302	1.94083e-300	2.77036	2.77036	204.26	73.7304	0	0	7.4269	7.4269	382.301	51.4752	1.52834e-71	2.33475e-70	0.183281	-5.4561	17.7855	97.0396	4.33876e-99	6.36232e-98	0.0259218	-38.5776	2.56476	98.9422	3.23236e-106	5.33082e-105	0.030215	-33.0962	2.98794	98.8893	1.30925e-89	5.76953e-88	1.84334	1.84334	148.71	80.6741	5.5911e-44	1.25271e-42	0.159489	-6.27003	15.5219	97.3226	1.37557e-05	7.48284e-05	0.195804	-5.10716	18.9717	96.8914
Sparc	Sparc	6.31235e-301	5.81437e-299	1.42645	1.42645	3551.93	2490.05	0	0	3.31538	3.31538	6877.33	2074.37	2.74735e-265	2.0215e-263	1.13083	1.13083	2906.98	2570.67	0	0	0.0209899	-47.6419	61.4241	2926.36	0	0	0.0269531	-37.1015	78.8159	2924.19	0	0	3.88335	3.88335	7670.5	1975.23	1.00039e-17	7.58067e-17	0.488467	-2.04722	1350.71	2765.2	0.0261423	0.0630112	0.371117	-2.69457	1040.6	2803.97
Ipo5	Ipo5	2.30035e-300	2.10329e-298	3.49932	3.49932	289.422	82.7082	7.85504e-34	5.7525e-33	0.63207	-1.5821	69.642	110.181	1.15355e-12	4.46681e-12	0.697464	-1.43377	76.2693	109.352	2.16205e-29	9.71634e-29	0.511593	-1.95468	57.1655	111.74	6.37041e-17	2.30749e-16	0.525617	-1.90253	58.636	111.557	4.1215e-05	0.000108835	0.917051	-1.09045	97.8122	106.659	2.42202e-68	1.01066e-66	2.71021	2.71021	240.672	88.802	6.05593e-05	0.000293014	0.0634791	-15.7532	7.48736	117.95
Ipo7	Ipo7	6.01694e-300	5.46136e-298	3.22047	3.22047	355.237	110.306	4.46136e-35	3.37041e-34	0.62017	-1.61246	89.0441	143.58	0.00251135	0.00458773	1.17715	1.17715	158.757	134.866	1.04558e-18	3.37708e-18	0.565543	-1.76821	81.7185	144.496	5.14433e-56	4.56275e-55	0.343504	-2.91117	50.9558	148.341	0.0497209	0.0727947	0.890565	-1.12288	123.978	139.213	6.2565e-64	2.37919e-62	2.47037	2.47037	292.018	118.208	2.34579e-09	2.03477e-08	0.184551	-5.41855	27.9082	151.222
Htra3	Htra3	1.3942e-299	1.25629e-297	3.76486	3.76486	310.782	82.548	0	0	5.61692	5.61692	400.602	71.3206	1.69588e-64	2.33019e-63	0.117752	-8.49244	14.0872	119.635	8.88831e-83	1.07307e-81	0.0287312	-34.8054	3.47537	120.961	6.39291e-85	8.53876e-84	0.0381329	-26.2241	4.60722	120.82	6.75406e-08	2.58334e-07	1.58632	1.58632	160.706	101.308	0.0647864	0.0981863	0.530714	-1.88425	60.4183	113.844	0.0331055	0.0765157	0.344384	-2.90374	40.0813	116.386
Pmepa1	Pmepa1	3.9335e-299	3.51893e-297	2.62345	2.62345	1520.03	579.401	1.25898e-11	3.78607e-11	0.752895	-1.32821	529.453	703.223	3.24946e-44	3.09159e-43	0.642312	-1.55688	457.468	712.221	1.2178e-06	2.18866e-06	0.474147	-2.10905	344.399	726.355	2.03192e-85	2.73452e-84	0.267652	-3.73619	199.266	744.496	2.2754e-49	5.05838e-48	1.06424	1.06424	722.691	679.068	3.43852e-143	4.45396e-141	4.42467	4.42467	2192	495.404	4.17782e-17	6.0035e-16	0.138136	-7.23926	104.478	756.345
C4b	C4b	3.52123e-298	3.12761e-296	6.1585	6.1585	131.685	21.3827	1.7706e-26	1.0165e-25	4.18836	4.18836	104.035	24.839	8.79046e-34	6.82757e-33	0.0673468	-14.8485	2.52735	37.5274	1.74024e-19	5.77678e-19	0.0411586	-24.2963	1.74702	42.446	8.67541e-22	3.74449e-21	0.255792	-3.90943	9.3801	36.6708	1.00181e-76	3.61905e-75	2.03356	2.03356	61.3594	30.1734	4.61571e-16	3.16059e-15	0.364925	-2.74029	13.2075	36.1924	0.0558187	0.11748	0.158742	-6.29951	6.64088	41.8343
Kcnq1ot1	Kcnq1ot1	4.25673e-295	3.75408e-293	3.37703	3.37703	1057.96	313.281	0.0165338	0.0234033	1.05842	1.05842	416.455	393.469	5.01552e-27	3.23653e-26	0.507939	-1.96874	212.79	418.927	1.84142e-13	4.78737e-13	0.529773	-1.8876	221.368	417.855	1.24679e-164	3.36309e-163	0.141565	-7.06392	61.974	437.779	0.245331	0.300279	0.562454	-1.77792	234.127	416.26	2.43335e-38	4.57771e-37	2.30483	2.30483	797.188	345.877	2.04272e-15	2.73022e-14	0.180974	-5.52564	78.8452	435.67
Bcat1	Bcat1	7.36614e-295	6.45056e-293	7.39176	7.39176	113.165	15.3096	1.12381e-07	2.62137e-07	0.714724	-1.39914	19.3258	27.0396	1.96676e-18	9.57584e-18	0.281258	-3.55545	8.00317	28.4549	3.27502e-26	1.34494e-25	0.131119	-7.62669	3.79986	28.9803	1.56532e-34	9.44888e-34	0.0770142	-12.9846	2.24685	29.1744	5.46734e-60	1.50315e-58	2.95307	2.95307	63.5318	21.5138	0.0163695	0.028553	0.67401	-1.48366	18.3105	27.1665	0.00358076	0.0115517	0.218298	-4.5809	6.25923	28.6729
Ifi207	Ifi207	5.31772e-294	4.62418e-292	2.6898	2.6898	331.775	123.345	2.63215e-09	6.8618e-09	0.970545	-1.03035	142.656	146.985	1.82483e-65	2.54107e-64	0.238759	-4.18833	38.2112	160.041	2.97554e-124	5.62322e-123	0.0552114	-18.1122	9.03743	163.688	0	0	7.11223	7.11223	620.541	87.2498	2.06967e-12	1.2265e-11	0.917585	-1.08982	135.672	147.858	3.27101e-83	1.85731e-81	0.0688426	-14.5259	11.2497	163.411	1.35931e-07	9.86356e-07	0.141881	-7.04815	22.977	161.945
Nifk	Nifk	1.68347e-291	1.45374e-289	3.6404	3.6404	173.821	47.7477	6.78713e-45	6.81178e-44	0.384356	-2.60175	25.4791	66.2904	0.0231099	0.0357916	0.757884	-1.31946	48.0977	63.4631	3.04514e-31	1.44033e-30	0.378524	-2.64184	25.11	66.3365	1.41215e-46	1.08664e-45	0.253736	-3.94111	17.0864	67.3395	0.0231962	0.0365441	0.907591	-1.10182	56.6305	62.3965	1.12072e-77	5.83102e-76	3.33791	3.33791	163.63	49.0216	0.00018123	0.00079351	0.253497	-3.94483	17.0708	67.3414
Col1a1	Col1a1	3.18044e-291	2.7275e-289	0.860065	-1.1627	2497.66	2904.04	0	0	3.84047	3.84047	8345.55	2173.06	2.20051e-147	7.4968e-146	0.108194	-9.24269	343.334	3173.33	4.87686e-258	2.1893e-256	0.0277832	-35.993	89.0485	3205.12	1.80679e-291	9.56058e-290	0.0229706	-43.5339	73.6676	3207.04	0	0	8.12803	8.12803	12967.1	1595.36	4.83063e-69	2.05715e-67	0.0602786	-16.5896	192.421	3192.2	0.00360311	0.0116148	0.399735	-2.50165	1224.47	3063.19
Serpinh1	Serpinh1	4.61429e-291	3.93004e-289	1.21122	1.21122	619.795	511.713	0	0	2.30875	2.30875	1055.64	457.233	1.12794e-25	6.95386e-25	0.782944	-1.27723	420.179	536.665	0	0	0.0357926	-27.9387	20.9947	586.563	0	0	0.0427186	-23.409	25.0356	586.058	0	0	5.99736	5.99736	2019.57	336.742	2.98639e-33	4.70073e-32	0.945057	-1.05814	497.987	526.939	2.3903e-12	2.71337e-11	0.145644	-6.86605	84.2774	578.653
Ier5	Ier5	1.13886e-288	9.63383e-287	4.48073	4.48073	1347.15	300.653	1.32299e-43	1.27728e-42	0.735095	-1.36037	315.778	429.574	3.03097e-11	1.08523e-10	0.719037	-1.39075	309.449	430.366	0.00151856	0.00213782	0.601556	-1.66236	262.425	436.244	0.00788927	0.0110142	0.587231	-1.70291	256.603	436.971	0.741621	0.778191	0.736471	-1.35783	316.319	429.507	0.00455756	0.00896162	0.950649	-1.05191	398.54	419.229	2.40283e-18	3.62027e-17	0.17186	-5.81869	78.9151	459.182
Eif1a	Eif1a	2.17963e-287	1.83133e-285	3.02854	3.02854	363.76	120.111	0.0500179	0.0659778	0.875192	-1.14261	130.625	149.253	0.0511977	0.0741058	0.937771	-1.06636	138.985	148.208	8.11492e-78	9.19864e-77	0.352564	-2.83637	55.9137	158.592	0.000919071	0.00143144	0.685596	-1.45858	104.561	152.511	3.58474e-24	3.93183e-23	1.26293	1.26293	180.605	143.005	5.10746e-39	9.78602e-38	2.08231	2.08231	273.581	131.383	2.15691e-13	2.59791e-12	0.165134	-6.05567	26.7901	162.232
Ctsk	Ctsk	4.03145e-287	3.3645e-285	2.26987	2.26987	266.028	117.199	0	0	4.23429	4.23429	416.574	98.3811	8.21309e-109	1.87051e-107	0.180798	-5.53102	26.6005	147.128	1.83297e-160	4.60464e-159	0.0410848	-24.3399	6.14974	149.684	2.79039e-105	4.56559e-104	0.354653	-2.81966	51.0935	144.066	1.199783E-317	3.241240086E-315	3.76506	3.76506	385.184	102.305	2.25497e-107	1.77472e-105	0.038426	-26.024	5.75367	149.734	0.000174263	0.00076703	0.291954	-3.42519	42.3788	145.156
Mapk6	Mapk6	1.5243e-284	1.26364e-282	3.89646	3.89646	434.294	111.458	1.78666e-20	8.09071e-20	0.689471	-1.45039	105.209	152.594	0.111092	0.149231	1.04872	1.04872	153.675	146.536	3.67125e-18	1.1578e-17	0.540077	-1.85159	83.8541	155.263	0.000289761	0.000475556	0.86571	-1.15512	129.476	149.561	1.12262e-12	6.76237e-12	1.5374	1.5374	213.74	139.028	0.00588507	0.011323	0.698512	-1.43161	106.478	152.435	3.72584e-07	2.56577e-06	0.200366	-4.99087	32.3982	161.695
Rsl1d1	Rsl1d1	8.41125e-281	6.92675e-279	2.94554	2.94554	339.815	115.366	7.18638e-50	8.13867e-49	0.510325	-1.95953	75.721	148.378	1.34766e-19	6.85685e-19	0.668554	-1.49577	97.388	145.67	3.9689e-17	1.2058e-16	0.623843	-1.60297	91.3462	146.425	1.65173e-58	1.51806e-57	0.33576	-2.97832	50.8627	151.485	0.0108103	0.0183048	0.805467	-1.24152	115.508	143.405	2.78698e-91	1.77723e-89	2.88572	2.88572	334.744	116	0.00205923	0.00705131	0.393101	-2.54387	59.1422	150.45
Arntl	Arntl	1.32101e-280	1.08071e-278	5.01029	5.01029	178.457	35.6181	0.0183807	0.0258411	0.902817	-1.10764	46.9927	52.0511	0.00406646	0.00717051	0.780689	-1.28092	41.2009	52.7751	1.26404e-05	2.11155e-05	0.807099	-1.239	42.467	52.6168	3.7535e-38	2.46565e-37	0.229174	-4.36349	12.9053	56.312	7.63925e-21	7.41084e-20	1.68013	1.68013	80.4304	47.8714	0.00139572	0.00297903	0.782603	-1.27779	41.2929	52.7636	0.00471147	0.0146776	0.372562	-2.68412	20.6204	55.3476
Aebp1	Aebp1	1.70124e-278	1.38268e-276	2.09556	2.09556	406.933	194.188	0	0	5.23793	5.23793	775.698	148.093	2.84871e-112	6.79917e-111	0.185944	-5.37795	44.5315	239.488	5.80632e-216	2.18793e-214	0.0228172	-43.8265	5.57557	244.358	1.48659e-237	6.16191e-236	0.0225944	-44.2589	5.52126	244.365	1.06542e-304	2.59608e-302	2.85335	2.85335	515.399	180.63	1.48895e-29	2.02572e-28	0.287547	-3.47769	68.02	236.552	0.0886951	0.170954	0.605384	-1.65184	137.916	227.815
Ace	Ace	8.59402e-276	6.93939e-274	4.96951	4.96951	210.113	42.2804	4.70868e-135	1.88879e-133	4.34198	4.34198	192.915	44.4301	0.0858505	0.118301	1.05316	1.05316	63.7904	60.5707	3.33406e-50	2.38545e-49	0.0287885	-34.7361	1.96622	68.2987	9.09196e-52	7.59802e-51	0.0500536	-19.9786	3.40957	68.1183	0.926637	0.940102	0.48975	-2.04186	31.6332	64.5904	1.91776e-30	2.71919e-29	0.0566194	-17.6618	3.85368	68.0628	0.487026	0.605253	0.62397	-1.60264	39.6752	63.5851
Has2	Has2	1.42946e-275	1.14679e-273	6.70067	6.70067	215.517	32.1635	1.20927e-29	7.77118e-29	1.98182	1.98182	93.876	47.3686	2.00378e-32	1.51471e-31	0.137768	-7.25858	8.00467	58.1025	1.85588e-36	9.99042e-36	0.0503125	-19.8758	2.95504	58.7337	8.95955e-42	6.36276e-41	0.0335884	-29.7722	1.97688	58.856	2.84079e-62	8.04157e-61	3.09485	3.09485	131.892	42.6166	3.52728e-12	1.85305e-11	0.238378	-4.19502	13.6812	57.393	0.000268901	0.00113418	0.0626415	-15.9639	3.67354	58.6439
Asns	Asns	2.11534e-275	1.68617e-273	6.01148	6.01148	172.417	28.6813	1.64121e-29	1.05252e-28	0.361934	-2.76293	17.3943	48.0592	5.17945e-09	1.61501e-08	1.34649	1.34649	57.8944	42.9967	0.000142276	0.000219014	0.578159	-1.72963	27.0855	46.8478	1.3179e-24	6.26214e-24	0.287803	-3.4746	13.9553	48.4891	0.245868	0.300817	0.799669	-1.25052	36.5197	45.6685	0.506089	0.579165	1.08384	1.08384	47.9491	44.2398	0.000122913	0.000561487	0.111634	-8.95782	5.5306	49.5421
Fnip2	Fnip2	4.00544e-274	3.17246e-272	4.42514	4.42514	309.016	69.8319	1.30904e-20	5.9626e-20	0.58595	-1.70663	59.2144	101.057	0.00932628	0.0155313	0.780934	-1.28052	77.1665	98.8131	3.22672e-70	3.24106e-69	0.0757773	-13.1966	8.14161	107.441	7.43868e-154	1.85371e-152	3.34152	3.34152	255.64	76.504	3.05885e-08	1.21873e-07	1.08895	1.08895	103.956	95.4645	5.91993e-19	4.85903e-18	0.271562	-3.68241	28.4863	104.898	5.25684e-05	0.000257965	0.240054	-4.16573	25.2775	105.299
Cpq	Cpq	1.02089e-273	8.03467e-272	3.86649	3.86649	186.416	48.2134	7.07879e-260	6.52035e-258	4.78131	4.78131	214.023	44.7625	4.28724e-54	4.95003e-53	0.203574	-4.91222	14.1974	69.7408	1.1863e-81	1.41029e-80	0.062722	-15.9434	4.45069	70.9591	5.67765e-19	2.22578e-18	0.370369	-2.70001	25.3151	68.3511	2.35938e-15	1.72167e-14	1.19847	1.19847	74.5422	62.1977	6.47351e-16	4.3988e-15	0.400576	-2.49641	27.2813	68.1053	0.0310945	0.0727606	0.363975	-2.74744	24.8971	68.4033
Vldlr	Vldlr	3.63028e-273	2.83915e-271	5.44554	5.44554	189.518	34.8024	3.52396e-22	1.71174e-21	1.79884	1.79884	85.9026	47.7544	2.02038e-21	1.09661e-20	0.33367	-2.99697	18.7357	56.1503	1.47111e-51	1.07734e-50	0.0543294	-18.4062	3.15641	58.0977	6.8657e-61	6.54716e-60	0.0335898	-29.7709	1.95653	58.2477	0.0666483	0.0946558	0.504617	-1.9817	27.7648	55.0216	1.39379e-05	4.00458e-05	1.75822	1.75822	84.3123	47.9532	0.272348	0.401481	0.700097	-1.42837	37.655	53.7854
Pttg1ip	Pttg1ip	4.0507e-273	3.14815e-271	3.70501	3.70501	398.25	107.489	4.01854e-38	3.38325e-37	1.35026	1.35026	181.69	134.559	0.0274548	0.041936	1.07246	1.07246	148.728	138.68	1.67935e-67	1.62133e-66	0.298843	-3.34624	45.3067	151.607	1.79963e-19	7.18637e-19	0.470205	-2.12673	69.8442	148.54	2.34974e-25	2.69624e-24	1.3944	1.3944	186.748	133.927	0.0084184	0.0156594	1.17643	1.17643	161.298	137.108	1.07782e-10	1.05077e-09	0.118675	-8.42641	18.3912	154.972
Lbp	Lbp	1.068e-271	8.24883e-270	3.61539	3.61539	206.835	57.2095	6.42198e-175	3.38379e-173	3.86552	3.86552	216.483	56.0034	1.19963e-31	8.88473e-31	0.291573	-3.42967	23.3675	80.1428	2.74235e-58	2.25387e-57	0.029598	-33.7861	2.44946	82.7576	1.26243e-58	1.16198e-57	0.0427274	-23.4042	3.53024	82.6225	4.72456e-25	5.36674e-24	2.67711	2.67711	166.615	62.2369	2.25373e-30	3.18467e-29	0.104071	-9.60879	8.53355	81.9971	0.20747	0.328854	0.454152	-2.2019	35.6971	78.6016
Meg3	Meg3	4.42445e-270	3.39618e-268	1.7031	1.7031	1055.09	619.51	1.49719e-303	1.84332e-301	3.60179	3.60179	1866.17	518.124	1.27205e-44	1.22241e-43	0.470965	-2.1233	334.207	709.62	3.81013e-244	1.56884e-242	0.0200828	-49.7938	15.0524	749.515	1.40582e-257	6.28825e-256	0.0261653	-38.2186	19.5964	748.947	5.13648e-204	6.51337e-202	2.51694	2.51694	1438.61	571.57	0.309663	0.382694	1.16047	1.16047	761.509	656.208	0.755399	0.825678	0.764641	-1.3078	524.424	685.843
Nop14	Nop14	2.96456e-269	2.26161e-267	3.32333	3.32333	207.135	62.3276	2.5381e-30	1.6655e-29	0.461718	-2.16582	38.5099	83.4058	0.0772024	0.107444	0.754034	-1.3262	60.7907	80.6207	1.01795e-30	4.74444e-30	0.363869	-2.74824	30.7038	84.3815	5.22382e-38	3.42065e-37	0.277511	-3.60346	23.6611	85.2619	0.149308	0.193781	0.656244	-1.52382	53.5045	81.5314	2.32988e-72	1.09329e-70	3.19721	3.19721	201.519	63.0297	4.44432e-17	6.37909e-16	0.198428	-5.03961	16.7599	84.4635
Slc16a1	Slc16a1	1.35138e-263	1.02466e-261	4.41932	4.41932	174.14	39.4041	0.164253	0.199189	1.13888	1.13888	60.9854	53.5484	4.50703e-15	1.92992e-14	0.430633	-2.32216	24.997	58.047	1.23781e-42	7.75426e-42	0.170746	-5.85667	10.2265	59.8933	4.87881e-31	2.7464e-30	0.313021	-3.19467	18.427	58.8682	3.27587e-13	2.06751e-12	1.43672	1.43672	74.506	51.8584	9.12941e-26	1.07199e-24	1.9393	1.9393	95.4837	49.2361	0.000443636	0.00178923	0.328693	-3.04235	19.3132	58.7575
Hspa9	Hspa9	6.65034e-263	5.01194e-261	3.23106	3.23106	608.995	188.482	1.71816e-59	2.44734e-58	0.515068	-1.94149	128.046	248.6	1.54477e-16	7.02862e-16	0.859673	-1.16323	205.402	238.931	1.69624e-45	1.12136e-44	0.581756	-1.71893	143.501	246.668	2.94762e-30	1.62905e-29	0.482996	-2.07041	120.527	249.54	0.000130317	0.000313787	0.844543	-1.18407	202.132	239.339	6.1368e-47	1.49337e-45	2.18394	2.18394	453.957	207.861	0.0350461	0.0801071	0.446289	-2.2407	111.851	250.624
Nars	Nars	2.61551e-262	1.95927e-260	3.43536	3.43536	669.106	194.771	1.35219e-51	1.6029e-50	0.47459	-2.10708	124.73	262.818	6.86043e-24	4.02403e-23	0.775533	-1.28944	196.834	253.805	7.2519e-21	2.52174e-20	0.58419	-1.71177	151.575	259.462	8.76345e-08	1.94457e-07	0.618517	-1.61677	159.843	258.429	0.540056	0.596028	0.712433	-1.40364	182.128	255.643	3.56059e-14	2.1535e-13	1.91905	1.91905	430.913	224.545	4.58216e-09	3.88514e-08	0.234273	-4.26853	63.3679	270.488
Fgf2	Fgf2	3.88443e-262	2.89239e-260	8.05745	8.05745	116.366	14.4421	1.02482e-09	2.75003e-09	1.71664	1.71664	40.9703	23.8666	5.52444e-16	2.46047e-15	0.222568	-4.49302	6.27712	28.2032	1.77939e-22	6.53669e-22	0.0833855	-11.9925	2.39223	28.6888	1.15822e-24	5.50765e-24	0.0805085	-12.421	2.31052	28.699	1.30934e-12	7.84907e-12	2.01578	2.01578	46.6728	23.1538	4.12705e-07	1.41105e-06	0.391405	-2.5549	10.8168	27.6358	0.0549354	0.116111	0.268153	-3.72921	7.52109	28.0477
Rhoc	Rhoc	4.03793e-262	2.98879e-260	2.71123	2.71123	409.631	151.087	2.17644e-20	9.81294e-20	1.00109	1.00109	179.989	179.792	1.29377e-64	1.7836e-63	2.44244	2.44244	378.519	154.976	6.26126e-169	1.69627e-167	0.14829	-6.74354	29.4518	198.609	9.45921e-47	7.29686e-46	0.458633	-2.18039	87.7468	191.322	2.14369e-115	1.32536e-113	1.81843	1.81843	299.723	164.825	0.645132	0.706554	0.912873	-1.09544	165.752	181.572	1.13865e-06	7.31822e-06	0.311046	-3.21496	60.5668	194.72
Axl	Axl	1.21259e-261	8.92223e-260	2.70325	2.70325	268.127	99.1871	6.062e-298	7.04495e-296	4.38995	4.38995	376.15	85.6843	8.18978e-63	1.09741e-61	0.28122	-3.55593	36.0515	128.197	2.49863e-152	5.84031e-151	0.0266521	-37.5205	3.52507	132.262	7.78539e-25	3.71637e-24	0.456518	-2.1905	57.3108	125.539	6.26243e-85	2.57693e-83	1.93337	1.93337	206.628	106.875	0.0413028	0.065619	0.871806	-1.14704	104.323	119.663	5.9824e-11	6.00656e-10	0.0518812	-19.2748	6.84043	131.848
Srxn1	Srxn1	4.49737e-261	3.28969e-259	4.63403	4.63403	646.758	139.567	4.09542e-32	2.84347e-31	0.333985	-2.99414	70.6641	211.579	2.28274e-05	5.37713e-05	1.15526	1.15526	222.503	192.599	3.18668e-53	2.40744e-52	0.184517	-5.41955	39.7528	215.443	5.51556e-92	7.9937e-91	1.83618	1.83618	329.165	179.266	0.109553	0.147323	1.1315	1.1315	218.492	193.1	0.0791327	0.116908	0.958016	-1.04382	188.576	196.84	0.000426119	0.00172867	0.184984	-5.40587	39.8512	215.43
Plxdc2	Plxdc2	1.00264e-260	7.29113e-259	2.30711	2.30711	249.608	108.191	0	0	6.93585	6.93585	517.843	74.6618	1.03935e-42	9.61629e-42	0.473554	-2.11169	62.3207	131.602	2.00605e-144	4.39177e-143	0.042628	-23.4588	5.91051	138.653	1.0293e-144	2.39689e-143	0.0534817	-18.698	7.40542	138.466	1.77829e-67	5.58051e-66	1.35015	1.35015	161.025	119.264	8.90131e-15	5.63296e-14	0.431907	-2.31531	57.1206	132.252	0.0109817	0.0303002	0.398435	-2.50982	52.9039	132.779
Cd63	Cd63	5.65445e-258	4.08797e-256	1.15922	1.15922	1153.92	995.424	1.4117e-176	7.50192e-175	1.11205	1.11205	1112.69	1000.58	2.79626e-102	5.93371e-101	0.349404	-2.86202	381.539	1091.97	0	0	0.0428034	-23.3626	48.5219	1133.6	2.57331e-29	1.39429e-28	1.5953	1.5953	1515.83	950.185	9.55018e-188	1.00576e-185	2.31169	2.31169	2043.93	884.173	1.32383e-276	4.84171e-274	3.28065	3.28065	2651.51	808.225	7.69789e-05	0.000364931	0.220684	-4.53136	244.754	1109.07
Fermt2	Fermt2	5.79809e-257	4.16759e-255	2.65191	2.65191	484.974	182.877	1.74126e-48	1.8927e-47	1.23366	1.23366	260.26	210.967	6.75032e-118	1.70264e-116	2.5895	2.5895	476.351	183.955	0	0	0.041617	-24.0286	10.0813	242.239	0	0	0.0353747	-28.2688	8.57578	242.427	1.53865e-41	2.79543e-40	1.10549	1.10549	236.504	213.936	3.79558e-22	3.76681e-21	1.353	1.353	281.796	208.275	0.000446772	0.00180012	0.734649	-1.36119	163.841	223.019
Lamc1	Lamc1	7.36896e-255	5.26627e-253	2.17233	2.17233	353.078	162.534	0	0	4.17689	4.17689	567.129	135.778	3.04877e-08	9.0158e-08	1.05385	1.05385	192.447	182.613	1.63158e-214	6.05635e-213	0.0981382	-10.1897	20.0363	204.164	2.10899e-206	7.5144e-205	0.0853463	-11.717	17.4522	204.487	2.77955e-97	1.38166e-95	1.64107	1.64107	281.427	171.49	0.00548229	0.0106171	0.86157	-1.16067	160.748	186.575	1.27447e-09	1.13155e-08	0.176365	-5.67004	35.663	202.211
Zfp451	Zfp451	8.35529e-255	5.93703e-253	3.61048	3.61048	323.536	89.6104	0.000210136	0.000372098	0.922908	-1.08353	107.612	116.601	2.78199e-14	1.16087e-13	0.61673	-1.62145	74.4666	120.744	0.584917	0.615976	0.994986	-1.00504	115.087	115.667	1.78178e-22	7.84298e-22	0.476763	-2.09748	58.5168	122.738	0.0205781	0.0327894	1.03235	1.03235	118.914	115.188	5.25894e-05	0.000139852	1.19127	1.19127	134.848	113.197	4.10984e-05	0.000205906	0.291562	-3.4298	36.5851	125.479
Sh3bgrl3	Sh3bgrl3	5.09242e-254	3.59797e-252	0.0995207	-10.0482	41.9293	421.312	6.98659e-38	5.85039e-37	0.452942	-2.20779	182.851	403.697	2.14767e-54	2.50059e-53	0.415236	-2.40827	168.38	405.506	2.19584e-126	4.22682e-125	1.78766	1.78766	623.26	348.646	3.94789e-265	1.81151e-263	3.25686	3.25686	987.291	303.142	3.00188e-33	4.3991e-32	1.02013	1.02013	385.926	378.312	5.68302e-139	6.92827e-137	0.155334	-6.43775	64.9961	418.429	2.36303e-26	4.6846e-25	0.0950634	-10.5193	40.0734	421.544
Rusc2	Rusc2	2.76919e-252	1.94547e-250	5.36644	5.36644	114.477	21.332	0.0611658	0.079627	0.960864	-1.04073	30.5745	31.8198	7.47032e-36	6.03596e-35	2.46287	2.46287	67.1178	27.2519	6.07311e-39	3.48818e-38	0.0464028	-21.5504	1.64433	35.436	1.34833e-05	2.50845e-05	0.491885	-2.033	16.5161	33.5771	0.938916	0.950998	0.70432	-1.41981	23.0718	32.7576	1.3992e-07	5.01558e-07	0.492736	-2.02948	16.543	33.5737	0.0398429	0.0893141	0.418931	-2.38703	14.1884	33.868
Ighd	Ighd	3.47882e-252	2.43029e-250	0.0199687	-50.0784	1.12691	56.434	5.46469e-266	5.30886e-264	0.0217962	-45.8796	1.22977	56.4211	8.84992e-270	6.75146e-268	0.0211349	-47.3151	1.19255	56.4258	1.33502e-203	4.57326e-202	0.0515433	-19.4011	2.89739	56.2127	1.05239e-259	4.77608e-258	0.0316114	-31.6342	1.78137	56.3522	1.34439e-117	8.48059e-116	0.017854	-56.0099	1.00784	56.4489	1.37692e-165	2.34547e-163	0.0222264	-44.9916	1.25397	56.4181	1.05786e-21	1.83648e-20	0.0504898	-19.806	2.83854	56.2201
Rcl1	Rcl1	1.29972e-250	9.02907e-249	4.39803	4.39803	121.405	27.6045	5.94895e-20	2.63632e-19	0.492003	-2.03251	19.8285	40.3016	0.990619	0.992295	0.785625	-1.27287	30.6038	38.9547	1.06653e-16	3.16977e-16	0.403273	-2.47971	16.4241	40.7271	7.8022e-08	1.73716e-07	0.638508	-1.56615	25.2965	39.6181	0.37257	0.433591	0.927476	-1.0782	35.5554	38.3357	1.27037e-21	1.22553e-20	2.18576	2.18576	73.4414	33.6	0.000183138	0.000800986	0.162278	-6.16226	6.80425	41.9296
Plau	Plau	2.11502e-250	1.46113e-248	5.13109	5.13109	387.177	75.4571	4.9016e-13	1.58769e-12	1.31622	1.31622	139.988	106.356	2.90516e-13	1.15825e-12	0.377005	-2.65249	44.5922	118.28	3.77581e-73	3.99593e-72	0.0313174	-31.9312	3.86366	123.371	0.151763	0.178456	0.856198	-1.16795	95.7916	111.88	3.78993e-57	9.81197e-56	3.02439	3.02439	271.822	89.8765	7.90217e-14	4.68591e-13	0.259772	-3.84953	31.162	119.959	0.00257749	0.00863795	0.117777	-8.49062	14.3755	122.057
Ifitm3	Ifitm3	4.30315e-249	2.95633e-247	1.50657	1.50657	1419.21	942.013	1.13188e-102	3.20103e-101	1.01516	1.01516	1008.42	993.362	2.27866e-198	1.08981e-196	2.66874	2.66874	2240.13	839.398	0	0	0.0369268	-27.0806	41.1465	1114.27	1.38429e-56	1.23484e-55	1.18248	1.18248	1153.23	975.261	2.92775e-174	2.8204e-172	2.47294	2.47294	2114.59	855.091	0.0364895	0.058756	0.72419	-1.38085	743.375	1026.49	1.10358e-11	1.18356e-10	0.208424	-4.7979	227.389	1090.99
Lamb2	Lamb2	1.36953e-247	9.35721e-246	3.33326	3.33326	221.68	66.5056	3.47426e-180	1.88657e-178	3.61055	3.61055	234.387	64.9172	5.42414e-28	3.60498e-27	1.8336	1.8336	140.541	76.6479	5.54179e-92	7.54788e-91	0.0337418	-29.6368	3.16565	93.8199	1.42656e-96	2.1766e-95	0.042823	-23.3519	4.01311	93.7139	0.0700388	0.0989847	0.741375	-1.34884	63.925	86.2249	2.12529e-18	1.69302e-17	0.367397	-2.72185	33.0946	90.0787	0.589443	0.690489	0.59182	-1.6897	51.9179	87.7258
Pcsk6	Pcsk6	3.75332e-247	2.55041e-245	4.20856	4.20856	190.38	45.2364	8.92776e-261	8.28483e-259	8.20887	8.20887	279.694	34.0722	2.08716e-26	1.32215e-25	0.18328	-5.45613	12.3692	67.4878	1.71997e-40	1.02826e-39	0.0235662	-42.4336	1.62209	68.8312	3.36964e-45	2.54102e-44	0.0210733	-47.4534	1.45095	68.8526	0.94015	0.951637	0.526894	-1.89791	34.126	64.7682	2.39781e-22	2.41041e-21	0.0934148	-10.7049	6.37436	68.2371	0.0386931	0.0871928	0.193272	-5.17406	13.0276	67.4055
Mir142hg	Mir142hg	8.40655e-247	5.68128e-245	0.010927	-91.5162	2.51334	230.012	2.40147e-246	2.05946e-244	0.0215055	-46.4998	4.93999	229.708	1.10544e-246	7.27312e-245	0.0301057	-33.2163	6.90813	229.462	0	0	5.96576	5.96576	787.107	131.937	3.24366e-129	6.63403e-128	1.16982	1.16982	235.067	200.943	6.96648e-123	4.60492e-121	0.0120709	-82.8441	2.77604	229.979	2.0182e-149	2.91818e-147	0.0251743	-39.7231	5.7801	229.603	2.74495e-16	3.83368e-15	0.0493982	-20.2437	11.3079	228.912
Col6a3	Col6a3	9.3073e-247	6.25601e-245	1.16918	1.16918	493.606	422.18	0	0	3.86359	3.86359	1260.68	326.296	1.48522e-57	1.83585e-56	0.274688	-3.6405	128.504	467.818	1.22426e-248	5.16057e-247	0.0309907	-32.2678	14.9379	482.014	9.5269e-270	4.52164e-268	0.0267952	-37.3201	12.9224	482.266	0	0	6.15902	6.15902	1683.86	273.398	5.39414e-120	5.04332e-118	0.0666234	-15.0097	31.9715	479.884	0.0536264	0.113731	0.534425	-1.87117	242.405	453.58
Smoc2	Smoc2	3.04224e-245	2.03388e-243	3.0056	3.0056	789.53	262.686	0	0	8.03645	8.03645	1448.8	180.278	1.21631e-87	2.2308e-86	0.104775	-9.54426	37.3738	356.706	5.86755e-110	9.7544e-109	0.0167289	-59.7768	6.03283	360.623	7.11939e-122	1.37043e-120	0.0140809	-71.0182	5.07958	360.742	5.92099e-150	4.65697e-148	1.41188	1.41188	433.682	307.167	3.30834e-64	1.27762e-62	0.0369264	-27.0809	13.2831	359.717	0.110813	0.204758	0.45652	-2.19048	156.07	341.869
Fgl2	Fgl2	1.43117e-244	9.51693e-243	6.49882	6.49882	806.019	124.025	0.000258919	0.000453153	1.07186	1.07186	212.464	198.22	2.4623e-31	1.80961e-30	0.35662	-2.80411	76.7394	215.185	0.00212902	0.0029511	1.00306	1.00306	200.346	199.735	1.40006e-12	4.20626e-12	0.934637	-1.06993	188.109	201.264	0.0832933	0.115459	0.724131	-1.38097	149.258	206.121	3.43665e-13	1.94958e-12	0.577031	-1.73301	120.978	209.656	0.000260568	0.00110203	0.137544	-7.27039	30.3943	220.979
Islr	Islr	2.98515e-242	1.97449e-240	2.45436	2.45436	262.826	107.085	0	0	7.19058	7.19058	529.928	73.6975	9.57949e-74	1.50786e-72	0.207605	-4.81685	28.317	136.399	6.33075e-139	1.32307e-137	0.0161577	-61.8901	2.25652	139.656	3.97185e-150	9.70334e-149	0.0225244	-44.3964	3.14318	139.546	5.82991e-82	2.29995e-80	1.48092	1.48092	174.868	118.08	2.11647e-18	1.68707e-17	0.44667	-2.23879	59.2009	132.538	0.0136217	0.0363188	0.436868	-2.28902	57.9691	132.692
Fst	Fst	4.2016e-242	2.76439e-240	6.43055	6.43055	350.095	54.4425	1.86335e-54	2.35475e-53	2.22699	2.22699	171.077	76.8197	5.18012e-23	2.95616e-22	0.265355	-3.76854	25.2224	95.0516	1.79075e-36	9.64398e-36	0.0324453	-30.8211	3.1734	97.8077	1.02981e-39	7.01679e-39	0.033761	-29.62	3.30154	97.7917	3.7071e-43	7.07652e-42	2.96975	2.96975	212.688	71.6183	4.12071e-18	3.19856e-17	0.118626	-8.42989	11.4793	96.7695	0.004953	0.0153339	0.0916949	-10.9057	8.9028	97.0915
Ifrd1	Ifrd1	3.22963e-241	2.11371e-239	4.1832	4.1832	1972.7	471.577	8.60925e-21	3.95186e-20	0.579039	-1.727	387.778	669.692	3.33939e-10	1.12443e-09	0.746694	-1.33924	490.47	656.856	4.90593e-21	1.71459e-20	0.381133	-2.62375	261.269	685.506	0.00218851	0.00326661	0.756031	-1.3227	496.074	656.155	2.95587e-17	2.393e-16	1.60949	1.60949	962.282	597.88	1.22189e-27	1.56159e-26	1.44223	1.44223	877.552	608.471	3.98113e-10	3.704e-09	0.176636	-5.66136	124.113	702.651
Slc4a4	Slc4a4	8.7044e-240	5.66698e-238	6.63077	6.63077	156.394	23.586	1.94526e-14	6.81581e-14	1.91098	1.91098	66.5369	34.8181	1.23906e-21	6.77265e-21	0.211069	-4.73779	8.87047	42.0264	2.12123e-35	1.11533e-34	0.0383813	-26.0543	1.64768	42.9293	6.65907e-39	4.46632e-38	0.0420804	-23.764	1.80565	42.9095	1.70509e-33	2.52252e-32	2.51777	2.51777	82.6064	32.8094	0.000223035	0.000540525	0.627738	-1.59302	25.1075	39.9968	0.0829394	0.162301	0.24899	-4.01622	10.4161	41.8332
Gtpbp4	Gtpbp4	8.55153e-238	5.53845e-236	2.61457	2.61457	372.072	142.307	1.32653e-74	2.462e-73	0.46365	-2.1568	82.7488	178.473	2.01935e-10	6.90041e-10	0.767613	-1.30274	132.248	172.285	1.59031e-45	1.05189e-44	0.467852	-2.13743	83.4574	178.384	6.94092e-50	5.63016e-49	0.398667	-2.50836	71.7016	179.853	0.823121	0.84979	0.750729	-1.33204	129.589	172.618	2.34822e-56	7.46807e-55	2.67089	2.67089	378.08	141.556	1.95279e-08	1.54606e-07	0.180147	-5.55102	33.2656	184.658
Mzb1	Mzb1	2.94382e-237	1.8967e-235	0.0245098	-40.8	1.01478	41.4031	1.87887e-242	1.54726e-240	0.031041	-32.2155	1.28415	41.3695	9.64147e-255	6.73549e-253	0.0251586	-39.7479	1.04156	41.3998	1.11367e-225	4.36863e-224	0.0282074	-35.4516	1.16734	41.3841	2.03563e-204	7.21168e-203	0.103432	-9.66818	4.2407	40.9999	7.55648e-106	4.21096e-104	0.0299132	-33.43	1.23767	41.3753	5.23525e-155	8.24056e-153	0.0259886	-38.4785	1.07581	41.3955	1.04179e-15	1.40908e-14	0.0561499	-17.8095	2.31565	41.2405
Etf1	Etf1	8.98692e-237	5.76043e-235	2.75979	2.75979	519.577	188.267	1.52393e-83	3.26726e-82	0.46444	-2.15313	111.15	239.32	1.0302e-20	5.48864e-20	0.835956	-1.19623	191.649	229.258	1.07451e-39	6.2878e-39	0.55687	-1.79575	131.831	236.735	0.00107878	0.00166703	0.703191	-1.42209	163.671	232.755	0.0858386	0.11855	0.819522	-1.22022	188.232	229.685	2.72318e-28	3.56825e-27	1.96759	1.96759	399.874	203.23	0.160945	0.27222	0.493816	-2.02505	117.771	238.493
Txnrd1	Txnrd1	1.08603e-236	6.92551e-235	2.20443	2.20443	763.465	346.332	1.09335e-111	3.39048e-110	0.323378	-3.09235	137.307	424.601	0.363846	0.427316	1.24689	1.24689	476.554	382.196	0.00321772	0.00437198	0.65912	-1.51718	269.012	408.138	5.47629e-154	1.37017e-152	2.65618	2.65618	880.922	331.65	0.0704688	0.0995358	0.733452	-1.36342	296.802	404.665	2.52593e-20	2.24826e-19	1.59335	1.59335	586.978	368.393	4.29002e-11	4.36732e-10	0.191313	-5.22702	82.5416	431.447
Tnfrsf13c	Tnfrsf13c	7.61746e-236	4.83281e-234	0.0357776	-27.9504	1.01471	28.3616	1.13242e-244	9.51466e-243	0.0473479	-21.1203	1.34093	28.3208	5.8295e-250	3.98296e-248	0.0520773	-19.2022	1.474	28.3042	1.19862e-213	4.42279e-212	0.0503705	-19.8529	1.426	28.3102	1.36802e-229	5.50527e-228	0.0660199	-15.147	1.86541	28.2552	6.55207e-110	3.80479e-108	0.0431082	-23.1974	1.2215	28.3357	1.53942e-151	2.30635e-149	0.039784	-25.1357	1.12778	28.3475	5.01172e-12	5.57207e-11	0.279003	-3.58419	7.6805	27.5284
Coro1a	Coro1a	6.42437e-235	4.05518e-233	0.00953246	-104.905	1.83969	192.992	3.77837e-227	2.86488e-225	0.0274981	-36.3662	5.29504	192.56	1.00881e-235	6.14931e-234	0.0248316	-40.2713	4.78316	192.624	0	0	3.168	3.168	438.486	138.411	1.23972e-225	4.86306e-224	1.55926	1.55926	252.139	161.705	3.41191e-115	2.099e-113	0.00953225	-104.907	1.83965	192.992	5.41861e-149	7.65687e-147	0.0135668	-73.7095	2.61696	192.895	1.23806e-20	2.05737e-19	0.055682	-17.9591	10.6846	191.887
Fbl	Fbl	7.23946e-235	4.5466e-233	2.68593	2.68593	315.57	117.49	1.77947e-81	3.70029e-80	0.422322	-2.36786	62.9544	149.067	1.00382e-18	4.9416e-18	0.694373	-1.44015	100.269	144.403	1.31064e-05	2.18732e-05	0.830263	-1.20444	118.047	142.18	8.83237e-09	2.11091e-08	0.649985	-1.5385	94.3412	145.144	1.76416e-10	8.79392e-10	0.990721	-1.00937	138.347	139.643	2.72537e-60	9.54649e-59	2.5206	2.5206	300.799	119.336	2.90808e-16	4.0524e-15	0.121084	-8.25871	18.7192	154.596
Tsc22d2	Tsc22d2	1.3891e-233	8.68013e-232	3.51193	3.51193	492.062	140.112	0.231846	0.272729	1.12088	1.12088	198.218	176.842	0.170537	0.219436	0.924138	-1.08209	167.029	180.741	1.06768e-36	5.77999e-36	0.439773	-2.2739	84.0465	191.114	2.80273e-38	1.84695e-37	0.429821	-2.32655	82.2417	191.339	5.7814e-25	6.54927e-24	1.42882	1.42882	244.423	171.066	0.00201919	0.00421143	1.28664	1.28664	223.471	173.685	3.57061e-06	2.15241e-05	0.3378	-2.96033	65.3478	193.451
Dclk1	Dclk1	4.91262e-230	3.05442e-228	3.03631	3.03631	179.37	59.0752	2.95895e-133	1.16071e-131	2.74258	2.74258	166.448	60.6904	1.39854e-73	2.19304e-72	0.166907	-5.99138	13.3243	79.831	6.57411e-88	8.4104e-87	0.0520496	-19.2124	4.21444	80.9697	1.88205e-102	3.00042e-101	0.0420358	-23.7892	3.40787	81.0705	1.08769e-198	1.32517e-196	4.12583	4.12583	221.835	53.7672	1.88891e-16	1.32256e-15	0.417426	-2.39564	32.3317	77.455	0.000789657	0.00300902	0.395431	-2.52889	30.7083	77.658
Slc3a2	Slc3a2	1.06527e-228	6.59039e-227	2.79761	2.79761	854.929	305.592	8.83044e-102	2.47312e-100	0.405126	-2.46837	159.044	392.578	4.04805e-28	2.70632e-27	0.726509	-1.37644	274.708	378.12	1.14296e-17	3.53549e-17	1.18528	1.18528	425.793	359.234	1.38105e-91	1.99459e-90	1.49288	1.49288	518.915	347.594	0.990356	0.992512	0.664675	-1.50449	253.12	380.818	1.23375e-15	8.2571e-15	1.49584	1.49584	519.784	347.486	5.11267e-29	1.08633e-27	0.109693	-9.11635	44.6318	406.88
Lcp1	Lcp1	1.64727e-227	1.01405e-225	0.00761747	-131.277	1.79275	235.347	1.98287e-225	1.49436e-223	0.0240188	-41.634	5.64121	234.866	1.71618e-133	4.96294e-132	0.101383	-9.86361	23.584	232.623	0	0	13.3129	13.3129	1177.18	88.424	0	0	2.72405	2.72405	478.706	175.733	?	?	?	?	?	?	1.11886e-136	1.28825e-134	0.0241016	-41.491	5.6606	234.864	4.22724e-19	6.62606e-18	0.0523036	-19.1192	12.2412	234.041
Hspd1	Hspd1	4.87946e-224	2.98897e-222	2.5881	2.5881	540.814	208.962	7.51241e-39	6.44254e-38	0.566305	-1.76583	146.266	258.28	4.03578e-46	4.01479e-45	0.625593	-1.59848	160.468	256.505	5.87715e-08	1.14891e-07	0.865224	-1.15577	215.935	249.572	1.47176e-90	2.1036e-89	0.345827	-2.89162	91.6799	265.104	8.32444e-18	6.90573e-17	1.16632	1.16632	281.518	241.374	2.73209e-56	8.66673e-55	2.28463	2.28463	491.487	215.128	0.0141471	0.0374625	0.379884	-2.63238	100.299	264.026
Iglc3	Iglc3	6.47914e-223	3.94942e-221	0.0266743	-37.4893	1.00985	37.8587	4.1651e-235	3.25742e-233	0.028224	-35.4308	1.06832	37.8514	6.5664e-239	4.10318e-237	0.0288753	-34.6316	1.09288	37.8484	4.93245e-202	1.66671e-200	0.0448682	-22.2875	1.69481	37.7731	1.3218e-195	4.35983e-194	0.112058	-8.92395	4.19772	37.4603	4.53235e-102	2.35663e-100	0.0275998	-36.2321	1.04477	37.8544	8.07989e-148	1.11637e-145	0.0263776	-37.9109	0.99866	37.8601	2.87356e-19	4.55592e-18	0.0719331	-13.9018	2.70803	37.6465
Dst	Dst	7.35207e-222	4.45966e-220	1.94824	1.94824	452.78	232.405	2.60526e-58	3.61972e-57	1.40352	1.40352	345.08	245.867	2.97469e-154	1.09439e-152	2.7987	2.7987	599.206	214.102	4.73033e-277	2.30673e-275	0.0636688	-15.7063	18.2551	286.721	4.71894e-138	1.0331e-136	0.212254	-4.71135	59.7563	281.533	5.38616e-23	5.71595e-22	0.883497	-1.13187	229.939	260.26	2.13349e-72	1.00492e-70	2.15161	2.15161	490.027	227.749	0.00437121	0.0137485	0.39728	-2.51712	109.383	275.33
Gm21860	Gm21860	3.88004e-221	2.34215e-219	7.06393	7.06393	298.391	42.2415	1.56033e-06	3.32636e-06	0.973412	-1.02731	69.0266	70.9121	2.43668e-09	7.75337e-09	0.323325	-3.09286	24.7184	76.4506	2.20636e-30	1.01993e-29	0.0985099	-10.1513	7.74021	78.5729	0.0054513	0.00776749	0.910825	-1.09791	65.0421	71.4101	1.06814e-51	2.47183e-50	2.7135	2.7135	161.167	59.3945	4.19262e-17	3.06137e-16	0.139904	-7.14774	10.9368	78.1733	0.00278487	0.00924077	0.118436	-8.44336	9.28303	78.38
Pla1a	Pla1a	4.37376e-220	2.62742e-218	6.23784	6.23784	166.973	26.7677	1.22372e-93	3.03126e-92	4.89139	4.89139	144.606	29.5635	9.32541e-12	3.45741e-11	0.287726	-3.47552	13.2312	45.9854	2.28084e-16	6.67975e-16	0.126395	-7.91172	5.9277	46.8983	4.24354e-20	1.73125e-19	0.117248	-8.52896	5.50491	46.9511	0.230923	0.284634	0.833798	-1.19933	35.9723	43.1427	3.1572e-14	1.91698e-13	0.0969565	-10.3139	4.56363	47.0688	0.00403268	0.0128364	0.0706333	-14.1576	3.33547	47.2223
Eif3j1	Eif3j1	6.16341e-220	3.68471e-218	2.69718	2.69718	441.638	163.741	6.68611e-40	5.92178e-39	0.56439	-1.77182	115.428	204.517	2.69875e-14	1.1269e-13	0.866313	-1.15432	171.143	197.553	2.48716e-56	1.97622e-55	0.448243	-2.23093	92.9338	207.329	1.12291e-70	1.22379e-69	0.375777	-2.66115	78.5836	209.123	0.0443771	0.0656752	0.78646	-1.27152	156.78	199.348	2.14825e-41	4.39366e-40	2.23767	2.23767	382.843	171.09	0.000954573	0.00355356	0.884362	-1.13076	174.353	197.152
Zfp131	Zfp131	8.82898e-220	5.25303e-218	3.37649	3.37649	263.706	78.1006	7.98693e-12	2.42652e-11	0.725056	-1.3792	73.8356	101.834	0.0144227	0.0232494	0.897938	-1.11366	89.6643	99.8558	1.58089e-18	5.05356e-18	0.573048	-1.74505	59.3907	103.64	1.70216e-23	7.80184e-23	0.484453	-2.06418	50.733	104.722	0.413235	0.47369	0.785942	-1.27236	79.4813	101.129	8.20587e-13	4.52104e-12	1.65774	1.65774	152.512	91.9998	0.000819717	0.003112	0.517856	-1.93104	54.0184	104.312
Trib1	Trib1	9.77719e-220	5.78949e-218	2.91164	2.91164	370.656	127.301	6.6736e-09	1.69671e-08	0.909191	-1.09988	141.755	155.914	1.80709e-30	1.29816e-29	1.84152	1.84152	259.918	141.143	1.21591e-135	2.49915e-134	0.0648317	-15.4245	11.1664	172.237	7.70783e-11	2.08817e-10	0.553642	-1.80622	89.9085	162.395	5.20364e-12	2.99517e-11	0.954671	-1.04748	148.09	155.122	6.67219e-38	1.23099e-36	2.06164	2.06164	284.621	138.056	0.000292635	0.00122514	0.279206	-3.58158	46.8445	167.778
Mir100hg	Mir100hg	9.81251e-219	5.78287e-217	4.60211	4.60211	165.992	36.0687	0.000101194	0.000184562	1.616	1.616	76.3872	47.2693	8.16938e-20	4.20125e-19	0.31186	-3.20657	17.0544	54.6859	1.83537e-48	1.26935e-47	0.030276	-33.0295	1.71373	56.6035	1.04513e-51	8.71642e-51	0.037251	-26.8449	2.10671	56.5544	7.479e-12	4.24585e-11	1.19905	1.19905	59.2472	49.4118	3.36951e-25	3.86174e-24	2.54125	2.54125	109.579	43.1203	0.131552	0.233398	0.396438	-2.52246	21.4612	54.1351
Sdc2	Sdc2	7.27722e-218	4.2685e-216	2.11201	2.11201	219.753	104.049	0	0	6.28829	6.28829	463.05	73.637	1.01607e-63	1.37635e-62	0.289312	-3.45647	36.7219	126.928	1.52854e-157	3.75641e-156	0.0262967	-38.0276	3.44716	131.087	7.6344e-174	2.15759e-172	0.026203	-38.1636	3.43492	131.089	1.20769e-130	8.47906e-129	2.03939	2.03939	213.732	104.802	0.000178054	0.00043809	0.578224	-1.72943	70.921	122.653	9.00777e-05	0.000423154	0.338411	-2.95498	42.701	126.181
Sh3pxd2b	Sh3pxd2b	1.8593e-217	1.08547e-215	3.68994	3.68994	182.227	49.3848	1.76279e-08	4.35358e-08	1.33972	1.33972	82.8107	61.8118	1.09947e-25	6.78171e-25	0.40328	-2.47967	27.7053	68.7	4.56474e-88	5.85785e-87	0.0624028	-16.0249	4.46833	71.6046	2.70713e-68	2.85039e-67	1.84668	1.84668	108.27	58.6294	4.38319e-19	3.88239e-18	1.49202	1.49202	90.7447	60.8201	0.0268908	0.0446803	0.859288	-1.16375	55.9945	65.1638	8.65233e-05	0.000407535	0.317034	-3.15424	22.0061	69.4124
Pdgfra	Pdgfra	1.86788e-215	1.08538e-213	2.42602	2.42602	216.039	89.0507	0	0	7.3652	7.3652	445.043	60.4252	2.83821e-80	4.85463e-79	0.146033	-6.84777	16.6441	113.975	2.15001e-96	3.05897e-95	0.0310158	-32.2416	3.58566	115.607	6.71645e-108	1.13323e-106	0.0251875	-39.7022	2.91398	115.691	2.7481e-114	1.66588e-112	2.02152	2.02152	187.284	92.6451	4.2744e-65	1.66621e-63	0.0225207	-44.4036	2.60632	115.73	0.00800428	0.0231973	0.464756	-2.15166	50.9762	109.684
Larp4	Larp4	2.42241e-215	1.40105e-213	2.60521	2.60521	314.123	120.575	2.50094e-08	6.09907e-08	0.881128	-1.13491	126.866	143.982	0.653022	0.705625	1.09139	1.09139	153.506	140.652	6.50876e-56	5.14209e-55	0.46029	-2.17254	69.57	151.144	1.70509e-37	1.09916e-36	0.466993	-2.14136	70.5272	151.024	3.71839e-05	9.86305e-05	0.947717	-1.05517	135.439	142.91	1.1503e-59	3.94049e-58	2.56174	2.56174	310.153	121.071	2.00641e-08	1.5865e-07	0.282711	-3.53718	43.6462	154.384
Ppa1	Ppa1	2.54094e-215	1.4628e-213	4.93805	4.93805	391.855	79.3543	2.12514e-23	1.08571e-22	0.515474	-1.93996	62.1494	120.568	8.28627e-12	3.07765e-11	0.573132	-1.7448	68.6364	119.757	2.78825e-23	1.05386e-22	0.455892	-2.1935	55.353	121.417	5.44242e-15	1.82269e-14	0.431284	-2.31866	52.5181	121.771	5.27489e-45	1.05898e-43	1.99989	1.99989	205.329	102.67	1.10773e-06	3.61112e-06	1.03403	1.03403	117.514	113.647	0.00840269	0.0241716	0.283723	-3.52456	35.1648	123.941
Sulf1	Sulf1	2.91742e-215	1.6718e-213	3.23929	3.23929	188.744	58.267	2.27482e-152	1.03617e-150	3.00542	3.00542	178.838	59.5052	2.65233e-39	2.31289e-38	0.426382	-2.34531	33.1375	77.7178	2.84616e-102	4.33195e-101	0.0228442	-43.7749	1.8647	81.6269	6.59917e-110	1.13187e-108	0.0354809	-28.1842	2.89164	81.4985	3.74171e-104	2.00424e-102	2.66025	2.66025	163.424	61.432	0.0934942	0.135517	0.803709	-1.24423	59.7854	74.3868	0.00689992	0.02044	0.320091	-3.12411	25.1946	78.7107
Ier3	Ier3	1.01134e-214	5.7688e-213	3.45688	3.45688	1253.73	362.676	0.677786	0.714356	0.823038	-1.21501	387.603	470.941	2.13653e-42	1.96653e-41	1.24139	1.24139	558.156	449.622	1.60197e-143	3.47957e-142	0.0859073	-11.6405	44.1455	513.873	1.34653e-26	6.77898e-26	0.989986	-1.01012	457.567	462.196	5.0399e-71	1.66129e-69	3.17009	3.17009	1179.23	371.988	5.89711e-20	5.16049e-19	0.312827	-3.19666	156.365	499.846	3.97943e-05	0.000200179	0.22785	-4.38885	115.066	505.008
Rrp15	Rrp15	5.22445e-214	2.96649e-212	3.41704	3.41704	134.562	39.3795	1.54457e-26	8.90026e-26	0.434694	-2.30047	23.1707	53.3034	0.000150142	0.000324079	0.607349	-1.6465	31.7244	52.2342	2.80326e-40	1.66867e-39	0.252631	-3.95835	13.7631	54.4793	4.23353e-53	3.60328e-52	0.196416	-5.09123	10.774	54.853	0.031361	0.0480843	0.9359	-1.06849	47.0886	50.3137	5.3986e-50	1.49181e-48	2.6049	2.6049	110.436	42.3953	6.14417e-05	0.000297052	0.220471	-4.53574	12.0581	54.6925
Stk40	Stk40	7.61505e-213	4.30424e-211	3.00117	3.00117	278.93	92.9403	7.08592e-55	9.08385e-54	0.471561	-2.12062	56.9138	120.692	0.285163	0.345514	1.0026	1.0026	113.868	113.573	1.02949e-19	3.44686e-19	0.589136	-1.6974	70.1308	119.04	0.322009	0.357676	0.793807	-1.25975	92.2956	116.27	1.74392e-07	6.37216e-07	0.48607	-2.05732	58.5646	120.486	0.0206327	0.0351463	1.41682	1.41682	153.834	108.577	0.0115612	0.0317021	0.386613	-2.58657	47.1338	121.915
Fcrla	Fcrla	8.72101e-212	4.90705e-210	0.0272029	-36.7608	1.08252	39.7945	1.20754e-219	8.73007e-218	0.0339872	-29.4228	1.35136	39.7608	7.29947e-230	4.22181e-228	0.0413776	-24.1677	1.6437	39.7243	8.27159e-199	2.72831e-197	0.0317181	-31.5278	1.26149	39.7721	4.48066e-176	1.29574e-174	0.113862	-8.78254	4.48269	39.3694	5.08384e-97	2.49711e-95	0.0266844	-37.475	1.06196	39.797	1.44115e-141	1.8475e-139	0.0251226	-39.8048	1	39.8048	2.89355e-20	4.77014e-19	0.0251226	-39.8048	1	39.8048
Kdm6b	Kdm6b	1.62845e-211	9.12149e-210	2.84912	2.84912	896.134	314.53	9.83839e-22	4.70359e-21	0.663396	-1.5074	261.301	393.884	0.481204	0.543929	1.17644	1.17644	437.472	371.863	9.32201e-07	1.68905e-06	0.731367	-1.3673	285.831	390.818	1.07536e-07	2.3722e-07	0.652884	-1.53167	257.473	394.363	4.76685e-06	1.44095e-05	1.07161	1.07161	403.096	376.16	2.73039e-39	5.27212e-38	1.80677	1.80677	628.687	347.961	3.07663e-10	2.88841e-09	0.240982	-4.14969	99.7842	414.074
Adamts1	Adamts1	8.9133e-211	4.97027e-209	2.95446	2.95446	594.242	201.134	1.25663e-71	2.23231e-70	1.53802	1.53802	355.287	231.003	1.59318e-135	4.7623e-134	3.40288	3.40288	657.518	193.224	2.9599e-144	6.4686e-143	0.0206766	-48.3638	5.67995	274.704	1.17788e-146	2.79522e-145	0.039599	-25.2532	10.8524	274.057	5.32753e-42	9.79368e-41	1.27416	1.27416	302.71	237.575	1.60697e-11	8.06077e-11	0.469406	-2.13035	122.116	260.15	0.0403242	0.0902467	0.588651	-1.6988	151.011	256.538
Cd74	Cd74	1.58846e-210	8.81808e-209	0.00610001	-163.934	16.4917	2703.55	1.28632e-200	8.20279e-199	0.0112013	-89.275	30.2641	2701.83	1.60076e-151	5.68729e-150	0.0532939	-18.7639	143.238	2687.7	5.91403e-110	9.81855e-109	0.0400984	-24.9386	107.95	2692.12	0	0	5.39848	5.39848	8721.1	1615.47	2.23413e-94	1.04374e-92	0.00130441	-766.628	3.52866	2705.17	6.17861e-119	5.56747e-117	0.0387204	-25.8262	104.258	2692.58	2.26594e-12	2.584e-11	0.0788221	-12.6868	211.181	2679.21
Tuba1c	Tuba1c	1.90723e-210	1.05406e-208	3.14204	3.14204	223.49	71.1289	1.88314e-41	1.73202e-40	0.33649	-2.97185	31.989	95.0666	5.56628e-07	1.50602e-06	1.16983	1.16983	101.105	86.427	1.02528e-07	1.97878e-07	0.540122	-1.85143	50.1232	92.7998	4.91622e-07	1.03458e-06	1.12966	1.12966	98.0628	86.8073	4.34922e-06	1.32243e-05	0.394508	-2.5348	37.2453	94.4095	3.20426e-29	4.34041e-28	2.68959	2.68959	199.405	74.1395	4.48857e-07	3.04057e-06	0.196804	-5.08121	19.0283	96.6866
Atf6	Atf6	2.51692e-210	1.38486e-208	3.56997	3.56997	215.478	60.3584	4.02047e-06	8.32133e-06	0.910755	-1.09799	71.3767	78.371	0.156126	0.202887	0.881161	-1.13487	69.2876	78.6321	3.92577e-26	1.60635e-25	0.477796	-2.09294	39.3577	82.3734	3.43611e-05	6.16388e-05	0.713707	-1.40113	57.1988	80.1432	0.673199	0.718592	0.694582	-1.43971	55.7885	80.3195	5.52128e-09	2.25846e-08	1.55306	1.55306	113.531	73.1016	3.88676e-08	2.98593e-07	0.185543	-5.38958	15.8295	85.3144
Atp13a3	Atp13a3	5.01365e-210	2.74646e-208	2.40659	2.40659	293.167	121.818	3.49511e-18	1.43865e-17	0.696231	-1.4363	101.495	145.777	0.18323	0.233857	1.28413	1.28413	175.344	136.546	3.49495e-34	1.78553e-33	0.491113	-2.03619	73.3227	149.299	1.47544e-22	6.51399e-22	0.540842	-1.84897	80.277	148.43	3.09867e-07	1.09832e-06	0.954583	-1.04758	135.142	141.572	9.74321e-75	4.80781e-73	2.69812	2.69812	319.724	118.499	9.75171e-13	1.13178e-11	0.0910991	-10.9771	14.2734	156.68
Ly6a	Ly6a	3.16147e-208	1.72425e-206	1.92092	1.92092	840.619	437.613	1.05638e-72	1.90378e-71	2.13966	2.13966	916.143	428.173	1.06898e-38	9.2055e-38	1.38056	1.38056	638.953	462.821	1.82444e-38	1.03216e-37	0.528602	-1.89178	269.087	509.055	1.75691e-110	3.04278e-109	0.339744	-2.94339	176.865	520.582	2.96627e-104	1.59575e-102	3.11476	3.11476	1216.65	390.609	1.33144e-171	2.3319e-169	0.026624	-37.56	14.4007	540.89	6.25821e-11	6.25821e-10	0.130858	-7.64184	69.8727	533.956
Slit3	Slit3	2.49269e-207	1.35356e-205	3.84177	3.84177	114.004	29.6747	1.41419e-126	5.23377e-125	4.02045	4.02045	117.532	29.2336	1.13581e-20	6.04355e-20	0.34792	-2.87423	14.6455	42.0945	4.29554e-47	2.91407e-46	0.0399364	-25.0398	1.7455	43.707	7.81239e-52	6.54189e-51	0.0446099	-22.4165	1.94863	43.6816	1.04113e-50	2.36962e-49	2.55997	2.55997	85.1874	33.2768	2.86362e-32	4.35852e-31	0.0682005	-14.6626	2.9704	43.5539	0.012028	0.0327509	0.307755	-3.24934	13.0174	42.298
Tars	Tars	3.61856e-207	1.95638e-205	2.73462	2.73462	244.883	89.5491	4.7813e-40	4.24985e-39	0.484951	-2.06207	54.9409	113.292	3.85337e-19	1.92901e-18	0.57484	-1.73961	64.4419	112.104	0.0364691	0.0446088	0.896739	-1.11515	96.8909	108.048	9.27776e-50	7.50123e-49	0.348809	-2.8669	40.1615	115.139	0.0220412	0.0348969	0.904221	-1.10592	97.6172	107.957	2.809e-19	2.3506e-18	1.89291	1.89291	183.93	97.1681	1.63064e-06	1.02731e-05	0.237168	-4.21642	27.6774	116.7
H2-Q7	H2-Q7	6.47279e-207	3.48438e-205	0.0250141	-39.9774	6.90507	276.047	4.45204e-200	2.78196e-198	0.0506422	-19.7464	13.9351	275.168	0.000301129	0.000625132	0.644556	-1.55146	165.176	256.263	0	0	12.7031	12.7031	1359.26	107.003	3.36986e-43	2.44055e-42	0.980138	-1.02026	241.787	246.686	3.11966e-65	9.20854e-64	0.0719408	-13.9003	19.7436	274.442	2.90563e-105	2.16356e-103	0.071521	-13.9819	19.6294	274.456	1.68944e-11	1.79025e-10	0.139405	-7.17336	37.9414	272.167
Gars	Gars	8.17548e-207	4.38199e-205	3.07692	3.07692	286.978	93.268	1.44166e-52	1.74898e-51	0.42865	-2.3329	52.5408	122.573	9.6727e-05	0.000214098	0.894128	-1.11841	103.86	116.158	0.192627	0.217716	1.06575	1.06575	121.451	113.959	6.85635e-19	2.67856e-18	0.556683	-1.79636	67.2131	120.739	0.257382	0.31281	0.736281	-1.35818	87.07	118.256	5.51121e-07	1.85824e-06	1.7396	1.7396	184.527	106.074	9.48799e-05	0.000444537	0.332442	-3.00804	41.2188	123.988
Bag3	Bag3	1.53203e-206	8.17633e-205	2.79782	2.79782	298.049	106.529	2.12569e-09	5.58128e-09	1.29223	1.29223	159.964	123.79	1.75208e-29	1.21852e-28	1.82304	1.82304	213.479	117.1	1.02784e-130	2.03847e-129	0.110955	-9.01267	15.7354	141.818	1.4244e-39	9.6789e-39	0.384803	-2.59873	52.7898	137.187	2.96006e-23	3.17109e-22	1.29425	1.29425	160.18	123.763	6.65203e-11	3.19498e-10	1.39018	1.39018	170.295	122.498	0.445962	0.57024	0.592992	-1.68636	79.3795	133.863
Runx1	Runx1	3.23993e-206	1.72173e-204	2.04439	2.04439	693.616	339.278	9.60496e-07	2.08625e-06	0.650087	-1.53826	256.112	393.966	6.52298e-127	1.74813e-125	0.367233	-2.72307	149.568	407.284	4.72636e-25	1.87711e-24	0.408276	-2.44932	165.473	405.296	9.34829e-11	2.51778e-10	0.413482	-2.41849	167.479	405.045	3.5232e-84	1.42615e-82	1.46974	1.46974	528.909	359.867	2.46164e-131	2.66178e-129	5.17343	5.17343	1338.32	258.69	1.0076e-11	1.08531e-10	0.188765	-5.29759	78.5565	416.161
Naa50	Naa50	7.45263e-206	3.94355e-204	2.61081	2.61081	504.572	193.262	1.93111e-68	3.23194e-67	0.537063	-1.86198	129.007	240.208	2.11414e-51	2.29601e-50	0.654058	-1.52892	154.986	236.96	4.18536e-107	6.76787e-106	0.39509	-2.53107	96.5087	244.27	9.58182e-08	2.12086e-07	0.773935	-1.2921	180.886	233.723	1.14894e-06	3.77922e-06	1.00469	1.00469	228.801	227.734	4.06923e-18	3.16255e-17	1.59352	1.59352	340.624	213.756	1.91718e-05	0.000102497	1.13275	1.13275	254.348	224.54
Metrnl	Metrnl	2.25719e-205	1.18933e-203	4.5184	4.5184	209.852	46.4439	1.03936e-10	2.97388e-10	1.31138	1.31138	81.8825	62.4401	5.10294e-26	3.1839e-25	0.294059	-3.40068	20.6132	70.0988	1.45799e-34	7.51038e-34	0.231814	-4.31381	16.3727	70.6289	3.56214e-80	4.45178e-79	2.5383	2.5383	140.039	55.1705	0.000276034	0.000635067	0.914876	-1.09304	59.6657	65.2172	2.48748e-08	9.63009e-08	0.641779	-1.55817	43.1778	67.2782	2.04356e-05	0.000108832	0.0740101	-13.5117	5.32941	72.0093
Creb5	Creb5	4.95128e-205	2.59785e-203	3.93611	3.93611	332.06	84.3625	1.12895e-91	2.68422e-90	2.74618	2.74618	257.328	93.7039	5.73472e-19	2.85588e-18	0.401547	-2.49037	48.127	119.854	1.45658e-89	1.90859e-88	0.0302663	-33.04	3.79526	125.396	4.54711e-37	2.90711e-36	0.244672	-4.0871	29.883	122.135	1.11721e-15	8.32847e-15	1.0422	1.0422	116.062	111.362	2.9178e-11	1.43922e-10	1.67943	1.67943	174.713	104.031	0.0135065	0.0360891	0.350791	-2.8507	42.2993	120.583
Ccn3	Ccn3	3.11171e-204	1.6258e-202	3.7302	3.7302	240.236	64.4031	7.74855e-257	7.03308e-255	6.19326	6.19326	329.647	53.2267	1.5011e-33	1.16228e-32	0.158417	-6.31244	14.6693	92.5989	3.63978e-45	2.39095e-44	0.0350387	-28.5399	3.29437	94.0208	9.34799e-50	7.5482e-49	0.0366744	-27.267	3.44745	94.0017	2.21947e-10	1.09537e-09	1.42127	1.42127	113.967	80.1868	1.40539e-15	9.37557e-15	0.281896	-3.54741	25.7141	91.2183	0.0119989	0.032686	0.256681	-3.89588	23.4855	91.4969
Itm2a	Itm2a	3.47675e-204	1.80893e-202	1.71862	1.71862	529.649	308.183	4.14592e-305	5.15545e-303	4.02891	4.02891	1003.17	248.993	7.44846e-132	2.12435e-130	0.17667	-5.66026	64.7144	366.3	2.84402e-115	4.96704e-114	0.0948382	-10.5443	35.0904	370.003	1.6623e-214	6.20742e-213	0.0330555	-30.2521	12.3247	372.849	1.90404e-136	1.40009e-134	2.79362	2.79362	775.2	277.489	4.76321e-27	5.92897e-26	1.26559	1.26559	409.103	323.252	0.0171166	0.044148	0.475927	-2.10116	168.177	353.367
Timm8a1	Timm8a1	1.44941e-203	7.50975e-202	3.05069	3.05069	160.616	52.6489	4.77865e-51	5.6059e-50	0.321858	-3.10696	22.5021	69.9131	4.43143e-18	2.13171e-17	0.491089	-2.03629	33.6493	68.5197	5.62558e-38	3.13836e-37	0.301061	-3.32158	21.1009	70.0883	1.48065e-53	1.27418e-52	0.208684	-4.79194	14.7909	70.877	0.560848	0.615317	0.782807	-1.27745	51.8562	66.2439	8.20007e-80	4.37631e-78	3.48685	3.48685	176.608	50.6498	0.174186	0.288454	0.809716	-1.235	53.4749	66.0415
Tmbim1	Tmbim1	2.88389e-202	1.48802e-200	2.91467	2.91467	234.856	80.5771	0.664497	0.701623	0.932393	-1.07251	91.8023	98.4588	2.77773e-05	6.49146e-05	1.15297	1.15297	110.784	96.0861	1.82332e-51	1.33292e-50	0.308138	-3.2453	32.6185	105.857	5.10814e-18	1.93481e-17	1.35266	1.35266	127.197	94.0345	0.237737	0.291992	0.756751	-1.32144	76.0033	100.434	9.19601e-42	1.89954e-40	2.2596	2.2596	193.697	85.722	4.23961e-08	3.24497e-07	0.244461	-4.09064	26.0777	106.674
Mybbp1a	Mybbp1a	1.93462e-200	9.94092e-199	3.12307	3.12307	188.465	60.3461	2.93948e-26	1.67671e-25	0.562287	-1.77845	44.0801	78.3943	0.0678024	0.0954948	0.899331	-1.11194	67.8323	75.4253	7.51199e-24	2.87774e-23	0.531004	-1.88323	41.7803	78.6817	2.12299e-40	1.46745e-39	0.334389	-2.99053	26.931	80.5379	0.325341	0.385196	0.826692	-1.20964	62.8666	76.046	1.44375e-47	3.57631e-46	2.69332	2.69332	169.064	62.7714	1.42334e-05	7.72917e-05	0.160125	-6.24511	13.1716	82.2578
Thbs3	Thbs3	1.62527e-199	8.31697e-198	2.85698	2.85698	150.406	52.6452	9.07521e-256	8.17756e-254	4.64277	4.64277	209.895	45.2091	4.81397e-67	6.88065e-66	0.135864	-7.36027	9.54487	70.2529	1.54349e-77	1.74168e-76	0.0390852	-25.5851	2.77891	71.0986	2.87034e-84	3.80519e-83	0.0446626	-22.3901	3.17325	71.0493	3.44463e-135	2.47436e-133	3.26015	3.26015	165.486	50.7603	1.04057e-42	2.24255e-41	0.0962697	-10.3875	6.7963	70.5965	0.00429172	0.0135343	0.327632	-3.05221	22.4871	68.6351
Ackr3	Ackr3	5.402e-199	2.75303e-197	3.98113	3.98113	332.302	83.4691	2.84703e-98	7.5809e-97	3.2475	3.2475	288.747	88.9134	1.17364e-10	4.06412e-10	1.18371	1.18371	128.899	108.894	4.38871e-72	4.55159e-71	0.0170417	-58.6796	2.1258	124.741	1.92981e-75	2.26817e-74	0.0306299	-32.6479	3.81434	124.53	2.16422e-05	5.9594e-05	1.04971	1.04971	116	110.507	0.00125982	0.00271129	0.581629	-1.71931	67.7798	116.534	0.182524	0.298523	0.505056	-1.97998	59.3862	117.583
Zbtb20	Zbtb20	3.84868e-198	1.9534e-196	2.06254	2.06254	1175.61	569.982	5.17749e-209	3.48012e-207	2.57248	2.57248	1395.55	542.49	3.93386e-15	1.68973e-14	1.2231	1.2231	760.598	621.859	3.85243e-142	8.33131e-141	0.306578	-3.26182	211.684	690.473	0	0	0.0953171	-10.4913	67.5314	708.492	0.000238764	0.000553259	0.619131	-1.61517	411.991	665.435	6.65156e-73	3.15695e-71	2.10094	2.10094	1192.94	567.815	0.509462	0.624395	0.573533	-1.74358	383.679	668.974
Top1	Top1	2.10007e-197	1.06156e-195	3.0207	3.0207	1060.02	350.919	2.39946e-23	1.22184e-22	0.671517	-1.48917	299.487	445.986	0.0209384	0.0326933	1.15415	1.15415	487.596	422.473	2.29014e-57	1.84802e-56	0.411244	-2.43165	189.084	459.787	1.75893e-07	3.82583e-07	0.592136	-1.6888	266.525	450.107	1.7121e-19	1.544e-18	1.49593	1.49593	609.244	407.267	2.40808e-13	1.38184e-12	1.49048	1.49048	607.371	407.501	4.57587e-10	4.24781e-09	0.278738	-3.5876	130.211	467.146
Rac2	Rac2	6.45095e-197	3.24767e-195	0.0121722	-82.1546	1.56993	128.977	6.71555e-200	4.17539e-198	0.0294742	-33.928	3.79329	128.699	1.08324e-194	5.045e-193	0.0330321	-30.2735	4.24931	128.642	0	0	6.91112	6.91112	478.96	69.3029	2.20284e-99	3.41124e-98	1.13871	1.13871	128.763	113.078	?	?	?	?	?	?	2.96469e-119	2.71073e-117	0.0277321	-36.0593	3.56986	128.727	1.73464e-14	2.20917e-13	0.0819171	-12.2075	10.4742	127.864
Ccdc86	Ccdc86	7.29843e-197	3.65952e-195	3.30088	3.30088	127.821	38.7233	7.2904e-47	7.64386e-46	0.306021	-3.26775	16.1229	52.6855	0.00152921	0.00287333	0.6615	-1.51172	33.4211	50.5232	3.08687e-45	2.03096e-44	0.247186	-4.04554	13.116	53.0614	0.0658309	0.0816485	0.714426	-1.39972	35.8759	50.2164	0.010267	0.017497	0.560922	-1.78278	28.6725	51.1168	2.28285e-43	5.00657e-42	2.76477	2.76477	112.393	40.6518	0.0191802	0.0485065	0.576007	-1.73609	29.3919	51.0269
Spsb1	Spsb1	8.71497e-197	4.35223e-195	3.61882	3.61882	198.012	54.7173	1.04762e-06	2.26757e-06	1.16304	1.16304	80.6938	69.3821	0.00128199	0.00243942	0.997363	-1.00264	70.4733	70.6596	4.55311e-51	3.30712e-50	0.226311	-4.41869	17.4899	77.2826	2.15483e-37	1.38692e-36	0.237138	-4.21696	18.3025	77.181	3.1516e-16	2.42507e-15	1.29621	1.29621	88.6456	68.3881	1.33037e-34	2.22056e-33	2.69661	2.69661	160.272	59.4347	5.32897e-07	3.58825e-06	0.0618892	-16.1579	4.88051	78.8587
Dusp10	Dusp10	1.08334e-195	5.38854e-194	3.30264	3.30264	188.61	57.1088	5.39535e-23	2.71185e-22	0.536703	-1.86323	40.5813	75.6123	3.63085e-43	3.39216e-42	0.255356	-3.9161	19.9661	78.1892	2.06857e-42	1.28871e-41	0.272566	-3.66883	21.2674	78.0266	6.92663e-61	6.6002e-60	0.137	-7.29926	10.8677	79.3265	3.0941e-55	7.67473e-54	2.68648	2.68648	162.268	60.4015	2.42286e-41	4.93907e-40	2.31187	2.31187	144.713	62.5958	0.739816	0.813374	0.53663	-1.86348	40.5762	75.613
H2-Ab1	H2-Ab1	2.20369e-195	1.09175e-193	0.00769974	-129.874	6.88652	894.383	2.29888e-205	1.50456e-203	0.0136397	-73.3155	12.1901	893.72	9.33568e-168	3.75693e-166	0.0606043	-16.5005	53.8477	888.513	2.89869e-133	5.85149e-132	0.0386633	-25.8643	34.4466	890.938	0	0	7.24863	7.24863	3404.52	469.678	1.41067e-96	6.90171e-95	0.00343815	-290.854	3.07666	894.859	2.17839e-114	1.83029e-112	0.0423934	-23.5886	37.7524	890.524	5.41825e-12	5.99723e-11	0.0504686	-19.8143	44.8985	889.631
Plaur	Plaur	2.06193e-194	1.01747e-192	2.68739	2.68739	299.423	111.418	1.45687e-66	2.34665e-65	0.329207	-3.0376	47.0644	142.963	2.5098e-26	1.58423e-25	2.09079	2.09079	246.725	118.005	4.40961e-117	7.78884e-116	0.0499615	-20.0154	7.39042	147.922	2.03863e-30	1.13174e-29	1.35191	1.35191	172.137	127.329	0.000582278	0.00126592	0.888392	-1.12563	119.017	133.969	2.75472e-13	1.5735e-12	1.67938	1.67938	206.599	123.021	2.24855e-09	1.95451e-08	0.123192	-8.1174	18.0586	146.589
Enpp2	Enpp2	4.03787e-194	1.98462e-192	4.24171	4.24171	158.02	37.2537	5.72331e-204	3.70674e-202	7.14758	7.14758	215.193	30.1071	3.16021e-18	1.52729e-17	0.233082	-4.29034	12.9109	55.3923	1.22183e-36	6.60298e-36	0.0362324	-27.5996	2.05616	56.7492	7.04589e-41	4.9167e-40	0.0332034	-30.1174	1.88498	56.7706	0.226185	0.279599	0.519916	-1.92339	27.8298	53.5275	2.41838e-11	1.1962e-10	0.290833	-3.4384	15.9977	55.0065	0.526604	0.639103	0.389201	-2.56937	21.1575	54.3615
Spred1	Spred1	4.47117e-194	2.18894e-192	2.74407	2.74407	284.13	103.543	6.48476e-31	4.33771e-30	1.50072	1.50072	175.725	117.094	0.0765491	0.10663	0.916076	-1.09161	114.301	124.772	4.89772e-126	9.35532e-125	0.118376	-8.44763	16.2214	137.032	0.104947	0.12643	0.961988	-1.03951	119.414	124.133	2.26994e-38	3.77625e-37	1.61456	1.61456	186.817	115.708	9.74238e-11	4.6151e-10	1.44377	1.44377	170.076	117.8	3.33441e-07	2.31416e-06	0.27088	-3.69167	36.4349	134.505
Rhoq	Rhoq	9.71508e-194	4.73753e-192	3.40799	3.40799	274.395	80.5151	2.32465e-20	1.04774e-19	1.64251	1.64251	156.46	95.2569	1.49278e-33	1.15656e-32	0.558877	-1.7893	59.9772	107.317	2.50847e-18	7.96343e-18	0.715195	-1.39822	75.3761	105.392	5.50698e-51	4.54408e-50	0.340106	-2.94026	37.4567	110.132	0.00316913	0.00597252	0.954234	-1.04796	97.8843	102.579	1.5221e-09	6.56741e-09	0.774032	-1.29194	81.0301	104.686	2.74902e-07	1.92835e-06	1.25691	1.25691	124.717	99.2249
Kdm1a	Kdm1a	2.10968e-192	1.02476e-190	2.96444	2.96444	345.833	116.661	5.94854e-10	1.62037e-09	0.713085	-1.40236	104.684	146.804	0.00028341	0.000590715	0.821241	-1.21767	119.083	145.004	8.53989e-13	2.15928e-12	0.61901	-1.61548	91.8652	148.407	8.90068e-09	2.12601e-08	0.543021	-1.84155	81.3047	149.727	0.628157	0.676968	0.676571	-1.47804	99.7415	147.422	2.76734e-36	4.88805e-35	2.42908	2.42908	297.924	122.649	8.68763e-06	4.89294e-05	0.252977	-3.95292	39.2086	154.989
Rock2	Rock2	5.25632e-192	2.54328e-190	2.77677	2.77677	615.017	221.487	3.76983e-14	1.3018e-13	1.42125	1.42125	360.08	253.354	0.0630499	0.0894699	1.34738	1.34738	344.063	255.356	1.96235e-82	2.35766e-81	0.420645	-2.3773	119.236	283.459	1.97446e-94	2.94042e-93	0.368916	-2.71064	105.219	285.211	4.47507e-05	0.000117523	0.85554	-1.16885	230.601	269.539	7.03828e-33	1.09538e-31	1.68877	1.68877	416.044	246.358	0.000652043	0.00252646	0.402161	-2.48657	114.247	284.083
Mthfd2	Mthfd2	6.27522e-192	3.02451e-190	2.45143	2.45143	326.77	133.298	6.59554e-118	2.21066e-116	0.218766	-4.5711	37.0826	169.509	3.89744e-33	2.9898e-32	0.50346	-1.98626	82.4835	163.833	0.267591	0.296833	1.04422	1.04422	160.849	154.038	3.5719e-19	1.41229e-18	1.46295	1.46295	215.378	147.222	0.000299922	0.00068463	0.534611	-1.87052	87.2675	163.235	4.43683e-14	2.66274e-13	1.963	1.963	274.491	139.832	1.03363e-14	1.33279e-13	0.0852196	-11.7344	14.6841	172.308
Dot1l	Dot1l	8.89784e-192	4.27199e-190	2.70611	2.70611	245.136	90.5861	3.02279e-51	3.55951e-50	0.512327	-1.95188	58.3704	113.932	0.200578	0.253603	1.1003	1.1003	117.26	106.571	4.5058e-17	1.36591e-16	0.666915	-1.49944	74.6276	111.9	0.274155	0.308601	0.975512	-1.0251	105.406	108.052	2.25332e-05	6.19104e-05	1.11181	1.11181	118.337	106.436	3.06643e-46	7.3329e-45	2.34367	2.34367	219.743	93.7602	2.41058e-08	1.89164e-07	0.258431	-3.86951	30.3487	117.435
Nop2	Nop2	4.53621e-191	2.16953e-189	3.93055	3.93055	98.1571	24.9729	7.35458e-25	3.97973e-24	0.455101	-2.19731	16.0368	35.2379	0.116153	0.155325	0.679829	-1.47096	23.3355	34.3256	8.38633e-25	3.30745e-24	0.279822	-3.5737	10.0691	35.9839	2.64082e-33	1.55781e-32	0.188121	-5.31574	6.84512	36.3869	0.692713	0.736385	0.678319	-1.47423	23.2877	34.3316	3.30273e-42	6.9257e-41	3.01406	3.01406	81.533	27.0509	8.7551e-07	5.68876e-06	0.364455	-2.74382	13.1362	36.0434
Phlda1	Phlda1	5.55213e-191	2.64524e-189	3.44885	3.44885	819.701	237.674	1.23753e-27	7.41626e-27	1.06098	1.06098	318.623	300.308	0.451316	0.515134	0.792683	-1.26154	245.313	309.472	1.23797e-90	1.65567e-89	0.120242	-8.31656	40.293	335.1	1.36187e-48	1.07934e-47	0.29886	-3.34605	97.9923	327.887	6.00955e-86	2.50606e-84	2.89317	2.89317	722.707	249.798	2.52444e-22	2.53361e-21	1.45535	1.45535	418.825	287.783	9.02029e-09	7.41549e-08	0.120382	-8.30687	40.3394	335.094
Mrto4	Mrto4	1.657e-190	7.86445e-189	2.96856	2.96856	178.026	59.9706	1.27774e-50	1.48631e-49	0.393216	-2.54313	30.817	78.3717	1.48375e-11	5.433e-11	0.575495	-1.73763	44.1439	76.7059	9.66313e-35	5.00046e-34	0.383546	-2.60725	30.0938	78.4621	2.97738e-29	1.61113e-28	0.349364	-2.86235	27.524	78.7834	0.234293	0.288102	0.776136	-1.28843	58.1731	74.9522	4.46446e-88	2.69493e-86	3.61595	3.61595	204.765	56.6283	0.0131269	0.035226	0.424702	-2.35459	33.1603	78.0788
Ywhag	Ywhag	1.1354e-189	5.36833e-188	2.98503	2.98503	397.191	133.061	3.801e-24	1.9977e-23	0.628007	-1.59234	106.391	169.411	0.000332103	0.000686111	1.00288	1.00288	162.824	162.357	6.67981e-49	4.64041e-48	0.452587	-2.20952	78.2643	172.927	2.48599e-23	1.1307e-22	1.23608	1.23608	195.618	158.257	1.02876e-10	5.25241e-10	1.19887	1.19887	190.497	158.897	8.28401e-05	0.000213717	1.1934	1.1934	189.742	158.992	0.0790541	0.156148	0.628568	-1.59092	106.479	169.4
Slc43a3	Slc43a3	1.38746e-189	6.53523e-188	3.15012	3.15012	212.869	67.5747	7.93475e-20	3.50137e-19	1.6644	1.6644	129.762	77.963	1.07316e-87	1.97117e-86	2.81459	2.81459	196.096	69.6712	4.53142e-40	2.6807e-39	0.187721	-5.32707	17.2748	92.0239	1.67777e-71	1.8545e-70	0.0873201	-11.4521	8.13529	93.1663	0.00144573	0.00291942	0.7947	-1.25834	68.0841	85.6727	7.2923e-06	2.15853e-05	1.37081	1.37081	110.221	80.4057	8.20363e-07	5.3839e-06	0.11048	-9.05143	10.2636	92.9003
Timm10	Timm10	6.04667e-189	2.83737e-187	2.7943	2.7943	163.689	58.5797	2.50551e-64	3.91407e-63	0.333927	-2.99466	25.3363	75.8737	1.43448e-12	5.52767e-12	0.587699	-1.70155	43.2732	73.6316	9.95526e-62	8.66296e-61	0.253413	-3.94612	19.415	76.6139	4.12814e-36	2.58607e-35	0.321065	-3.11464	24.398	75.991	1.06314e-07	3.9806e-07	1.24962	1.24962	85.427	68.3624	2.00142e-64	7.75317e-63	2.7332	2.7332	161.022	58.9131	0.16863	0.281276	1.03877	1.03877	72.6694	69.9571
Hspa4	Hspa4	8.61955e-189	4.02948e-187	2.55474	2.55474	358.398	140.287	2.61505e-49	2.91382e-48	0.528101	-1.89358	91.6918	173.625	2.52552e-05	5.92431e-05	0.906272	-1.10342	150.671	166.253	5.77678e-05	9.1719e-05	0.829844	-1.20505	139.158	167.692	1.3406e-10	3.58042e-10	0.593182	-1.68582	102.211	172.311	0.0110415	0.0186608	0.825703	-1.21109	138.529	167.771	4.92646e-42	1.02959e-40	2.07948	2.07948	305.48	146.902	2.59934e-12	2.93725e-11	0.248842	-4.01861	44.668	179.503
Larp1	Larp1	1.03898e-188	4.83882e-187	2.74706	2.74706	281.614	102.515	1.14607e-26	6.63583e-26	0.6411	-1.55982	81.7398	127.499	0.00047684	0.000962738	0.905535	-1.10432	112.027	123.713	6.07429e-12	1.47354e-11	0.749764	-1.33375	94.4073	125.916	0.047904	0.0604941	0.791962	-1.26269	99.242	125.312	2.01463e-06	6.41123e-06	0.580572	-1.72244	74.5447	128.399	1.78207e-39	3.46251e-38	2.30076	2.30076	246.082	106.957	3.99557e-07	2.73636e-06	0.254816	-3.9244	34.0092	133.466
H2-Aa	H2-Aa	1.25974e-187	5.84509e-186	0.00855239	-116.926	10.9944	1285.54	1.3727e-198	8.40863e-197	0.0140209	-71.3222	18.012	1284.66	2.18901e-154	8.10131e-153	0.0589818	-16.9544	75.3487	1277.49	1.33078e-115	2.33733e-114	0.0521148	-19.1884	66.6329	1278.58	0	0	8.08865	8.08865	5176	639.909	4.07467e-84	1.64402e-82	0.00507177	-197.17	6.52278	1286.09	2.2868e-104	1.68263e-102	0.0475854	-21.0149	60.876	1279.3	2.67166e-11	2.77765e-10	0.0976075	-10.2451	124.098	1271.4
Ebf1	Ebf1	2.82686e-186	1.30677e-184	1.47118	1.47118	460.561	313.057	5.17721e-283	5.69723e-281	2.64913	2.64913	737.592	278.428	2.1398e-33	1.65064e-32	1.82733	1.82733	551.326	301.711	0	0	0.0236936	-42.2055	8.75554	369.532	0	0	0.0224078	-44.6273	8.28173	369.592	1.40294e-55	3.50791e-54	1.08258	1.08258	353.408	326.451	1.06326e-277	4.00657e-275	0.0567666	-17.616	20.891	368.015	1.99722e-06	1.24688e-05	0.575963	-1.73622	199.131	345.735
Cebpb	Cebpb	3.81077e-186	1.75507e-184	2.21509	2.21509	975.121	440.217	8.80847e-20	3.88076e-19	0.506346	-1.97493	267.679	528.647	4.69017e-12	1.76254e-11	0.803169	-1.24507	410.277	510.822	1.17529e-132	2.35722e-131	0.198026	-5.04985	108.623	548.529	3.43033e-115	6.23629e-114	3.81791	3.81791	1452.76	380.512	3.68319e-05	9.78223e-05	0.802004	-1.24688	409.736	510.89	6.15612e-14	3.67153e-13	1.43121	1.43121	682.409	476.806	0.812445	0.868629	0.311546	-3.2098	168.558	541.037
Ctss	Ctss	5.12465e-186	2.35148e-184	0.0102236	-97.8131	3.13924	307.059	1.10368e-191	6.53536e-190	0.0184722	-54.1355	5.66622	306.743	4.53631e-173	1.91868e-171	0.0373988	-26.7388	11.4448	306.021	0.15383	0.175945	0.254875	-3.92349	75.9422	297.959	0	0	54.7077	54.7077	2145.82	39.2234	1.45764e-75	5.13148e-74	0.0256851	-38.933	7.87165	306.467	1.27612e-99	8.81585e-98	0.0439016	-22.7782	13.4239	305.773	2.53187e-12	2.86884e-11	0.0632614	-15.8074	19.2972	305.039
Ngf	Ngf	1.25285e-185	5.72763e-184	4.85137	4.85137	244.112	50.3181	8.60732e-12	2.61054e-11	0.475308	-2.1039	36.2654	76.2988	0.592064	0.64975	0.907456	-1.10198	65.8787	72.5972	7.29972e-39	4.19077e-38	0.0284198	-35.1867	2.2891	80.5459	9.82772e-40	6.69998e-39	0.0449277	-22.258	3.61132	80.3806	2.02322e-48	4.40325e-47	2.76748	2.76748	166.205	60.0564	0.0780537	0.115547	1.59072	1.59072	107.254	67.4252	0.0397916	0.0892313	0.217041	-4.60742	17.0805	78.697
Cxcr4	Cxcr4	3.06974e-185	1.39825e-183	0.0163384	-61.2055	3.22791	197.566	1.86082e-181	1.01935e-179	0.0377363	-26.4997	7.43556	197.04	6.12512e-39	5.29666e-38	0.376821	-2.65378	71.2434	189.064	0	0	6.23833	6.23833	693.901	111.232	3.22211e-100	5.05895e-99	1.46485	1.46485	245.113	167.33	3.92195e-88	1.68644e-86	0.0272027	-36.761	5.36706	197.299	4.62326e-72	2.13718e-70	0.11891	-8.40972	23.1958	195.07	1.31234e-12	1.51461e-11	0.10486	-9.53656	20.4904	195.408
Nmd3	Nmd3	3.14178e-185	1.42584e-183	2.91111	2.91111	153.448	52.7113	6.68375e-19	2.84729e-18	0.616253	-1.62271	41.1351	66.7504	0.00591074	0.0101618	0.788903	-1.26758	51.6251	65.4391	8.24279e-28	3.55283e-27	0.455142	-2.19712	30.9598	68.0223	1.25056e-31	7.11049e-31	0.349299	-2.86288	24.0613	68.8846	0.00300402	0.00568289	0.916978	-1.09054	59.1444	64.4992	9.70437e-48	2.41348e-46	2.86006	2.86006	151.466	52.959	0.00138317	0.00495327	0.364958	-2.74004	25.0929	68.7556
Gstm1	Gstm1	3.41322e-185	1.5434e-183	2.85931	2.85931	284.578	99.5266	1.03288e-125	3.79997e-124	3.59668	3.59668	335.204	93.1983	0.0997614	0.135489	1.20958	1.20958	141.951	117.355	3.18306e-65	2.9363e-64	0.230973	-4.32951	30.3285	131.308	6.04444e-28	3.15809e-27	0.342962	-2.91578	44.429	129.545	8.71703e-10	4.04053e-09	0.29638	-3.37404	38.6102	130.273	4.65836e-10	2.095e-09	0.515156	-1.94116	65.3864	126.926	5.14347e-05	0.000252801	1.07156	1.07156	127.666	119.141
B4galt5	B4galt5	2.52396e-184	1.13715e-182	3.16557	3.16557	243.06	76.7823	1.02831e-36	8.19155e-36	0.496605	-2.01367	50.1081	100.901	6.81039e-29	4.64039e-28	0.415982	-2.40395	42.3752	101.868	2.21169e-11	5.21966e-11	1.32067	1.32067	121.476	91.9804	2.098e-77	2.52553e-76	1.95946	1.95946	168.672	86.0808	2.03458e-08	8.24381e-08	1.20954	1.20954	112.597	93.0902	2.55675e-14	1.56155e-13	0.456971	-2.18832	46.3251	101.374	7.58274e-11	7.55842e-10	0.0742397	-13.4699	7.88273	106.179
Sash1	Sash1	6.94598e-184	3.11817e-182	3.02281	3.02281	237.995	78.7331	9.1507e-83	1.9319e-81	2.13039	2.13039	182.509	85.6689	4.14867e-63	5.5832e-62	2.38037	2.38037	199.013	83.6059	8.583e-105	1.35444e-103	0.0308826	-32.3807	3.33734	108.065	0.0845016	0.103199	0.903433	-1.10689	88.0619	97.4747	0.00606337	0.0108028	0.777597	-1.28601	76.8826	98.8721	4.75987e-17	3.4654e-16	0.477168	-2.0957	48.8506	102.376	3.0539e-06	1.85714e-05	0.219469	-4.55645	23.1728	105.586
Slc39a14	Slc39a14	8.14164e-184	3.64177e-182	3.13221	3.13221	191.011	60.9827	1.04385e-05	2.08417e-05	0.884645	-1.1304	67.5954	76.4096	8.65506e-19	4.27765e-18	0.495029	-2.02008	39.5598	79.9141	6.44596e-66	6.01317e-65	0.138541	-7.21809	11.5563	83.4145	0.62153	0.652379	0.923062	-1.08335	70.2272	76.0806	3.09701e-66	9.38695e-65	2.27396	2.27396	150.256	66.077	1.24595e-12	6.77161e-12	1.73291	1.73291	120.871	69.7502	3.3962e-08	2.62693e-07	0.106704	-9.37175	8.93559	83.7421
Atf5	Atf5	1.82001e-183	8.11176e-182	3.15313	3.15313	195.743	62.0791	1.67301e-102	4.70677e-101	2.77556	2.77556	178.342	64.2543	1.98634e-19	1.00325e-18	0.460915	-2.1696	37.7177	81.8323	3.71616e-75	4.06425e-74	0.105499	-9.47878	9.01177	85.4205	9.29676e-50	7.51171e-49	0.222257	-4.4993	18.7157	84.2076	0.00435879	0.00798566	0.808602	-1.2367	63.558	78.6023	0.000665325	0.00149473	1.6017	1.6017	115.498	72.1098	0.29142	0.421449	0.86834	-1.15162	67.7937	78.0728
Rrp9	Rrp9	7.26233e-183	3.22525e-181	3.08328	3.08328	116.262	37.7071	2.06009e-37	1.68646e-36	0.349082	-2.86466	17.4735	50.0556	0.0033158	0.00592413	0.635482	-1.57361	30.7545	48.3955	5.77776e-41	3.49958e-40	0.209831	-4.76575	10.6814	50.9047	2.23293e-44	1.66067e-43	0.182931	-5.46655	9.34263	51.072	0.00243173	0.00468586	0.547289	-1.82719	26.7596	48.8949	8.50174e-87	5.03425e-85	4.05052	4.05052	140.474	34.6806	0.00648495	0.0193212	0.354024	-2.82467	17.7104	50.026
Il6st	Il6st	1.05786e-182	4.68132e-181	2.09965	2.09965	277.48	132.156	1.07752e-94	2.71784e-93	1.93826	1.93826	260.311	134.302	1.41891e-07	4.01641e-07	1.52416	1.52416	213.597	140.141	1.94989e-164	5.10461e-163	0.12945	-7.72501	21.2535	164.184	3.64543e-39	2.46096e-38	0.430438	-2.32321	68.1479	158.322	5.65143e-19	4.97382e-18	1.03921	1.03921	153.45	147.659	8.61399e-11	4.09618e-10	1.35241	1.35241	193.009	142.715	2.8761e-05	0.00014871	0.640857	-1.56041	98.991	154.467
Lpar1	Lpar1	1.27019e-182	5.601e-181	2.30163	2.30163	188.126	81.7359	1.52659e-277	1.63648e-275	3.72164	3.72164	267.341	71.8341	3.16944e-84	5.5983e-83	0.209803	-4.76638	21.5178	102.562	8.41056e-133	1.68958e-131	0.0300837	-33.2406	3.15449	104.857	1.38071e-120	2.62123e-119	0.0765028	-13.0714	7.97578	104.255	7.13413e-48	1.53119e-46	1.43739	1.43739	128.245	89.221	9.42538e-57	3.01297e-55	2.25542	2.25542	185.18	82.1042	1.86248e-05	9.97013e-05	0.405507	-2.46605	40.6212	100.174
Ifi203	Ifi203	1.22472e-181	5.38143e-180	3.89959	3.89959	982.213	251.876	0.00440028	0.00670558	0.839265	-1.19152	284.578	339.08	0.000164762	0.000353792	1.02433	1.02433	340.209	332.127	2.28118e-25	9.14162e-25	1.13123	1.13123	371.313	328.238	1.38395e-36	8.75351e-36	1.41695	1.41695	450.985	318.28	2.39224e-20	2.259e-19	1.30549	1.30549	420.489	322.092	1.68335e-131	1.83619e-129	0.0426818	-23.4292	15.906	372.664	5.40576e-09	4.54318e-08	0.19466	-5.13717	71.1973	365.753
Prelp	Prelp	4.2571e-181	1.86398e-179	2.10842	2.10842	166.719	79.0731	0	0	8.02282	8.02282	400.221	49.8854	8.27461e-53	9.24482e-52	0.191581	-5.21972	18.6938	97.5763	1.19597e-84	1.48274e-83	0.018687	-53.5132	1.86272	99.6802	5.74801e-94	8.49899e-93	0.0183815	-54.4025	1.83234	99.684	1.81021e-61	5.03255e-60	1.66985	1.66985	138.029	82.6594	1.21696e-27	1.55688e-26	0.277772	-3.60007	26.8218	96.5603	0.0161168	0.0418665	0.467428	-2.13937	44.1241	94.3975
Noct	Noct	1.63274e-180	7.12389e-179	2.65038	2.65038	230.086	86.8122	2.33742e-45	2.37465e-44	0.445067	-2.24685	48.7269	109.482	2.03763e-46	2.03681e-45	2.66294	2.66294	230.903	86.71	4.80247e-80	5.57598e-79	0.121396	-8.23749	13.8204	113.845	0.00601583	0.0085182	0.762282	-1.31185	80.4349	105.519	3.64153e-23	3.88774e-22	1.58699	1.58699	153.052	96.4415	4.41006e-22	4.35577e-21	1.48205	1.48205	144.513	97.5088	2.86045e-05	0.000147962	0.181614	-5.50618	20.5238	113.007
Prrx1	Prrx1	3.38498e-180	1.47176e-178	2.69589	2.69589	247.478	91.798	1.71612e-268	1.69365e-266	3.54572	3.54572	301.532	85.0412	1.00451e-39	8.85269e-39	0.511599	-1.95466	59.0158	115.356	4.31531e-146	9.59944e-145	0.0390686	-25.596	4.77169	122.136	4.2459e-161	1.11623e-159	0.0377114	-26.5172	4.60671	122.157	1.02847e-95	5.01206e-94	2.10604	2.10604	204.614	97.1559	9.41879e-12	4.79029e-11	0.515843	-1.93857	59.4758	115.298	0.0167929	0.0434505	0.97435	-1.02633	106.601	109.408
Nopchap1	Nopchap1	1.02703e-179	4.44988e-178	2.96072	2.96072	223.511	75.4921	1.01813e-17	4.11187e-17	0.760434	-1.31504	71.8252	94.4529	9.90221e-20	5.06933e-19	0.421972	-2.36982	41.4582	98.2487	1.98832e-17	6.09735e-17	0.497604	-2.00963	48.4538	97.3743	7.02173e-34	4.18577e-33	0.321383	-3.11155	31.9572	99.4364	0.604648	0.654983	0.692594	-1.44385	65.928	95.19	3.95954e-34	6.41106e-33	2.05113	2.05113	168.857	82.3239	6.36721e-07	4.24822e-06	0.14863	-6.72814	15.0925	101.544
Ube2j1	Ube2j1	2.12432e-178	9.17221e-177	3.03095	3.03095	197.025	65.0043	6.11138e-14	2.09122e-13	0.737203	-1.35648	60.502	82.0697	0.598005	0.655498	0.987083	-1.01309	78.7572	79.7878	1.05589e-09	2.2815e-09	0.759748	-1.31623	62.1918	81.8585	1.47194e-06	2.97958e-06	0.668618	-1.49562	55.3074	82.719	9.6453e-06	2.80117e-05	1.10469	1.10469	87.0021	78.7572	0.0686271	0.103215	0.926188	-1.07969	74.4026	80.3321	0.316292	0.446813	0.6245	-1.60128	51.9223	83.1421
H2-Eb1	H2-Eb1	7.23222e-178	3.11186e-176	0.00724751	-137.978	7.73265	1066.94	1.05609e-174	5.54111e-173	0.0152602	-65.53	16.2654	1065.87	2.12018e-153	7.7315e-152	0.056748	-17.6218	60.1747	1060.38	1.99216e-119	3.62171e-118	0.0478627	-20.8931	50.8088	1061.55	0	0	8.23061	8.23061	4332.31	526.366	2.89158e-81	1.13714e-79	0.00419202	-238.548	4.47434	1067.35	5.17361e-103	3.69734e-101	0.0402978	-24.8153	42.8185	1062.55	5.23534e-11	5.29067e-10	0.060689	-16.4774	64.3222	1059.86
Plat	Plat	8.28719e-178	3.55349e-176	3.63621	3.63621	318.598	87.618	9.87835e-96	2.52233e-94	2.04241	2.04241	207.353	101.524	5.17788e-07	1.40644e-06	0.56057	-1.7839	66.7625	119.097	7.63036e-104	1.18902e-102	0.0322089	-31.0473	4.08833	126.932	4.70236e-93	6.90364e-92	0.0986676	-10.135	12.4213	125.89	1.46803e-199	1.80626e-197	3.72626	3.72626	323.98	86.9452	1.32424e-09	5.73961e-09	0.560665	-1.7836	66.773	119.096	4.95933e-07	3.35206e-06	0.134733	-7.42209	16.8863	125.332
Serpinb6a	Serpinb6a	6.12723e-177	2.61829e-175	2.47039	2.47039	692.43	280.292	5.28063e-34	3.87631e-33	1.31506	1.31506	414.319	315.056	5.76121e-18	2.75859e-17	0.655179	-1.5263	222.156	339.077	4.61275e-254	2.00558e-252	0.168813	-5.9237	60.6488	359.265	1.66692e-78	2.03616e-77	0.532833	-1.87676	183.262	343.938	1.77675e-79	6.71116e-78	1.69708	1.69708	513.613	302.645	1.47645e-14	9.18443e-14	0.562842	-1.7767	192.905	342.733	1.09495e-27	2.24963e-26	2.01056	2.01056	589.43	293.167
Ppan	Ppan	3.6475e-176	1.55331e-174	3.40644	3.40644	99.2242	29.1285	9.27923e-25	4.98218e-24	0.450068	-2.22189	17.6964	39.3194	0.313091	0.374534	0.794307	-1.25896	30.0092	37.7803	4.12277e-35	2.15135e-34	0.223621	-4.47186	9.03475	40.4021	2.90974e-41	2.04653e-40	0.173607	-5.76013	7.05702	40.6494	0.834231	0.859546	0.794338	-1.25891	30.0102	37.7802	6.85518e-66	2.71478e-64	3.44884	3.44884	100.087	29.0206	0.00201887	0.00693028	0.355009	-2.81683	14.1176	39.7668
Ighm	Ighm	4.26629e-176	1.81063e-174	0.0173382	-57.6763	5.87335	338.753	1.85394e-189	1.07728e-187	0.0145509	-68.7243	4.93087	338.871	1.65754e-205	8.21175e-204	0.0172878	-57.8443	5.85633	338.755	4.96007e-48	3.39452e-47	0.361177	-2.76872	117.318	324.822	1.74455e-58	1.60217e-57	0.160378	-6.23526	53.3763	332.815	8.75018e-95	4.13454e-93	0.00457592	-218.535	1.55258	339.293	1.57963e-123	1.52269e-121	0.0108506	-92.1611	3.67864	339.027	0.0016966	0.00595584	0.159535	-6.26823	53.1011	332.85
Esf1	Esf1	6.81412e-175	2.8821e-173	2.55358	2.55358	253.393	99.2303	1.10944e-16	4.29163e-16	0.635498	-1.57357	77.0675	121.271	0.0734036	0.102663	0.944944	-1.05826	110.63	117.076	5.78515e-33	2.85356e-32	0.417439	-2.39556	51.9347	124.413	3.13585e-61	3.00419e-60	0.274356	-3.6449	34.7236	126.564	0.814249	0.84182	0.71777	-1.3932	86.2232	120.126	1.57317e-59	5.35954e-58	2.91151	2.91151	279.433	95.9752	3.23852e-05	0.000165794	0.281178	-3.55646	35.5577	126.46
Apbb2	Apbb2	1.5763e-174	6.64452e-173	2.63832	2.63832	207.197	78.5336	0.178089	0.214275	1.00399	1.00399	93.1585	92.7885	3.70058e-168	1.49892e-166	3.82771	3.82771	270.375	70.6364	7.87323e-102	1.18671e-100	0.0741883	-13.4792	7.67654	103.474	3.63114e-78	4.41812e-77	0.141894	-7.0475	14.5602	102.613	2.98097e-05	8.02872e-05	1.01559	1.01559	94.1136	92.6691	0.202166	0.2658	0.790562	-1.26492	75.136	95.0413	0.655989	0.744925	0.688445	-1.45255	66.1997	96.1583
Anxa5	Anxa5	7.3194e-174	3.07489e-172	1.43637	1.43637	710.039	494.329	4.99162e-101	1.38551e-99	1.48276	1.48276	729.386	491.911	0.886819	0.908294	0.849252	-1.17751	447.663	527.126	0	0	0.128556	-7.77871	73.7735	573.863	6.59343e-117	1.21646e-115	1.86042	1.86042	880.111	473.07	4.64195e-112	2.76007e-110	1.75028	1.75028	837.36	478.414	3.04723e-63	1.13791e-61	1.77704	1.77704	847.833	477.105	9.49341e-19	1.46406e-17	0.212207	-4.71238	120.537	568.017
H2-Ob	H2-Ob	7.5056e-172	3.1425e-170	0.0224797	-44.4847	1.08062	48.0709	5.19188e-175	2.74728e-173	0.0363412	-27.517	1.74394	47.988	7.19016e-167	2.88418e-165	0.0470519	-21.2531	2.25492	47.9241	6.61625e-136	1.36214e-134	0.0828405	-12.0714	3.95248	47.7119	9.87942e-18	3.70144e-17	0.451997	-2.2124	20.6237	45.628	1.93941e-78	7.13048e-77	0.0288771	-34.6295	1.38705	48.0326	3.53646e-107	2.76578e-105	0.0344239	-29.0496	1.65233	47.9995	1.96446e-12	2.24433e-11	0.0977947	-10.2255	4.65736	47.6238
Scara5	Scara5	1.20919e-171	5.04572e-170	2.96233	2.96233	119.384	40.3006	0	0	12.4533	12.4533	268.99	21.5999	4.11016e-31	3.00293e-30	0.170857	-5.85283	9.23807	54.0688	7.35812e-38	4.08839e-37	0.0235347	-42.4904	1.29586	55.0616	7.20294e-40	4.91865e-39	0.0357771	-27.9508	1.96695	54.9777	0.181329	0.230147	0.433391	-2.30739	22.7035	52.3857	2.7094e-21	2.55819e-20	0.0912881	-10.9543	4.98438	54.6006	0.250054	0.376931	0.227703	-4.39168	12.2266	53.6953
Gclm	Gclm	2.29078e-171	9.52702e-170	1.56028	1.56028	328.59	210.596	4.92019e-48	5.27436e-47	0.284945	-3.50945	69.2457	243.014	4.45423e-28	2.96829e-27	3.32308	3.32308	590.879	177.81	8.07462e-39	4.62496e-38	0.349593	-2.86047	84.2982	241.133	2.08043e-96	3.16261e-95	2.91921	2.91921	538.264	184.387	0.00261737	0.00501017	0.377372	-2.64991	90.695	240.333	1.92686e-08	7.54898e-08	0.949932	-1.05271	213.695	224.958	3.45301e-07	2.38981e-06	0.125656	-7.95825	31.1348	247.778
Coq10b	Coq10b	1.11561e-170	4.62421e-169	2.75844	2.75844	277.666	100.661	5.18784e-06	1.06173e-05	0.871659	-1.14724	106.402	122.069	1.86954e-05	4.44083e-05	1.36788	1.36788	158.131	115.602	9.55883e-52	7.00849e-51	0.417715	-2.39398	53.7396	128.651	1.88959e-22	8.3087e-22	0.494334	-2.02292	63.0231	127.491	4.2993e-05	0.000113266	0.877948	-1.13902	107.094	121.982	5.1998e-30	7.23261e-29	1.97861	1.97861	214.733	108.527	0.000172927	0.000761959	0.410345	-2.43697	52.8377	128.764
Gspt1	Gspt1	1.43646e-170	5.93433e-169	2.26458	2.26458	350.898	154.95	7.77145e-33	5.51272e-32	0.604555	-1.65411	111.749	184.844	4.49195e-09	1.40593e-08	0.929975	-1.0753	165.636	178.108	3.7823e-20	1.2847e-19	0.690449	-1.44833	126.364	183.017	0.0143772	0.019401	0.76073	-1.31453	138.11	181.549	1.84307e-12	1.0964e-11	1.01538	1.01538	179.134	176.421	7.55255e-49	1.97718e-47	2.20159	2.20159	343.244	155.907	2.94663e-08	2.2949e-07	0.35478	-2.81865	67.5396	190.37
Brix1	Brix1	7.62836e-170	3.14102e-168	2.7795	2.7795	149.166	53.6666	4.34088e-26	2.45805e-25	0.539714	-1.85283	36.5614	67.7422	8.30863e-09	2.55737e-08	0.703693	-1.42107	46.7716	66.4659	2.0762e-24	8.09836e-24	0.504067	-1.98386	34.2898	68.0262	1.45348e-31	8.253e-31	0.389987	-2.56419	26.8901	68.9511	0.286655	0.343881	0.822116	-1.21637	53.9092	65.5737	4.62575e-66	1.84093e-64	2.96594	2.96594	156.466	52.7542	3.37885e-06	2.04276e-05	0.196014	-5.10167	13.8353	70.583
Cd37	Cd37	1.97694e-169	8.1133e-168	0.0118619	-84.3037	1.38789	117.004	1.00196e-169	5.1063e-168	0.0215883	-46.3215	2.52286	116.863	7.23274e-170	2.99797e-168	0.0242427	-41.2496	2.83212	116.824	1.91157e-102	2.92738e-101	1.14727	1.14727	117.574	102.481	7.68418e-13	2.34313e-12	0.548537	-1.82303	60.152	109.659	2.24063e-79	8.38685e-78	0.0212926	-46.9646	2.4884	116.867	1.2202e-105	9.19591e-104	0.0204246	-48.9606	2.38721	116.88	1.41008e-13	1.70831e-12	0.0691639	-14.4584	8.03502	116.174
Niban2	Niban2	2.08759e-169	8.53919e-168	2.79093	2.79093	163.166	58.4632	1.17535e-32	8.29015e-32	0.408903	-2.44557	30.6776	75.0242	2.11388e-11	7.66359e-11	1.32315	1.32315	89.5337	67.6672	5.98198e-60	5.04476e-59	0.198098	-5.04801	15.2443	76.9534	3.87706e-106	6.38559e-105	2.90946	2.90946	168.248	57.8279	0.361698	0.422803	0.721865	-1.3853	52.214	72.3322	1.41902e-07	5.08371e-07	1.49833	1.49833	99.5178	66.4192	2.37602e-06	1.4657e-05	0.092881	-10.7665	7.24044	77.9539
S100a6	S100a6	9.27501e-169	3.78147e-167	1.12334	1.12334	2895.8	2577.86	1.28902e-244	1.07577e-242	1.9228	1.9228	4557.36	2370.16	0.00837034	0.0140789	0.560868	-1.78295	1540.83	2747.23	2.13375e-153	5.03475e-152	0.175297	-5.7046	504.295	2876.8	0.210846	0.241892	0.376315	-2.65735	1056.6	2807.76	3.23693e-209	4.57106e-207	5.5709	5.5709	9654.49	1733.02	2.60109e-09	1.09568e-08	0.975935	-1.02466	2557.14	2620.19	4.0613e-13	4.81699e-12	0.206949	-4.83211	593.054	2865.7
Ddx18	Ddx18	1.05591e-168	4.29092e-167	2.77287	2.77287	166.898	60.1897	2.65393e-19	1.14669e-18	0.569924	-1.75462	43.1215	75.6618	0.000794681	0.00155939	0.734417	-1.36162	54.5208	74.2369	7.68525e-12	1.85637e-11	0.609659	-1.64026	45.915	75.3126	2.56796e-40	1.7701e-39	0.283814	-3.52343	22.2156	78.275	0.434619	0.494372	0.690054	-1.44916	51.4889	74.6159	2.16757e-43	4.77057e-42	2.65391	2.65391	161.522	60.8618	0.000607428	0.00236928	0.461559	-2.16657	35.3696	76.6308
Gpc3	Gpc3	5.73999e-168	2.32498e-166	3.11038	3.11038	194.444	62.5145	1.83083e-186	1.04914e-184	5.34339	5.34339	278.138	52.0527	4.08562e-23	2.338e-22	0.30022	-3.33089	25.1223	83.6797	7.15397e-63	6.32714e-62	0.0182218	-54.8792	1.57842	86.6227	7.09369e-66	7.20671e-65	0.0328765	-30.4169	2.84265	86.4646	5.59679e-19	4.93272e-18	1.04868	1.04868	80.4948	76.7581	0.0880656	0.128578	0.975571	-1.02504	75.493	77.3833	0.00952424	0.0268999	0.356808	-2.80262	29.6554	83.113
Cyth3	Cyth3	6.89868e-168	2.78523e-166	2.78148	2.78148	228.007	81.9733	7.92018e-48	8.45385e-47	1.94521	1.94521	172.863	88.8662	2.52631e-05	5.92505e-05	1.28743	1.28743	122.512	95.1601	3.67999e-80	4.28873e-79	0.18578	-5.3827	20.0581	107.967	6.81882e-16	2.36783e-15	0.546658	-1.8293	56.5289	103.408	1.15136e-19	1.04744e-18	1.29781	1.29781	123.362	95.0539	0.940575	0.954312	1.02697	1.02697	100.546	97.9058	7.30281e-05	0.00034806	0.357273	-2.79898	37.7821	105.751
Yrdc	Yrdc	1.74179e-167	7.00942e-166	2.40856	2.40856	165.774	68.8272	5.1686e-62	7.68798e-61	0.382741	-2.61273	32.7092	85.4603	0.00647495	0.0110645	1.10884	1.10884	87.2079	78.648	4.27112e-42	2.64236e-41	0.423644	-2.36047	36.029	85.0453	1.73741e-43	1.26269e-42	0.357466	-2.79747	30.6416	85.7188	0.000126487	0.000305392	0.989296	-1.01082	78.8408	79.6939	5.87181e-29	7.89361e-28	1.93762	1.93762	139.681	72.0888	2.83436e-05	0.000146919	0.38375	-2.60586	32.7915	85.45
Dtnbp1	Dtnbp1	2.98547e-167	1.19756e-165	2.98318	2.98318	202.418	67.8531	0.00626975	0.00937634	0.922415	-1.08411	77.0445	83.5247	4.34779e-36	3.53365e-35	0.439221	-2.27676	38.7863	88.307	9.50193e-43	5.9675e-42	0.405175	-2.46807	35.9247	88.6647	2.69732e-80	3.38457e-79	2.07864	2.07864	153.701	73.9427	9.99966e-10	4.61612e-09	1.13052	1.13052	92.2745	81.621	3.0917e-07	1.06881e-06	0.673698	-1.48434	57.884	85.9198	0.0696356	0.140492	0.660678	-1.5136	56.8507	86.049
Nfkb1	Nfkb1	7.16562e-167	2.8651e-165	2.31638	2.31638	789.061	340.645	4.26019e-72	7.63336e-71	0.484409	-2.06437	200.641	414.197	4.14013e-38	3.51897e-37	0.476174	-2.10007	197.421	414.599	8.94678e-106	1.43183e-104	2.1129	2.1129	734.23	347.498	3.60291e-31	2.03185e-30	1.34125	1.34125	504.585	376.204	0.00174909	0.00347887	1.09446	1.09446	422.915	386.413	0.0248601	0.0415617	0.82406	-1.2135	328.185	398.254	7.30257e-27	1.46169e-25	0.11275	-8.86916	48.8403	433.172
Sesn2	Sesn2	1.22269e-166	4.87314e-165	4.71847	4.71847	100.972	21.3994	1.74085e-17	6.95837e-17	0.478414	-2.09024	15.3576	32.1012	0.00276645	0.00501104	1.0077	1.0077	30.4475	30.2149	1.02819e-05	1.73058e-05	0.556567	-1.79673	17.7033	31.808	5.20074e-06	1.00468e-05	0.606991	-1.64747	19.194	31.6216	0.184423	0.233645	0.850902	-1.17522	26.1654	30.7502	5.19867e-08	1.95244e-07	2.34048	2.34048	61.6028	26.3205	0.00121823	0.00441992	0.152868	-6.54161	5.10318	33.383
Flnb	Flnb	3.1884e-166	1.2667e-164	3.5314	3.5314	167.316	47.3796	0.255294	0.298279	1.02322	1.02322	61.9558	60.5496	1.17803e-106	2.60655e-105	3.50115	3.50115	166.319	47.5042	1.07859e-27	4.6329e-27	0.293343	-3.40897	19.325	65.8784	2.83841e-24	1.33493e-23	0.278617	-3.58915	18.3875	65.9956	0.0061262	0.0108975	0.89594	-1.11615	55.025	61.4159	7.47929e-08	2.76307e-07	0.486689	-2.0547	31.3319	64.3776	4.59956e-05	0.000227961	0.162209	-6.16488	10.8578	66.9368
Mak16	Mak16	5.8772e-166	2.32748e-164	2.48316	2.48316	164.46	66.2301	1.25338e-55	1.63202e-54	0.324159	-3.0849	27.0374	83.4079	9.19819e-05	0.000203921	0.667938	-1.49714	53.5017	80.0998	1.42028e-09	3.04918e-09	0.604583	-1.65403	48.7836	80.6896	8.70248e-41	6.06588e-40	0.306322	-3.26454	25.6046	83.587	0.474578	0.534201	0.708032	-1.41237	56.4521	79.731	8.61226e-50	2.3537e-48	2.41356	2.41356	160.919	66.6727	3.18601e-09	2.72554e-08	0.180309	-5.54604	15.3036	84.8746
Cd302	Cd302	4.46304e-165	1.76184e-163	2.22359	2.22359	180.212	81.0457	0	0	4.8994	4.8994	314.707	64.2338	1.0592e-52	1.18127e-51	0.350204	-2.85548	34.7502	99.2285	1.23336e-129	2.42672e-128	0.0230826	-43.3227	2.38384	103.274	4.27482e-14	1.38287e-13	0.43952	-2.27521	43.1514	98.1783	5.41929e-92	2.47594e-90	2.53992	2.53992	199.672	78.6133	3.40753e-22	3.38981e-21	0.383601	-2.60688	37.9125	98.8332	0.000104183	0.000483746	0.166459	-6.0075	16.8891	101.461
Slc39a6	Slc39a6	3.62881e-164	1.42798e-162	3.53704	3.53704	139.641	39.4795	0.717558	0.751735	1.09298	1.09298	54.7484	50.091	2.51359e-08	7.47584e-08	0.565703	-1.76771	30.081	53.1745	4.09383e-25	1.62902e-24	0.477636	-2.09364	25.6619	53.7269	2.52624e-23	1.14817e-22	0.359889	-2.77863	19.608	54.4836	5.259e-09	2.25902e-08	1.27563	1.27563	62.6393	49.1047	0.0013881	0.0029648	1.36434	1.36434	66.361	48.6395	0.000169204	0.000747938	0.329595	-3.03403	18.0228	54.6817
Cadm3	Cadm3	3.65733e-164	1.43466e-162	5.17401	5.17401	87.1159	16.8372	5.42237e-53	6.65618e-52	3.97408	3.97408	73.6178	18.5245	1.28594e-11	4.72956e-11	0.374311	-2.67158	9.91451	26.4874	8.76512e-21	3.03859e-20	0.0568849	-17.5794	1.56609	27.5309	1.16959e-22	5.18682e-22	0.0635861	-15.7267	1.74913	27.5081	0.249706	0.304823	0.709531	-1.40938	18.0703	25.4679	0.184636	0.24595	0.956181	-1.04583	23.6813	24.7665	0.0349145	0.0798357	0.188214	-5.3131	5.09861	27.0894
Gng12	Gng12	5.53936e-162	2.1661e-160	2.65095	2.65095	205.093	77.366	4.95677e-17	1.9444e-16	1.44658	1.44658	126.184	87.2296	1.56114e-09	5.03834e-09	1.47588	1.47588	128.342	86.9599	1.54546e-99	2.27429e-98	0.182467	-5.48043	18.3755	100.706	0.00814049	0.011342	0.927762	-1.07786	85.6313	92.2988	5.52206e-12	3.1711e-11	1.18863	1.18863	106.595	89.6784	0.116685	0.164696	0.926458	-1.07938	85.5234	92.3123	0.00109148	0.00400327	0.46112	-2.16863	44.9081	97.3892
Rbfox2	Rbfox2	1.06124e-161	4.13683e-160	2.79316	2.79316	188.251	67.3971	3.14241e-36	2.46536e-35	1.6604	1.6604	125.028	75.3	0.228866	0.285136	1.03853	1.03853	83.582	80.4808	5.64284e-118	1.00962e-116	0.0601128	-16.6354	5.4252	90.2504	4.98114e-132	1.03579e-130	0.0409573	-24.4157	3.70522	90.4654	2.73908e-60	7.56413e-59	1.89818	1.89818	139.5	73.4911	2.60579e-24	2.83987e-23	1.87235	1.87235	137.961	73.6834	0.197584	0.317093	0.582537	-1.71663	49.374	84.7568
Ncl	Ncl	6.00948e-161	2.33525e-159	2.62048	2.62048	1822.55	695.502	2.34022e-43	2.23335e-42	0.452493	-2.20998	395.43	873.891	4.77116e-39	4.13445e-38	0.705955	-1.41652	598.967	848.449	0.0436731	0.0529879	0.789007	-1.26742	663.106	840.432	4.47487e-46	3.4201e-45	0.358235	-2.79147	316.589	883.746	1.56096e-05	4.3897e-05	0.667797	-1.49746	569.086	852.184	9.3147e-59	3.13898e-57	3.14274	3.14274	2083.33	662.903	1.21401e-23	2.259e-22	0.143224	-6.98205	129.916	907.08
Prg4	Prg4	2.59466e-160	1.00513e-158	6.48735	6.48735	654.072	100.823	2.82013e-68	4.70084e-67	2.5102	2.5102	348.855	138.975	4.06119e-16	1.81985e-15	0.201675	-4.95848	35.9167	178.092	1.53486e-39	8.94793e-39	0.0318657	-31.3817	5.79501	181.857	5.98426e-44	4.39022e-43	0.0263704	-37.9213	4.79893	181.982	3.9094e-53	9.32477e-52	2.62713	2.62713	361.088	137.446	3.22205e-28	4.20422e-27	0.0228793	-43.7077	4.16543	182.061	0.207045	0.328429	0.248028	-4.0318	43.9236	177.091
Dnajc25	Dnajc25	3.34692e-160	1.29251e-158	3.02414	3.02414	137.647	45.5162	2.40057e-06	5.05181e-06	1.25015	1.25015	67.8148	54.2452	5.91379e-19	2.94152e-18	0.486963	-2.05355	28.7908	59.1232	2.34345e-59	1.96235e-58	0.191312	-5.22706	11.7192	61.2572	6.16575e-50	5.00464e-49	0.209788	-4.76672	12.8221	61.1193	4.73499e-41	8.45426e-40	1.88218	1.88218	95.5694	50.7759	4.14795e-32	6.29022e-31	2.59017	2.59017	122.726	47.3814	0.0409268	0.0913486	0.414969	-2.40982	24.7442	59.6291
Hspb8	Hspb8	3.71397e-160	1.42982e-158	2.99023	2.99023	178.09	59.5574	0.380439	0.428434	0.983392	-1.01689	71.652	72.8621	2.16535e-29	1.50006e-28	0.462886	-2.16036	35.8013	77.3435	4.04179e-67	3.86315e-66	0.141212	-7.08155	11.3534	80.3995	8.5895e-85	1.14358e-83	0.0687442	-14.5467	5.57663	81.1216	0.908422	0.924689	0.710379	-1.4077	53.3821	75.1459	2.22168e-25	2.56753e-24	0.361646	-2.76514	28.3096	78.2799	4.1979e-51	1.44143e-49	5.45097	5.45097	265.254	48.6618
Arf4	Arf4	5.16996e-160	1.98421e-158	2.0671	2.0671	709.995	343.475	2.60322e-33	1.869e-32	1.3531	1.3531	500.233	369.695	6.25183e-20	3.23519e-19	0.817955	-1.22256	320.745	392.131	1.52947e-24	5.99399e-24	0.58326	-1.7145	234.968	402.853	1.16665e-05	2.18221e-05	0.640886	-1.56034	256.461	400.166	1.39953e-84	5.72105e-83	2.21137	2.21137	748.817	338.622	1.44747e-09	6.26061e-09	1.15675	1.15675	436.815	377.622	6.237e-30	1.3673e-28	0.172553	-5.79531	73.007	423.098
Nectin1	Nectin1	7.57345e-160	2.89772e-158	5.41188	5.41188	97.0325	17.9295	0.000101017	0.000184293	1.5338	1.5338	38.6866	25.2228	1.72725e-08	5.2056e-08	0.379382	-2.63587	10.8874	28.6977	2.46466e-24	9.58349e-24	0.0753528	-13.2709	2.24386	29.7781	0.00018872	0.000314871	0.632566	-1.58086	17.6208	27.856	1.0818e-07	4.0468e-07	1.52826	1.52826	38.5694	25.2374	0.229266	0.296107	1.31616	1.31616	33.9727	25.812	0.00353499	0.0114159	0.12102	-8.26307	3.58349	29.6107
Pgm2	Pgm2	2.25325e-159	8.59483e-158	3.90112	3.90112	107.369	27.5225	9.72763e-10	2.61485e-09	0.653209	-1.5309	24.7258	37.8528	3.76229e-32	2.82683e-31	1.9929	1.9929	65.3233	32.7781	2.59514e-20	8.85581e-20	0.390809	-2.55879	15.2558	39.0365	2.89414e-06	5.72156e-06	0.521371	-1.91802	20.0407	38.4384	2.25681e-09	1.00485e-08	1.33684	1.33684	46.8979	35.0813	0.0416794	0.0661666	1.38473	1.38473	48.3303	34.9022	2.97345e-05	0.000153234	0.107613	-9.29254	4.34758	40.4001
Col3a1	Col3a1	4.96472e-158	1.88796e-156	1.25187	1.25187	4475.05	3574.69	0	0	4.47871	4.47871	11870	2650.32	1.69125e-60	2.20448e-59	0.123884	-8.07205	504.336	4071.03	2.78305e-228	1.10566e-226	0.0240988	-41.4959	99.3269	4121.66	6.08914e-202	2.10915e-200	0.0230843	-43.3195	95.1574	4122.18	0	0	5.76901	5.76901	13856.9	2401.96	7.16701e-12	3.68424e-11	0.0925956	-10.7997	378.417	4086.77	0.00709533	0.0209525	0.473098	-2.11373	1846.62	3903.24
Hspg2	Hspg2	6.83359e-156	2.59072e-154	1.52645	1.52645	347.714	227.792	7.08528e-270	7.16304e-268	3.08233	3.08233	603.557	195.812	3.68518e-107	8.22715e-106	2.52977	2.52977	521.354	206.087	5.73804e-274	2.78721e-272	0.0336493	-29.7183	9.08938	270.121	2.12641e-297	1.15467e-295	0.0323754	-30.8877	8.74664	270.163	2.8274e-97	1.39984e-95	1.48494	1.48494	339.739	228.789	0.000245767	0.000591582	0.791997	-1.26263	195.482	246.821	0.0169178	0.043709	0.548328	-1.82373	139.197	253.857
ENSMUSG00000121137	ENSMUSG00000121137	9.84623e-156	3.72152e-154	5.98853	5.98853	339.038	56.6146	0.00181418	0.00289593	0.705212	-1.41801	64.1565	90.9747	0.280513	0.340543	0.796056	-1.25619	71.6731	90.0352	3.75997e-15	1.05021e-14	0.323016	-3.09582	30.7357	95.1523	0.938872	0.946023	0.698754	-1.43112	63.6161	91.0423	0.0730015	0.102763	0.754688	-1.32505	68.2695	90.4606	8.52076e-07	2.81647e-06	1.18337	1.18337	102.052	86.2379	0.00149218	0.00529634	0.39559	-2.52787	37.3159	94.3298
Atp2a2	Atp2a2	1.31876e-155	4.96934e-154	2.12575	2.12575	312.708	147.105	1.7289e-13	5.7576e-13	1.27981	1.27981	205.429	160.515	7.03013e-05	0.00015723	1.60182	1.60182	248.493	155.132	6.6121e-56	5.22041e-55	0.46261	-2.16165	81.4263	176.015	7.19734e-24	3.35077e-23	0.537008	-1.86217	93.6977	174.481	3.70429e-18	3.11245e-17	1.06275	1.06275	174.672	164.359	1.36912e-19	1.16769e-18	1.73418	1.73418	265.368	153.022	2.87747e-14	3.61283e-13	0.168231	-5.9442	30.6784	182.358
Adamts2	Adamts2	1.64852e-155	6.19316e-154	2.68196	2.68196	142.401	53.0959	2.02068e-295	2.32659e-293	5.28777	5.28777	225.7	42.6835	9.02905e-54	1.03385e-52	0.190488	-5.24967	13.1908	69.2471	1.43313e-83	1.75059e-82	0.0307885	-32.4797	2.17441	70.6242	1.51229e-89	2.13212e-88	0.0370862	-26.9642	2.61713	70.5688	4.53909e-162	4.02909e-160	3.10429	3.10429	158.556	51.0765	1.66138e-42	3.54969e-41	0.09726	-10.2817	6.81252	70.0444	4.60241e-05	0.000228011	0.227746	-4.39086	15.6993	68.9336
Mphosph10	Mphosph10	3.44721e-155	1.29115e-153	2.19314	2.19314	157.655	71.8854	4.06581e-56	5.3501e-55	0.333686	-2.99683	29.3393	87.9248	1.0486e-06	2.76962e-06	0.62339	-1.60413	52.9701	84.971	9.69156e-24	3.70358e-23	0.420016	-2.38086	36.5512	87.0233	2.36152e-49	1.89455e-48	0.255333	-3.91646	22.6632	88.7593	4.8956e-08	1.91073e-07	0.452339	-2.21073	39.2135	86.6905	3.928e-89	2.43008e-87	3.44359	3.44359	220.494	64.0304	2.67088e-06	1.63703e-05	0.125467	-7.9702	11.3144	90.1779
Bzw1	Bzw1	9.58493e-154	3.57924e-152	2.16279	2.16279	517.646	239.342	1.73572e-15	6.40087e-15	0.721831	-1.38536	201.307	278.884	1.06541e-11	3.93359e-11	0.964674	-1.03662	261.745	271.33	1.43527e-08	2.90111e-08	0.810141	-1.23435	223.671	276.089	0.303294	0.338703	0.781686	-1.27929	216.514	276.983	2.00107e-14	1.38228e-13	1.07501	1.07501	288.135	268.031	4.83138e-17	3.5154e-16	1.5425	1.5425	393.184	254.9	1.33328e-23	2.47723e-22	0.178142	-5.6135	52.9838	297.425
Serpine1	Serpine1	2.14606e-153	7.98988e-152	3.62308	3.62308	758.516	209.357	0.173049	0.208757	0.930344	-1.07487	253.503	272.483	2.52158e-33	1.94154e-32	1.83718	1.83718	454.452	247.365	7.66582e-92	1.0418e-90	0.0333737	-29.9637	10.1091	302.908	2.27731e-61	2.19182e-60	0.146159	-6.84188	43.6596	298.714	3.25948e-48	7.05672e-47	2.03244	2.03244	492.969	242.55	1.83758e-30	2.61745e-29	1.57349	1.57349	399.947	254.178	6.29314e-06	3.61477e-05	0.0641905	-15.5786	19.3695	301.75
Atp5g2	Atp5g2	8.80603e-153	3.26874e-151	0.242882	-4.11722	114.202	470.197	4.43503e-40	3.94772e-39	0.506945	-1.9726	230.965	455.601	2.6453e-59	3.37724e-58	0.623713	-1.6033	280.317	449.432	0.0115287	0.0148145	1.13309	1.13309	480.846	424.366	0.008617	0.0119616	0.967491	-1.0336	418.152	432.203	1.77006e-09	7.98132e-09	0.983443	-1.01684	424.292	431.435	2.86362e-06	8.89562e-06	1.03196	1.03196	442.831	429.118	5.9812e-31	1.34199e-29	3.44547	3.44547	1166.74	338.63
Ftsj3	Ftsj3	1.83926e-152	6.8069e-151	2.5808	2.5808	130.715	50.6489	3.48472e-36	2.72703e-35	0.416034	-2.40365	26.4917	63.6767	4.29715e-05	9.85887e-05	0.590195	-1.69436	36.8197	62.3857	6.70337e-13	1.70327e-12	0.537182	-1.86157	33.7206	62.7731	2.61762e-43	1.89797e-42	0.254438	-3.93023	16.5189	64.9233	4.1686e-06	1.27218e-05	0.506129	-1.97578	31.8873	63.0023	4.95524e-76	2.54621e-74	3.37695	3.37695	159.069	47.1045	2.10742e-07	1.49516e-06	0.178249	-5.61012	11.6804	65.5282
Dnajb9	Dnajb9	2.9851e-152	1.10147e-150	2.62566	2.62566	270.84	103.151	0.291981	0.337183	1.00458	1.00458	122.279	121.721	5.40493e-16	2.40811e-15	1.58335	1.58335	181.088	114.37	1.81777e-77	2.04932e-76	0.259783	-3.84936	34.4725	132.697	2.85732e-28	1.50172e-27	0.440609	-2.26959	57.2149	129.854	2.24733e-28	2.86731e-27	1.35809	1.35809	159.064	117.123	0.0222602	0.0376146	1.27388	1.27388	150.556	118.187	8.13718e-05	0.000384436	0.381651	-2.62019	49.9077	130.768
Tubb5	Tubb5	2.62632e-151	9.66223e-150	0.12383	-8.07557	34.354	277.428	0.994308	0.995268	0.667261	-1.49866	173.51	260.034	0.000738251	0.00145486	0.753759	-1.32668	194.066	257.464	9.91685e-127	1.91188e-125	4.72254	4.72254	836.591	177.149	1.15307e-06	2.36062e-06	1.01456	1.01456	253.655	250.016	2.34271e-20	2.21559e-19	1.0957	1.0957	271.499	247.785	0.743508	0.793062	1.17503	1.17503	288.638	245.643	0.00034211	0.00141653	0.313465	-3.19014	84.9804	271.1
Ppp1r15b	Ppp1r15b	2.88806e-151	1.05938e-149	2.69557	2.69557	206.938	76.7696	1.96409e-15	7.22159e-15	0.762972	-1.31066	71.4909	93.7005	0.266725	0.325897	1.02128	1.02128	92.9544	91.0175	0.00885754	0.0115129	0.933061	-1.07174	85.7636	91.9164	3.66803e-06	7.18751e-06	1.13565	1.13565	102.07	89.8781	0.286243	0.343461	0.864348	-1.15694	80.0636	92.6289	1.27296e-06	4.12435e-06	1.48622	1.48622	128.642	86.5566	2.29308e-10	2.17746e-09	0.117191	-8.53311	11.8544	101.155
Emilin2	Emilin2	2.46853e-150	9.02829e-149	3.59291	3.59291	139.873	38.9303	6.18952e-73	1.11708e-71	3.38159	3.38159	134.09	39.6531	2.11587e-41	1.90935e-40	0.126681	-7.89382	7.03524	55.535	8.55289e-44	5.49356e-43	0.0643865	-15.5312	3.60332	55.9639	9.68632e-50	7.81632e-49	1.87431	1.87431	85.667	45.706	6.57907e-10	3.08871e-09	1.39789	1.39789	67.1308	48.023	1.59006e-24	1.75287e-23	0.126783	-7.88749	7.0408	55.5343	0.000272554	0.00114799	0.105507	-9.47808	5.87461	55.68
Eps8	Eps8	7.92455e-150	2.88979e-148	3.43004	3.43004	166.801	48.6295	8.91048e-24	4.62252e-23	1.72361	1.72361	98.5276	57.1637	2.00298e-05	4.74329e-05	0.837048	-1.19468	52.649	62.8985	1.19428e-57	9.69381e-57	0.0973594	-10.2712	6.68316	68.6442	3.31282e-15	1.11943e-14	1.61246	1.61246	93.2398	57.8246	4.52084e-29	5.86435e-28	1.69182	1.69182	97.0277	57.3512	4.06311e-24	4.40111e-23	0.222888	-4.48657	15.0664	67.5963	3.04158e-05	0.000156485	0.213198	-4.69048	14.4284	67.6761
Ran	Ran	9.73513e-150	3.53966e-148	2.37544	2.37544	943.891	397.354	1.49547e-129	5.7219e-128	0.378469	-2.64222	186.23	492.062	6.41539e-71	9.69325e-70	0.694132	-1.44065	329.155	474.196	0.382209	0.413896	1.02159	1.02159	466.851	456.984	9.45327e-12	2.71858e-11	0.593629	-1.68455	284.789	479.742	1.27762e-14	8.94476e-14	1.15624	1.15624	520.613	450.264	2.13479e-34	3.49291e-33	2.33028	2.33028	929.993	399.091	0.00042978	0.00174068	0.367177	-2.72348	180.918	492.726
Frmd4a	Frmd4a	2.47693e-149	8.97979e-148	3.34543	3.34543	226.305	67.6461	0.0132472	0.0189736	0.918876	-1.08829	79.0698	86.0506	1.70651e-36	1.397e-35	1.93638	1.93638	149.564	77.2388	3.04264e-41	1.85557e-40	0.259649	-3.85135	24.1262	92.9185	0.0524495	0.0658864	0.759811	-1.31612	66.5694	87.6131	0.00116625	0.00239356	0.945669	-1.05745	81.1316	85.7929	1.15399e-10	5.44588e-10	1.50989	1.50989	121.853	80.7027	1.49928e-06	9.484e-06	0.167082	-5.98509	15.701	93.9717
Nip7	Nip7	2.85644e-149	1.03255e-147	2.35595	2.35595	151.602	64.3485	3.91813e-45	3.96114e-44	0.391787	-2.55241	31.1117	79.4097	1.60081e-12	6.14764e-12	0.570877	-1.75169	44.386	77.7504	4.56777e-13	1.16803e-12	0.553103	-1.80798	43.0933	77.912	1.34072e-26	6.75247e-26	0.376083	-2.65899	29.9206	79.5586	0.346477	0.407232	0.808619	-1.23668	61.1736	75.652	1.5366e-67	6.34804e-66	2.99734	2.99734	181.625	60.5955	1.40982e-06	8.96362e-06	0.271205	-3.68724	21.8503	80.5674
Lox	Lox	3.05043e-149	1.09948e-147	1.49702	1.49702	339.914	227.06	2.91969e-77	5.58559e-76	1.48156	1.48156	336.951	227.431	4.02539e-100	8.38455e-99	0.132095	-7.57033	35.0277	265.171	1.77586e-139	3.75557e-138	0.0353178	-28.3143	9.47807	268.365	5.4586e-154	1.3685e-152	0.0330049	-30.2985	8.85991	268.442	0	0	11.1366	11.1366	1254.92	112.684	0.0734756	0.109553	0.511991	-1.95316	129.706	253.336	9.39857e-07	6.08143e-06	0.191613	-5.21885	50.4411	263.244
Clcn5	Clcn5	3.64728e-149	1.31081e-147	3.66024	3.66024	151.037	41.2642	9.56618e-16	3.57224e-15	1.67835	1.67835	83.4378	49.7141	4.44232e-26	2.78148e-25	0.280952	-3.55932	16.3243	58.1033	3.6092e-31	1.70131e-30	0.267545	-3.73769	15.5705	58.1975	1.58802e-07	3.46197e-07	0.508855	-1.9652	28.7742	56.547	6.27986e-10	2.95493e-09	1.23901	1.23901	64.5255	52.0781	3.66563e-12	1.92249e-11	1.78663	1.78663	87.838	49.1641	0.00142097	0.00507164	0.347973	-2.87378	20.0561	57.6368
Cebpz	Cebpz	7.20187e-149	2.58084e-147	2.23448	2.23448	206.78	92.5406	1.5914e-18	6.6518e-18	0.592077	-1.68897	65.2647	110.23	0.0183645	0.0290132	0.826552	-1.20985	88.6905	107.302	5.97636e-12	1.45177e-11	0.605191	-1.65237	66.6086	110.062	1.81634e-59	1.69821e-58	0.283711	-3.52472	32.4376	114.333	5.45981e-06	1.63847e-05	0.507864	-1.96903	56.536	111.321	8.62018e-49	2.24721e-47	2.64351	2.64351	235.231	88.9842	0.000267029	0.00112705	0.362325	-2.75995	41.0365	113.259
Tgfb2	Tgfb2	9.54632e-149	3.41116e-147	2.76095	2.76095	258.306	93.557	4.42477e-72	7.91684e-71	1.79325	1.79325	184.349	102.802	3.42222e-18	1.65263e-17	0.470985	-2.12321	55.9758	118.848	1.51665e-103	2.35156e-102	0.0350686	-28.5155	4.39396	125.296	3.67861e-110	6.34446e-109	0.0466394	-21.4411	5.83533	125.116	7.05381e-88	3.02268e-86	3.23366	3.23366	289.801	89.6201	8.24043e-21	7.5512e-20	1.63522	1.63522	170.86	104.488	0.00163105	0.00574496	0.262524	-3.80918	31.9877	121.847
Eif4a1	Eif4a1	2.2118e-148	7.88074e-147	2.42407	2.42407	1260.19	519.866	3.43266e-32	2.39133e-31	0.537939	-1.85895	341.436	634.711	2.69465e-20	1.41503e-19	0.916374	-1.09126	556.946	607.772	2.55092e-22	9.32139e-22	0.617772	-1.61872	388.474	628.831	1.56976e-18	6.05834e-18	1.05115	1.05115	629.347	598.722	1.55902e-07	5.72684e-07	0.808611	-1.23669	497.464	615.207	3.99464e-34	6.45948e-33	2.08681	2.08681	1121.14	537.248	1.59598e-25	3.10941e-24	0.207369	-4.82233	136.92	660.275
App	App	3.65332e-148	1.29797e-146	1.34753	1.34753	427.148	316.985	2.3289e-225	1.74457e-223	2.33154	2.33154	668.674	286.794	1.67018e-113	4.05638e-112	2.35586	2.35586	674.06	286.121	0	0	0.0380643	-26.2713	14.0314	368.625	1.22125e-11	3.48789e-11	0.92691	-1.07885	307.661	331.921	2.62347e-93	1.22104e-91	1.48088	1.48088	462.815	312.527	0.953087	0.96394	0.779764	-1.28244	263.158	337.484	6.38446e-07	4.25745e-06	0.423676	-2.36029	149.028	351.75
Tsr1	Tsr1	5.42224e-148	1.92096e-146	2.79738	2.79738	94.4941	33.7796	1.27477e-11	3.83079e-11	0.559776	-1.78643	23.8519	42.6098	0.000356412	0.000732802	0.503819	-1.98484	21.6089	42.8902	9.09877e-35	4.71233e-34	0.191218	-5.22963	8.51438	44.527	7.83144e-45	5.87358e-44	0.132308	-7.55814	5.93394	44.8496	0.231815	0.285649	0.613944	-1.62881	25.9956	42.3419	1.30724e-62	4.79516e-61	3.16868	3.16868	103.478	32.6566	5.54094e-06	3.22594e-05	0.101156	-9.88574	4.55424	45.022
Eif1ad	Eif1ad	6.56641e-148	2.3197e-146	2.95275	2.95275	149.521	50.638	1.07744e-40	9.74399e-40	0.373027	-2.68077	24.7091	66.2395	0.723362	0.769659	0.941207	-1.06247	58.3833	62.0302	0.372526	0.403867	0.993475	-1.00657	61.2674	61.6697	0.0973046	0.117794	0.662955	-1.5084	42.4441	64.0226	0.00296796	0.00562152	0.579793	-1.72475	37.4796	64.6432	4.46888e-25	5.08422e-24	2.28137	2.28137	123.068	53.9447	2.385e-05	0.000125245	0.26327	-3.79838	17.6705	67.1193
Timp3	Timp3	3.73922e-147	1.3172e-145	1.23453	1.23453	422.638	342.346	8.45923e-131	3.27696e-129	1.62566	1.62566	533.924	328.436	0	0	3.47329	3.47329	957.047	275.545	7.62169e-187	2.30038e-185	0.0163648	-61.1066	6.45379	394.369	1.41953e-187	4.41297e-186	0.0381731	-26.1965	15.0135	393.299	1.45792e-25	1.68379e-24	0.21142	-4.72991	81.3972	385.001	6.29442e-36	1.09777e-34	3.59703	3.59703	980.568	272.605	0.556746	0.665482	0.397656	-2.51473	149.703	376.463
Qpct	Qpct	6.91331e-147	2.42845e-145	3.85117	3.85117	102.098	26.5109	3.08091e-141	1.29868e-139	5.29432	5.29432	125.121	23.6331	4.05882e-28	2.71206e-27	0.157999	-6.32917	6.08494	38.5126	1.7372e-20	5.95757e-20	0.292733	-3.41609	11.0907	37.8869	0.0773682	0.0950854	0.620362	-1.61196	22.6103	36.4469	0.0112863	0.0190253	0.913219	-1.09503	32.1904	35.2494	4.21723e-21	3.95186e-20	0.100129	-9.98708	3.88379	38.7877	0.0173317	0.0445662	0.303274	-3.29735	11.4755	37.8388
Lamb1	Lamb1	7.36537e-147	2.57995e-145	1.86564	1.86564	247.378	132.597	5.24823e-237	4.13049e-235	3.90512	3.90512	429.1	109.881	0.301863	0.362683	0.826199	-1.21036	122.453	148.212	1.04826e-160	2.63869e-159	0.0319961	-31.2538	5.21112	162.867	7.42503e-175	2.12253e-173	0.0334306	-29.9127	5.44378	162.838	8.1827e-153	6.56042e-151	2.39552	2.39552	301.447	125.838	3.38776e-11	1.66312e-10	0.535988	-1.86571	82.1408	153.251	0.0328733	0.0760781	0.749466	-1.33428	112.054	149.512
Col5a3	Col5a3	8.51623e-147	2.9747e-145	1.55448	1.55448	316.385	203.531	0	0	3.85664	3.85664	632.536	164.012	3.33043e-69	4.91851e-68	0.330891	-3.02215	77.238	233.425	2.05137e-191	6.40924e-190	0.031414	-31.8329	7.60622	242.128	1.22283e-202	4.25937e-201	0.0344301	-29.0444	8.33337	242.038	4.1508e-205	5.31773e-203	3.35367	3.35367	574.409	171.278	8.40214e-11	4.00309e-10	0.920517	-1.08635	200.669	217.996	0.00156064	0.00551884	0.563969	-1.77315	128.061	227.072
Apobec3	Apobec3	1.0299e-146	3.58736e-145	0.0233948	-42.7446	2.73014	116.698	7.01701e-99	1.88459e-97	0.143529	-6.96722	16.5025	114.977	9.46116e-13	3.68345e-12	0.662535	-1.50935	71.6122	108.088	0	0	10.3593	10.3593	528.32	50.9997	1.10801e-58	1.0206e-57	1.63122	1.63122	158.582	97.217	1.97592e-46	4.0721e-45	0.164157	-6.09173	18.8266	114.686	3.70812e-62	1.34042e-60	0.127384	-7.85026	14.6754	115.205	3.17249e-10	2.96943e-09	0.182002	-5.49444	20.8277	114.436
Igfbp4	Igfbp4	3.79679e-146	1.3188e-144	1.089	1.089	312.006	286.506	0	0	3.2463	3.2463	751.673	231.548	8.24469e-26	5.10826e-25	0.37224	-2.68644	115.78	311.035	1.31188e-179	3.75015e-178	0.0479337	-20.8622	15.5098	323.568	5.74522e-116	1.05527e-114	0.106634	-9.37783	34.2537	321.225	0	0	7.79894	7.79894	1285.46	164.825	3.84561e-56	1.21371e-54	0.182546	-5.47807	58.0944	318.245	2.11599e-06	1.31641e-05	0.189275	-5.28332	60.1863	317.984
Srm	Srm	4.66045e-146	1.61428e-144	2.82317	2.82317	111.979	39.6643	2.96284e-07	6.70481e-07	0.652005	-1.53373	32.351	49.6178	1.02589e-09	3.34828e-09	0.541865	-1.84548	27.2328	50.2576	2.09949e-61	1.81552e-60	0.113622	-8.80109	6.01178	52.9102	1.59727e-55	1.40368e-54	0.166994	-5.98823	8.77796	52.5644	2.30958e-25	2.65751e-24	1.70631	1.70631	75.4671	44.2283	6.92439e-54	2.05992e-52	2.64205	2.64205	106.579	40.3393	7.22658e-05	0.000344691	0.149787	-6.67615	7.89009	52.6754
Hsp90aa1	Hsp90aa1	1.98813e-145	6.86733e-144	2.39426	2.39426	1838.14	767.729	0.0678455	0.0876347	0.817544	-1.22318	739.886	905.011	3.97725e-27	2.57857e-26	0.866511	-1.15405	779.871	900.013	4.83943e-81	5.69331e-80	0.412728	-2.42291	391.497	948.56	9.35303e-07	1.92654e-06	0.656204	-1.52392	604.941	921.879	2.19437e-28	2.80262e-27	1.28916	1.28916	1107.47	859.063	3.56749e-54	1.07413e-52	2.27405	2.27405	1766.28	776.712	2.42369e-26	4.79721e-25	0.260295	-3.8418	251.462	966.064
Calu	Calu	3.22874e-145	1.11217e-143	1.43748	1.43748	332.288	231.16	6.8382e-263	6.4419e-261	2.79323	2.79323	564.579	202.124	0.774927	0.815384	0.871927	-1.14688	214.403	245.896	2.54296e-116	4.47266e-115	0.254914	-3.92289	67.3674	264.275	2.03294e-173	5.71936e-172	0.178159	-5.61295	47.525	266.755	1.4987e-206	1.98131e-204	3.55867	3.55867	671.659	188.739	4.77057e-05	0.000127383	0.814798	-1.2273	201.654	247.489	1.74346e-09	1.52938e-08	0.251361	-3.97834	66.4571	264.389
Ltbp1	Ltbp1	3.5442e-145	1.21746e-143	2.87653	2.87653	141.876	49.3219	2.23871e-74	4.13645e-73	2.83996	2.83996	140.545	49.4883	2.43291e-07	6.75898e-07	0.632023	-1.58222	39.2781	62.1466	1.3789e-70	1.39178e-69	0.0429863	-23.2632	2.8671	66.698	5.9453e-77	7.10863e-76	0.0445463	-22.4485	2.97058	66.6851	7.77858e-15	5.49542e-14	1.44144	1.44144	81.9011	56.8188	4.74984e-07	1.61202e-06	1.5732	1.5732	88.1569	56.0368	0.746263	0.817721	0.649756	-1.53904	40.2974	62.0192
Slc1a5	Slc1a5	1.2659e-144	4.3365e-143	2.67406	2.67406	186.795	69.8544	9.20169e-09	2.31813e-08	1.46048	1.46048	115.108	78.8153	9.72325e-15	4.11394e-14	0.632784	-1.58032	54.6548	86.372	1.82316e-05	3.00876e-05	0.7864	-1.27162	66.7354	84.8619	9.30745e-37	5.92011e-36	0.402329	-2.48553	35.703	88.7409	0.000528207	0.00115666	0.936575	-1.06772	78.1439	83.4358	2.50639e-05	6.97715e-05	0.835727	-1.19656	70.5254	84.3881	3.32053e-07	2.30582e-06	0.196113	-5.0991	17.8411	90.9737
Rcan1	Rcan1	6.76274e-144	2.31029e-142	2.80865	2.80865	260.744	92.836	0.043846	0.058344	0.72938	-1.37103	83.8414	114.949	1.71751e-06	4.44693e-06	1.15182	1.15182	126.289	109.643	6.70088e-76	7.39356e-75	0.0638376	-15.6647	7.9437	124.436	0.383405	0.420242	0.771389	-1.29636	88.2457	114.398	2.17907e-66	6.62086e-65	2.76685	2.76685	257.86	93.1965	9.18712e-08	3.36203e-07	1.15618	1.15618	126.706	109.591	0.0724585	0.145291	0.478214	-2.09111	56.5987	118.354
Chst3	Chst3	5.90828e-143	2.01286e-141	0.0411829	-24.2819	1.23384	29.96	1.76405e-145	7.72393e-144	0.0572057	-17.4808	1.71047	29.9004	4.99117e-115	1.23145e-113	0.117344	-8.52197	3.48263	29.6789	1.029e-138	2.14691e-137	0.0400247	-24.9846	1.19931	29.9643	6.99002e-139	1.54663e-137	0.0630937	-15.8494	1.88515	29.8786	8.76979e-69	2.79441e-67	0.0345115	-28.9759	1.03482	29.9849	2.21344e-32	3.37719e-31	0.305781	-3.27031	8.86935	29.0055	2.35052e-14	2.98132e-13	0.0333453	-29.9892	1	29.9892
Ckap4	Ckap4	1.16083e-142	3.94396e-141	1.94625	1.94625	219.938	113.006	7.58324e-45	7.59851e-44	1.63286	1.63286	190.526	116.683	0.247026	0.304799	0.907764	-1.10161	114.542	126.181	5.32318e-195	1.70602e-193	0.0575808	-17.3669	8.0322	139.494	6.50394e-61	6.20694e-60	0.363906	-2.74796	48.9037	134.386	3.22554e-206	4.21935e-204	3.53005	3.53005	344.121	97.4833	5.81543e-07	1.95604e-06	1.1292	1.1292	139.027	123.12	4.4944e-11	4.56044e-10	0.0997864	-10.0214	13.8471	138.768
Pam	Pam	3.49917e-142	1.18562e-140	2.01073	2.01073	208.384	103.636	2.575343026896E-312	3.26779495300515E-310	4.40991	4.40991	368.67	83.6003	0.00353531	0.00628741	0.812696	-1.23047	95.6744	117.725	1.60337e-143	3.47957e-142	0.0771345	-12.9644	9.90759	128.446	6.7621e-116	1.23839e-114	0.113454	-8.81413	14.5075	127.871	8.64141e-72	2.91812e-70	1.73187	1.73187	184.627	106.606	0.0162096	0.0283337	0.707888	-1.41265	84.3389	119.142	0.0484725	0.10489	0.560609	-1.78377	67.941	121.191
Map1b	Map1b	7.35315e-142	2.48469e-140	2.40151	2.40151	255.831	106.529	1.80588e-40	1.62138e-39	1.56033	1.56033	180.846	115.902	3.38985e-34	2.6578e-33	1.61109	1.61109	185.742	115.29	9.564e-146	2.11994e-144	0.0437636	-22.85	6.02863	137.754	2.99544e-156	7.66425e-155	0.0425906	-23.4794	5.86789	137.774	1.33751e-16	1.04734e-15	0.89672	-1.11517	111.684	124.547	8.96636e-101	6.29925e-99	3.25009	3.25009	320.113	98.4938	0.0146787	0.0386477	0.354176	-2.82346	46.9764	132.636
Csrnp1	Csrnp1	2.59046e-141	8.72962e-140	2.85358	2.85358	243.863	85.4589	3.24165e-13	1.06218e-12	0.714049	-1.40046	76.0043	106.441	0.00125322	0.00238685	1.22809	1.22809	123.438	100.512	1.14187e-47	7.79316e-47	0.317713	-3.14749	35.4292	111.513	4.41294e-26	2.18887e-25	1.57915	1.57915	152.907	96.8284	1.42507e-05	4.03035e-05	1.01245	1.01245	104.198	102.917	1.65453e-10	7.70853e-10	1.66376	1.66376	159.689	95.9807	3.05887e-07	2.13366e-06	0.165225	-6.05234	18.7689	113.596
Abca8a	Abca8a	5.41361e-141	1.81941e-139	1.469	1.469	178.181	121.295	0	0	14.3143	14.3143	736.771	51.471	4.24775e-42	3.87818e-41	0.26089	-3.83303	36.2724	139.033	6.85368e-80	7.93534e-79	0.0214461	-46.6285	3.07073	143.183	1.20896e-89	1.70834e-88	0.0182113	-54.911	2.60861	143.241	2.21876e-10	1.09537e-09	0.684694	-1.46051	90.5499	132.249	2.61325e-25	3.01166e-24	0.258118	-3.8742	35.899	139.08	0.759127	0.828514	0.473543	-2.11174	64.1859	135.544
Nckap1	Nckap1	7.44746e-141	2.4962e-139	2.38753	2.38753	146.575	61.3921	1.9583e-32	1.37191e-31	1.74637	1.74637	114.266	65.4307	7.79052e-74	1.23094e-72	2.58725	2.58725	155.84	60.2339	4.73594e-80	5.50902e-79	0.122488	-8.16409	9.61674	78.5119	8.01147e-103	1.2838e-101	0.057342	-17.4392	4.53843	79.1467	5.30144e-24	5.77903e-23	1.43506	1.43506	96.995	67.5896	1.59724e-10	7.45277e-10	1.292	1.292	88.6705	68.6302	9.6286e-06	5.40088e-05	0.206606	-4.84012	16.0548	77.7071
Por	Por	1.7693e-140	5.91433e-139	2.31347	2.31347	225.725	97.5699	4.84059e-20	2.15051e-19	0.565069	-1.7697	66.3882	117.487	0.739557	0.784139	0.815274	-1.22658	93.0654	114.152	1.31334e-12	3.29327e-12	0.560495	-1.78414	65.8861	117.55	1.08609e-65	1.10159e-64	2.19195	2.19195	216.419	98.7332	0.00521197	0.00941823	0.475633	-2.10246	56.4703	118.727	1.01209e-32	1.5634e-31	2.4814	2.4814	238.231	96.0066	4.22227e-07	2.87577e-06	0.160054	-6.24788	19.7376	123.318
Cytip	Cytip	2.08431e-140	6.94862e-139	0.0112126	-89.1852	1.78424	159.128	9.07193e-145	3.95822e-143	0.0175876	-56.8582	2.79645	159.001	5.46172e-140	1.69368e-138	0.0318121	-31.4346	5.04922	158.72	5.06551e-195	1.62764e-193	1.65948	1.65948	219.01	131.975	6.50494e-176	1.87677e-174	3.76773	3.76773	408.161	108.331	5.92942e-73	2.01325e-71	0.00242981	-411.555	0.387075	159.303	2.37132e-89	1.48926e-87	0.020589	-48.5696	3.27246	158.942	9.52167e-12	1.03013e-10	0.0380957	-26.2497	6.04182	158.596
Ndufc2	Ndufc2	5.53926e-140	1.84173e-138	0.222972	-4.48487	45.0726	202.145	1.43079e-10	4.05004e-10	0.711586	-1.40531	135.775	190.807	2.5386e-14	1.06109e-13	0.945338	-1.05782	175.664	185.821	1.93157e-20	6.60955e-20	0.615807	-1.62389	118.806	192.928	0.324794	0.360544	0.917748	-1.08962	171.064	186.396	1.66634e-41	3.01918e-40	1.51546	1.51546	264.732	174.687	4.67431e-05	0.000125054	0.933116	-1.07168	173.63	186.075	5.46108e-39	1.48862e-37	3.29986	3.29986	485.416	147.102
Clmp	Clmp	1.51163e-139	5.01257e-138	2.29103	2.29103	154.103	67.2634	3.30376e-153	1.52156e-151	2.61773	2.61773	170.66	65.1938	2.21703e-57	2.73228e-56	0.223105	-4.4822	18.7807	84.1787	1.56357e-92	2.14366e-91	0.0296419	-33.7361	2.55533	86.2068	2.31718e-85	3.11504e-84	0.0704006	-14.2044	6.03836	85.7715	1.71582e-67	5.39809e-66	1.73198	1.73198	123.191	71.1273	9.05089e-27	1.11213e-25	3.23201	3.23201	199.183	61.6283	7.11815e-05	0.000340303	0.197759	-5.05665	16.6986	84.4389
Bmpr2	Bmpr2	1.8636e-139	6.16325e-138	2.12947	2.12947	255.053	119.773	1.11069e-56	1.4883e-55	1.67173	1.67173	209.705	125.442	1.46377e-81	2.52104e-80	2.67893	2.67893	304.355	113.611	1.03614e-107	1.69087e-106	0.231326	-4.3229	34.0958	147.393	1.36735e-31	7.76748e-31	0.425139	-2.35217	61.221	144.002	8.92241e-21	8.61529e-20	1.10754	1.10754	147.538	133.213	1.60326e-06	5.12901e-06	1.11799	1.11799	148.76	133.06	5.21491e-06	3.04755e-05	0.31945	-3.13038	46.5859	145.832
Ndufa4	Ndufa4	2.01079e-139	6.63239e-138	0.207723	-4.81409	134.161	645.861	7.244e-23	3.61618e-22	0.480264	-2.08219	300.215	625.104	3.45129e-47	3.49486e-46	0.582479	-1.7168	359.774	617.66	0.00613659	0.00811275	0.799215	-1.25123	481.484	602.446	0.239794	0.272713	0.61548	-1.62475	378.701	615.294	5.45696e-14	3.63417e-13	0.915413	-1.0924	544.299	594.594	4.1973e-07	1.43349e-06	0.643931	-1.55296	394.903	613.268	4.64577e-47	1.46939e-45	6.92321	6.92321	2459.28	355.222
Arhgap20	Arhgap20	1.45348e-138	4.7815e-137	4.88753	4.88753	133.364	27.2865	1.86929e-120	6.43897e-119	3.91833	3.91833	115.612	29.5055	1.36296e-25	8.36546e-25	0.192689	-5.18971	8.2708	42.9231	3.24006e-34	1.65599e-33	0.0483351	-20.6889	2.1119	43.693	3.13593e-39	2.11931e-38	0.044265	-22.5912	1.93505	43.7151	0.256989	0.312424	0.764883	-1.30739	30.6878	40.121	3.42901e-12	1.80295e-11	0.541865	-1.84548	22.3078	41.1685	0.558378	0.66692	0.683861	-1.46229	27.6932	40.4953
Ybx3	Ybx3	1.87373e-138	6.14773e-137	1.53531	1.53531	811.264	528.404	0.847088	0.868101	0.706879	-1.41467	409.057	578.679	2.67056e-37	2.23625e-36	0.595251	-1.67996	348.933	586.195	5.29613e-102	8.01185e-101	0.347897	-2.87441	209.978	603.564	5.84039e-229	2.33522e-227	0.190612	-5.24626	117.256	615.155	0.00115209	0.00236683	0.567623	-1.76173	333.811	588.085	5.21622e-12	2.71056e-11	1.27544	1.27544	692.827	543.208	6.67758e-39	1.81228e-37	4.44302	4.44302	1799.09	404.925
Ly6d	Ly6d	8.3844e-138	2.74369e-136	0.0112449	-88.9295	1.09728	97.5804	2.33612e-147	1.03379e-145	0.0101455	-98.5661	0.990135	97.5938	1.72549e-146	5.7834e-145	0.0192616	-51.9168	1.87768	97.4828	2.92044e-123	5.47748e-122	0.0289856	-34.4999	2.82217	97.3648	4.04508e-68	4.24119e-67	0.582876	-1.71563	53.0892	91.0814	3.29054e-57	8.55471e-56	0.0198426	-50.3966	1.93417	97.4758	2.06627e-89	1.30427e-87	0.016647	-60.0711	1.62332	97.5146	5.37585e-12	5.9556e-11	0.00137676	-726.343	0.13451	97.7007
Fbln5	Fbln5	1.22244e-137	3.98976e-136	2.12372	2.12372	153.066	72.0744	1.84212e-276	1.95784e-274	4.54725	4.54725	264.437	58.153	0.286622	0.347078	1.51445	1.51445	116.143	76.6898	4.98107e-83	6.04879e-82	0.0453917	-22.0304	4.11671	90.693	8.07091e-95	1.20772e-93	0.042549	-23.5023	3.86027	90.7251	3.91254e-71	1.29312e-69	1.85234	1.85234	137.184	74.0597	3.18289e-36	5.60612e-35	0.234221	-4.26947	20.7551	88.6132	0.00467133	0.0145708	0.319972	-3.12528	28.0615	87.6999
Baiap2	Baiap2	2.59423e-137	8.44484e-136	3.31265	3.31265	158.252	47.7719	0.0323481	0.0439377	1.01274	1.01274	60.7263	59.9626	1.9744e-09	6.33919e-09	0.643935	-1.55295	40.2594	62.5209	1.94213e-08	3.8946e-08	0.606198	-1.64963	38.0663	62.7951	0.00690442	0.00971337	1.07682	1.07682	64.1132	59.5392	3.29669e-11	1.76055e-10	1.35196	1.35196	78.1265	57.7875	1.92162e-05	5.42214e-05	1.33836	1.33836	77.4534	57.8717	0.000399109	0.00163081	0.279215	-3.58147	18.2258	65.2751
Mtdh	Mtdh	2.04531e-136	6.64059e-135	2.27462	2.27462	677.359	297.79	1.2366e-06	2.6604e-06	0.769475	-1.29959	268.47	348.901	1.87071e-27	1.22369e-26	0.880526	-1.13568	303.374	344.538	4.43601e-51	3.22395e-50	0.554791	-1.80248	198.425	357.656	1.76893e-43	1.28485e-42	0.528887	-1.89076	189.734	358.743	0.0306203	0.047053	0.922454	-1.08407	316.327	342.919	6.25919e-13	3.48091e-12	1.81581	1.81581	566.005	311.709	2.35192e-05	0.000123665	0.341794	-2.92574	125.366	366.789
Supt4a	Supt4a	4.66568e-136	1.51088e-134	0.179008	-5.58633	24.5401	137.089	3.1953e-43	3.04005e-42	0.463095	-2.15938	61.3543	132.488	2.01309e-47	2.04683e-46	0.477875	-2.0926	63.2021	132.257	1.43266e-171	3.90683e-170	3.51738	3.51738	342.429	97.3532	1.3654e-70	1.48675e-69	1.75968	1.75968	202.163	114.886	8.32664e-05	0.000207781	0.546937	-1.82837	71.7515	131.188	3.55449e-08	1.35791e-07	0.658328	-1.519	85.2535	129.5	0.161894	0.273416	0.548164	-1.82427	71.9022	131.169
Hspa5	Hspa5	6.6799e-136	2.15752e-134	2.20877	2.20877	1498.47	678.419	8.00514e-33	5.67202e-32	1.34845	1.34845	999.005	740.853	4.55203e-09	1.42437e-08	1.03778	1.03778	795.269	766.32	1.13521e-20	3.92229e-20	0.532114	-1.8793	431.937	811.737	6.50028e-10	1.66011e-09	0.99531	-1.00471	766.327	769.938	2.02819e-46	4.17289e-45	1.59036	1.59036	1148.5	722.166	1.04136e-06	3.40414e-06	1.12015	1.12015	850.642	759.398	4.55157e-26	8.96609e-25	0.255043	-3.92091	213.976	838.982
Chd1	Chd1	1.19818e-135	3.85994e-134	2.56039	2.56039	235.265	91.8865	2.27285e-21	1.06935e-20	0.683658	-1.46272	76.3955	111.745	0.88829	0.9095	1.0542	1.0542	112.981	107.172	7.39879e-05	0.000116461	0.786842	-1.2709	86.8932	110.433	1.28952e-10	3.4462e-10	0.581208	-1.72055	65.7226	113.079	0.0622106	0.0890965	0.853629	-1.17147	93.5577	109.6	1.03533e-09	4.52525e-09	1.62124	1.62124	163.511	100.856	1.71952e-11	1.81748e-10	0.11325	-8.82999	13.5449	119.601
Arsi	Arsi	1.80193e-135	5.78993e-134	7.8217	7.8217	100.649	12.8679	2.47046e-19	1.06927e-18	1.95684	1.95684	40.0123	20.4474	1.37892e-07	3.9059e-07	0.328832	-3.04107	8.03803	24.4442	5.3791e-16	1.55015e-15	0.0478991	-20.8772	1.21173	25.2975	6.8896e-17	2.49119e-16	0.0655677	-15.2514	1.65506	25.2421	2.53168e-16	1.95654e-15	2.57763	2.57763	49.6126	19.2474	8.09973e-10	3.56153e-09	0.0891971	-11.2111	2.24494	25.1683	0.000179879	0.000788399	0.205287	-4.87124	5.33158	25.9714
Zwint	Zwint	2.28246e-135	7.31505e-134	2.67752	2.67752	162.891	60.8364	1.07252e-21	5.12165e-21	0.610679	-1.63752	46.0691	75.4391	0.0597082	0.0852044	0.894196	-1.11832	65.307	73.0344	0.457009	0.489063	1.10427	1.10427	78.7885	71.3492	0.0579147	0.0723279	0.955272	-1.04682	69.2919	72.5363	0.0150252	0.0246039	0.87643	-1.14099	64.1376	73.1805	0.957622	0.967188	1.06024	1.06024	76.0148	71.6959	0.0118234	0.0322859	0.539708	-1.85285	41.0535	76.0661
G530011O06Rik	G530011O06Rik	2.80316e-135	8.96076e-134	5.73592	5.73592	113.219	19.7385	0.00101887	0.00167257	1.08665	1.08665	32.4234	29.8379	2.03163e-09	6.51452e-09	0.371803	-2.68959	12.0411	32.3857	2.31452e-23	8.76935e-23	0.089453	-11.1791	2.99811	33.5161	0.646391	0.675054	0.811496	-1.23229	24.9694	30.7697	1.43502e-39	2.44623e-38	2.61589	2.61589	66.809	25.5397	8.59692e-12	4.39748e-11	0.223699	-4.4703	7.37511	32.9689	0.0751229	0.149707	0.229535	-4.35664	7.56216	32.9456
Zc3h15	Zc3h15	1.27545e-134	4.06672e-133	2.20785	2.20785	376.281	170.429	2.52765e-25	1.38586e-24	0.696256	-1.43625	139.288	200.053	8.42165e-09	2.59024e-08	1.11992	1.11992	213.635	190.759	6.70073e-11	1.54189e-10	0.79403	-1.2594	157.082	197.828	4.19816e-45	3.16006e-44	0.443176	-2.25644	91.316	206.049	7.71491e-16	5.82816e-15	1.28503	1.28503	240.772	187.367	4.95801e-09	2.03542e-08	1.36549	1.36549	253.65	185.757	0.0052993	0.0162242	0.525861	-1.90164	107.302	204.051
Cd164	Cd164	1.47984e-134	4.70633e-133	2.25106	2.25106	316.115	140.429	3.99654e-15	1.4472e-14	1.37938	1.37938	211.708	153.48	2.15582e-25	1.31153e-24	0.696728	-1.43528	115.328	165.528	1.21306e-09	2.61473e-09	1.53314	1.53314	231.511	151.005	8.23703e-36	5.11881e-35	0.571643	-1.74934	96.0035	167.943	1.61317e-33	2.38937e-32	1.52111	1.52111	229.984	151.196	2.50458e-10	1.15137e-09	0.676316	-1.4786	112.212	165.917	6.17026e-10	5.61878e-09	0.243492	-4.10691	42.5207	174.628
Ms4a4d	Ms4a4d	3.27705e-134	1.03954e-132	2.9296	2.9296	102.259	34.9054	5.84462e-173	3.05369e-171	5.0781	5.0781	148.134	29.1711	1.64763e-35	1.32524e-34	0.132479	-7.54839	6.2147	46.911	1.83596e-41	1.12519e-40	0.0679941	-14.7072	3.21516	47.2859	8.50096e-49	6.76757e-48	0.0415217	-24.0838	1.96986	47.4416	2.79595e-54	6.78618e-53	2.91189	2.91189	101.806	34.9621	2.57248e-28	3.37791e-27	0.0655581	-15.2536	3.10091	47.3002	0.0336414	0.077495	0.299285	-3.3413	13.7576	45.9681
Eea1	Eea1	1.54608e-133	4.89198e-132	2.40922	2.40922	230.161	95.5334	0.01275	0.0182973	1.13992	1.13992	124.024	108.801	0.100327	0.136122	1.18108	1.18108	127.926	108.313	2.5865e-53	1.95639e-52	0.403205	-2.48013	47.715	118.339	0.0691384	0.0855203	1.03902	1.03902	114.308	110.015	2.66435e-08	1.06772e-07	1.13514	1.13514	123.569	108.857	0.0115538	0.0208613	1.16247	1.16247	126.166	108.533	1.11628e-05	6.17233e-05	0.294617	-3.39424	35.3211	119.888
Col5a1	Col5a1	1.6918e-133	5.33947e-132	1.12527	1.12527	317.025	281.732	0	0	3.1518	3.1518	726.599	230.535	1.96477e-129	5.5151e-128	0.155858	-6.4161	49.1293	315.219	8.10891e-225	3.16095e-223	0.0362498	-27.5864	11.5967	319.91	6.91018e-248	2.95285e-246	0.0307535	-32.5166	9.84509	320.129	0	0	7.42798	7.42798	1237.78	166.637	0.739007	0.789141	0.442822	-2.25824	134.841	304.505	1.04675e-05	5.83718e-05	0.298611	-3.34884	92.5084	309.796
Sntb2	Sntb2	1.79006e-133	5.6353e-132	2.43458	2.43458	193.735	79.5761	2.09581e-151	9.44251e-150	3.21684	3.21684	238.132	74.0265	2.92485e-10	9.88329e-10	1.38817	1.38817	122.777	88.4458	6.42772e-53	4.82079e-52	0.281315	-3.55474	28.2066	100.267	2.74016e-46	2.09944e-45	0.271255	-3.68657	27.231	100.389	1.08375e-11	6.04206e-11	1.08964	1.08964	99.5393	91.3505	2.65594e-14	1.62133e-13	0.515127	-1.94127	50.2321	97.5139	0.04192	0.0931904	0.576365	-1.73501	55.8023	96.8177
Abce1	Abce1	5.10979e-133	1.60455e-131	2.25534	2.25534	183.942	81.5585	2.00778e-32	1.40578e-31	0.610883	-1.63697	59.3376	97.1341	6.14763e-09	1.90876e-08	0.840591	-1.18964	79.5285	94.6102	1.07798e-30	5.02049e-30	0.60096	-1.664	58.4411	97.2462	3.6018e-74	4.14707e-73	0.30857	-3.24075	31.0633	100.668	3.25652e-05	8.72924e-05	1.01336	1.01336	94.0364	92.7967	3.92817e-43	8.55459e-42	2.46493	2.46493	197.01	79.9251	0.000109736	0.000507257	0.386731	-2.58578	38.5688	99.7302
Dtx1	Dtx1	6.96833e-133	2.18265e-131	0.0381957	-26.181	1.01141	26.4798	1.29052e-123	4.59817e-122	0.0665999	-15.015	1.75734	26.3865	3.22636e-107	7.21578e-106	0.134123	-7.45586	3.50966	26.1675	4.59706e-108	7.52164e-107	0.0955443	-10.4663	2.51207	26.2922	7.34742e-127	1.47601e-125	0.0726647	-13.7618	1.91593	26.3667	4.01061e-53	9.54786e-52	0.0619368	-16.1455	1.63524	26.4018	3.24228e-82	1.81611e-80	0.071218	-14.0414	1.87812	26.3714	5.07478e-10	4.6691e-09	0.185676	-5.38571	4.82809	26.0027
Mef2c	Mef2c	1.15588e-132	3.6114e-131	0.103081	-9.70111	37.5337	364.119	4.96577e-63	7.54882e-62	0.217718	-4.59309	78.1694	359.039	4.66552e-59	5.92602e-58	1.22015	1.22015	390.453	320.004	7.53476e-121	1.38602e-119	0.144819	-6.90517	52.4611	362.253	4.09362e-106	6.73336e-105	0.176804	-5.65599	63.7971	360.836	1.13425e-65	3.38017e-64	0.0975107	-10.2553	35.5299	364.369	8.79753e-77	4.53931e-75	0.19188	-5.21158	69.1099	360.172	1.08241e-70	5.36031e-69	3.10863	3.10863	825.66	265.603
Lama4	Lama4	2.73711e-132	8.53032e-131	2.06253	2.06253	189.595	91.9234	1.36154e-200	8.63816e-199	3.40952	3.40952	276.414	81.0711	5.87909e-32	4.3987e-31	1.78901	1.78901	169.047	94.4919	2.05779e-114	3.57383e-113	0.0301274	-33.1924	3.47034	115.189	1.78903e-124	3.52561e-123	0.0295074	-33.8898	3.39919	115.198	5.98851e-80	2.27582e-78	1.94229	1.94229	180.701	93.0351	1.2677e-44	2.87661e-43	0.220299	-4.53929	24.7889	112.524	0.0426574	0.0945323	0.681134	-1.46814	72.5753	106.551
Myh9	Myh9	3.76184e-132	1.16946e-130	0.232429	-4.30239	69.2843	298.088	3.56207e-68	5.90592e-67	0.364651	-2.74235	106.98	293.376	3.10787e-55	3.67361e-54	2.63035	2.63035	607.21	230.848	7.48919e-133	1.50937e-131	2.44488	2.44488	574.416	234.947	7.14976e-32	4.08581e-31	1.30701	1.30701	344.622	263.671	0.225069	0.278399	0.594913	-1.68092	169.858	285.517	0.779821	0.82395	0.929384	-1.07598	255.415	274.822	5.05284e-12	5.61276e-11	0.226964	-4.40598	67.7004	298.286
Gimap6	Gimap6	7.70278e-132	2.38863e-130	0.0212749	-47.0038	2.42395	113.935	1.25463e-124	4.52213e-123	0.0511683	-19.5434	5.8082	113.512	5.97186e-267	4.4735e-265	3.49579	3.49579	277.911	79.4989	0	0	3.64775	3.64775	286.209	78.4617	3.06462e-101	4.84225e-100	0.102106	-9.79378	11.5173	112.798	2.37552e-67	7.38015e-66	0.0111399	-89.7672	1.27083	114.079	1.19583e-85	6.9813e-84	0.0215853	-46.3279	2.45922	113.93	3.3822e-09	2.8894e-08	0.128622	-7.77471	14.461	112.43
Dock2	Dock2	9.71874e-132	3.00628e-130	0.0185394	-53.9391	1.74804	94.2878	3.18405e-136	1.29391e-134	0.0262128	-38.1493	2.46919	94.1977	1.90711e-134	5.64641e-133	0.0347055	-28.8139	3.26572	94.0981	0	0	6.97381	6.97381	352.118	50.4915	1.39626e-102	2.23169e-101	1.36274	1.36274	110.042	80.751	1.96981e-71	6.58035e-70	0.00377135	-265.157	0.356248	94.4618	1.08819e-83	6.23578e-82	0.0428897	-23.3156	4.03174	94.0024	7.16546e-12	7.86114e-11	0.0486359	-20.561	4.56862	93.9353
Igf2bp2	Igf2bp2	1.20093e-131	3.7056e-130	4.12429	4.12429	113.317	27.4756	0.00548407	0.00826298	0.871162	-1.14789	32.7132	37.5512	2.34167e-10	7.96025e-10	0.409419	-2.44249	16.2183	39.613	6.74476e-35	3.50632e-34	0.086779	-11.5235	3.57473	41.1935	0.0255405	0.0333645	0.813635	-1.22905	30.7524	37.7963	1.42123e-31	1.97779e-30	2.15383	2.15383	70.662	32.8076	5.25895e-07	1.77704e-06	1.65949	1.65949	57.2302	34.4865	0.00140717	0.00503054	0.188145	-5.31505	7.6544	40.6835
Letm2	Letm2	2.36032e-131	7.265e-130	5.17719	5.17719	210.716	40.7007	0.0444959	0.0591645	1.20488	1.20488	70.202	58.2649	1.09662e-19	5.60711e-19	0.287948	-3.47284	18.6334	64.711	0.00105091	0.00150328	0.463623	-2.15693	29.3788	63.3678	2.03867e-30	1.13174e-29	0.126659	-7.89519	8.35893	65.9953	2.93605e-05	7.91461e-05	0.716376	-1.39591	44.0789	61.5303	2.10909e-06	6.6413e-06	2.30617	2.30617	120.01	52.0389	0.00783353	0.0227661	0.265264	-3.76983	17.2126	64.8886
Pnp	Pnp	3.22411e-131	9.89923e-130	2.17015	2.17015	310.737	143.187	5.62145e-08	1.34248e-07	1.41864	1.41864	219.338	154.612	2.66171e-09	8.44776e-09	1.42407	1.42407	220.051	154.523	2.35451e-60	1.99716e-59	0.294029	-3.40102	51.6245	175.576	2.13507e-63	2.10211e-62	1.81063	1.81063	268.76	148.434	2.64887e-36	4.20402e-35	1.54517	1.54517	235.734	152.562	1.8342e-41	3.76996e-40	0.355412	-2.81363	61.9435	174.286	5.26485e-10	4.83681e-09	0.145025	-6.89536	25.9288	178.788
Eprs	Eprs	4.05157e-131	1.24092e-129	2.19062	2.19062	424.724	193.883	7.53837e-10	2.03871e-09	0.767882	-1.30228	173.037	225.344	1.30109e-47	1.32616e-46	0.700265	-1.42803	159.027	227.095	2.342e-09	4.9596e-09	0.834244	-1.19869	186.579	223.651	1.30178e-53	1.12103e-52	0.444004	-2.25223	103.891	233.987	7.0796e-08	2.69789e-07	0.84131	-1.18862	188.009	223.472	1.4511e-19	1.23677e-18	1.90396	1.90396	379.829	199.495	2.17414e-05	0.000114998	0.425051	-2.35266	99.68	234.513
Abca8b	Abca8b	5.85781e-131	1.78973e-129	2.45834	2.45834	137.167	55.7965	4.79918e-303	5.6836e-301	8.91512	8.91512	307.554	34.498	8.5232e-27	5.44915e-26	0.255731	-3.91035	18.0758	70.6829	1.64685e-49	1.16111e-48	0.0187165	-53.4288	1.36204	72.7721	4.89404e-53	4.15693e-52	0.0257163	-38.8859	1.8698	72.7086	0.00245299	0.00472024	0.281662	-3.55036	19.8463	70.4615	0.0170972	0.0296933	0.71502	-1.39856	47.8762	66.9578	0.849335	0.896695	0.568841	-1.75796	38.7381	68.1001
Dpysl3	Dpysl3	1.17526e-130	3.58194e-129	2.12996	2.12996	181.44	85.185	5.60807e-167	2.76732e-165	2.80734	2.80734	224.154	79.8458	0.833908	0.86421	0.897488	-1.11422	87.0427	96.9847	1.9669e-148	4.47138e-147	0.0347767	-28.7549	3.73496	107.398	1.74264e-153	4.33395e-152	0.0543507	-18.399	5.82298	107.137	9.05068e-183	9.29527e-181	3.24543	3.24543	249.039	76.7352	0.000250122	0.000601716	0.73959	-1.3521	73.0249	98.737	0.0018482	0.00642786	0.363518	-2.7509	37.5066	103.177
Yars	Yars	2.16515e-130	6.58281e-129	2.72424	2.72424	109.192	40.0818	1.89997e-15	6.99411e-15	0.581693	-1.71912	29.1363	50.0888	0.000299006	0.000621035	0.620082	-1.61269	30.9208	49.8657	0.00021795	0.000330473	0.683029	-1.46407	33.8128	49.5042	2.59067e-24	1.22073e-23	0.350034	-2.85686	18.0192	51.4784	0.00239481	0.00462188	0.628825	-1.59027	31.325	49.8152	5.58784e-19	4.59252e-18	1.97562	1.97562	85.129	43.0897	2.74416e-05	0.0001426	0.130558	-7.65944	6.90234	52.868
Fbln1	Fbln1	2.40437e-130	7.29228e-129	3.85089	3.85089	166.891	43.3382	3.52152e-134	1.40804e-132	5.23952	5.23952	203.255	38.7926	2.69921e-35	2.16128e-34	0.1323	-7.55858	8.35541	63.1551	4.45419e-44	2.88478e-43	0.0392196	-25.4975	2.50559	63.8863	3.55755e-50	2.89706e-49	0.0340651	-29.3555	2.17769	63.9273	4.8745e-78	1.78689e-76	1.98154	1.98154	101.959	51.4546	8.20863e-20	7.10329e-19	0.127454	-7.84594	8.05419	63.1927	0.00275047	0.00913883	0.326136	-3.0662	20.1176	61.6848
Prnp	Prnp	2.5224e-130	7.63164e-129	1.71893	1.71893	226.265	131.631	1.96245e-116	6.47295e-115	2.13612	2.13612	269.607	126.214	9.17841e-57	1.11786e-55	2.1335	2.1335	269.347	126.246	2.19224e-141	4.70821e-140	0.0789205	-12.671	12.4973	158.352	1.78693e-95	2.69013e-94	0.210132	-4.75892	32.7431	155.822	4.27799e-62	1.20824e-60	1.44759	1.44759	196.021	135.412	0.150112	0.204788	1.81783	1.81783	236.873	130.305	0.000162088	0.000719039	0.280359	-3.56685	43.3156	154.5
Aff1	Aff1	3.71498e-130	1.12126e-128	2.60799	2.60799	244.415	93.7178	7.66419e-21	3.52587e-20	0.682794	-1.46457	78.1782	114.497	9.395e-05	0.000208025	0.802285	-1.24644	90.6126	112.943	1.18976e-18	3.83184e-18	0.673562	-1.48464	77.2033	114.619	2.97612e-23	1.34722e-22	1.49886	1.49886	156.871	104.661	0.505418	0.562597	0.745597	-1.34121	84.7559	113.675	0.00638338	0.0121894	1.0646	1.0646	116.759	109.675	0.000111644	0.000514929	0.345029	-2.8983	41.1039	119.132
Agfg1	Agfg1	4.69385e-130	1.41327e-128	2.875	2.875	184.237	64.0823	0.0637516	0.0827248	0.995772	-1.00425	77.1416	77.4692	3.91462e-10	1.31102e-09	0.780511	-1.28121	61.9479	79.3684	0.74124	0.763972	1.13654	1.13654	86.6905	76.2755	0.0618239	0.076955	1.01976	1.01976	78.79	77.2631	4.13944e-07	1.44335e-06	1.24858	1.24858	94.0823	75.3516	0.01703	0.0295849	0.85326	-1.17198	67.1653	78.7162	0.000107371	0.000497253	0.139246	-7.18154	11.9225	85.6215
Dnaja2	Dnaja2	4.75204e-130	1.42733e-128	2.23046	2.23046	431.186	193.317	2.88693e-59	4.10274e-58	0.522905	-1.91239	121.339	232.048	2.04014e-25	1.24237e-24	0.841947	-1.18772	188.323	223.675	5.87959e-07	1.07963e-06	0.816594	-1.2246	183.177	224.318	0.00148864	0.00226189	1.06263	1.06263	231.896	218.229	0.0338596	0.0515212	0.690732	-1.44774	157.188	227.567	0.000689699	0.0015453	1.32103	1.32103	280.295	212.179	0.113269	0.208029	0.57752	-1.73154	133.159	230.571
Atp8b1	Atp8b1	1.31859e-129	3.95099e-128	3.63795	3.63795	106.857	29.3728	1.48614e-23	7.64272e-23	2.18875	2.18875	73.434	33.5506	1.47643e-30	1.06247e-29	2.12791	2.12791	71.8214	33.7522	5.42416e-41	3.28701e-40	0.0516814	-19.3493	2.19416	42.4556	2.30492e-43	1.67221e-42	0.0615091	-16.2578	2.60822	42.4038	1.87366e-13	1.19835e-12	1.44741	1.44741	52.3722	36.1833	1.09256e-16	7.76785e-16	0.317623	-3.14838	13.0537	41.0981	0.188689	0.306228	0.457686	-2.1849	18.4985	40.4175
Cpne8	Cpne8	1.44766e-129	4.32733e-128	3.32186	3.32186	96.4872	29.0461	1.252e-21	5.95813e-21	1.9342	1.9342	64.0288	33.1034	2.48775e-44	2.37963e-43	2.72928	2.72928	83.6535	30.6504	5.57708e-42	3.44344e-41	0.0483719	-20.6731	1.97648	40.86	4.93907e-40	3.38387e-39	0.0793852	-12.5968	3.23123	40.7031	2.58037e-26	3.05393e-25	1.81917	1.81917	60.9263	33.4913	3.00883e-17	2.21652e-16	0.281631	-3.55075	11.1833	39.7091	0.000485412	0.00193573	0.129106	-7.74557	5.22288	40.4542
Arhgdib	Arhgdib	8.36397e-129	2.49415e-127	0.12316	-8.11949	19.9328	161.844	2.70216e-122	9.5188e-121	0.151451	-6.60279	24.4264	161.282	2.72181e-46	2.71417e-45	0.368298	-2.7152	57.8606	157.103	0	0	4.47487	4.47487	471.591	105.387	2.35532e-230	9.50921e-229	2.06756	2.06756	269.994	130.586	4.9532e-49	1.09526e-47	0.130693	-7.65151	21.1323	161.694	2.95841e-92	1.9061e-90	0.0927615	-10.7803	15.0693	162.452	7.60838e-14	9.32665e-13	0.0834741	-11.9798	13.5761	162.638
Ptprcap	Ptprcap	9.57232e-128	2.84765e-126	0.0203362	-49.1735	1.2854	63.2074	1.87332e-127	6.9954e-126	0.0351236	-28.4709	2.21599	63.0911	2.11765e-133	6.0956e-132	0.0294738	-33.9284	1.86084	63.1355	7.32853e-266	3.42595e-264	2.32683	2.32683	114.224	49.0901	3.43696e-79	4.23574e-78	0.158729	-6.30006	9.86264	62.1353	1.93997e-63	5.52935e-62	0.017724	-56.4205	1.12066	63.228	9.61122e-82	5.3118e-80	0.0253564	-39.4378	1.60171	63.1679	6.37925e-12	7.0421e-11	0.0414611	-24.119	2.61377	63.0414
Srfbp1	Srfbp1	1.37879e-127	4.09195e-126	3.07169	3.07169	85.8171	27.9381	4.62164e-19	1.98447e-18	0.442621	-2.25927	16.2168	36.6381	0.040512	0.0597942	0.765801	-1.30582	27.0231	35.2873	4.0419e-19	1.32301e-18	0.372801	-2.68239	13.7726	36.9436	4.6837e-19	1.84368e-18	0.319816	-3.12679	11.8904	37.1789	0.00250616	0.00481732	0.499971	-2.00012	18.1944	36.3909	6.72611e-43	1.45713e-41	2.94701	2.94701	83.2715	28.2563	0.0369658	0.0838935	0.591444	-1.69078	21.294	36.0034
Mafk	Mafk	1.8427e-127	5.45572e-126	2.87461	2.87461	191.054	66.4625	8.62378e-13	2.75673e-12	0.69226	-1.44454	57.5608	83.1491	1.29956e-20	6.90008e-20	1.68116	1.68116	125.508	74.6557	5.71095e-27	2.39999e-26	0.472394	-2.11688	40.2984	85.3069	0.222657	0.254526	0.910013	-1.09889	73.8176	81.117	0.692487	0.736334	0.653777	-1.52957	54.6027	83.5189	2.34244e-12	1.24639e-11	1.88748	1.88748	137.971	73.0978	0.000250612	0.00106245	0.250234	-3.99626	21.9215	87.604
Bmp2	Bmp2	3.9297e-127	1.16071e-125	6.7166	6.7166	160.456	23.8894	2.48729e-21	1.16803e-20	2.10371	2.10371	73.2013	34.7962	6.56196e-13	2.57407e-12	1.53876	1.53876	56.7141	36.8571	1.28112e-21	4.57516e-21	0.0600979	-16.6395	2.62139	43.6187	2.16011e-19	8.60378e-19	0.136709	-7.3148	5.90693	43.208	0.000167001	0.000395827	1.48404	1.48404	55.0131	37.0698	4.8684e-06	1.46997e-05	0.285086	-3.50771	12.0974	42.4342	0.00152079	0.00538251	0.330965	-3.02147	14.606	44.1315
Eif3a	Eif3a	4.66028e-127	1.37324e-125	2.03652	2.03652	779.372	382.698	8.11933e-27	4.72235e-26	0.62493	-1.60018	278.301	445.332	6.07816e-16	2.70612e-15	0.997124	-1.00288	425.681	426.909	0.000117476	0.000182057	1.13122	1.13122	475.837	420.64	0.146302	0.172426	0.74918	-1.33479	328.896	439.007	0.00214845	0.00419001	0.759388	-1.31685	332.989	438.496	3.01569e-42	6.34521e-41	2.28251	2.28251	852.614	373.543	4.97937e-23	9.03445e-22	0.207814	-4.812	97.2492	467.963
Akap13	Akap13	1.10937e-126	3.26124e-125	1.98568	1.98568	739.902	372.618	0.000860134	0.00142534	0.7714	-1.29634	327.23	424.202	5.37149e-53	6.05571e-52	0.626693	-1.59568	270.304	431.318	5.98927e-118	1.07007e-116	2.55928	2.55928	901.832	352.377	6.60029e-05	0.000115338	1.12938	1.12938	460.301	407.568	0.738243	0.774974	0.712453	-1.4036	304.269	427.072	2.8953e-21	2.72338e-20	0.684983	-1.45989	293.463	428.423	1.09317e-16	1.54761e-15	0.228371	-4.37883	103.269	452.197
Fndc3b	Fndc3b	1.9932e-126	5.84562e-125	1.98727	1.98727	256.916	129.281	3.88065e-138	1.60853e-136	2.42456	2.42456	300.301	123.858	0.133846	0.176497	1.10549	1.10549	156.758	141.801	1.38516e-131	2.75592e-130	0.182	-5.4945	28.7206	157.805	2.41884e-23	1.10136e-22	0.495838	-2.01679	75.3555	151.976	3.46138e-57	8.98009e-56	1.67682	1.67682	223.736	133.428	1.78201e-08	6.99254e-08	1.2884	1.2884	179.098	139.008	0.0002189	0.00094117	0.418163	-2.39141	64.1371	153.378
Timm9	Timm9	3.32768e-126	9.7364e-125	2.39805	2.39805	136.297	56.8366	1.13124e-41	1.0451e-40	0.429865	-2.32631	30.1364	70.1067	1.24793e-18	6.12152e-18	0.536949	-1.86238	37.1715	69.2273	3.26993e-66	3.0688e-65	0.237483	-4.21082	17.038	71.744	2.89343e-87	3.98889e-86	0.14306	-6.99005	10.3827	72.5759	0.180733	0.229509	0.721962	-1.38511	48.9193	67.7589	1.72973e-69	7.46846e-68	3.03401	3.03401	162.504	53.5608	0.0135697	0.0362111	1.0595	1.0595	69.1159	65.2343
Col4a1	Col4a1	5.7505e-126	1.67858e-124	1.1508	1.1508	615.872	535.167	2.2818e-251	2.01236e-249	2.33716	2.33716	1107.22	473.748	0	0	6.03894	6.03894	2106.56	348.83	2.25036e-290	1.17577e-288	0.0209516	-47.7291	12.792	610.552	1.18349e-289	6.1835e-288	0.0357231	-27.9931	21.7707	609.429	2.81443e-36	4.45541e-35	0.822541	-1.21574	456.575	555.079	0.014147	0.0250417	0.437232	-2.28711	253.782	580.428	0.136403	0.240276	0.559218	-1.78821	319.96	572.156
Ppme1	Ppme1	1.53725e-125	4.47673e-124	3.51631	3.51631	108.623	30.8913	1.30557e-07	3.03227e-07	0.765602	-1.30616	31.0721	40.5852	0.158894	0.20601	1.08022	1.08022	42.3218	39.179	0.700641	0.726524	1.07371	1.07371	42.0969	39.2071	3.02331e-13	9.41284e-13	0.425656	-2.34932	17.9723	42.2226	6.09259e-07	2.07659e-06	1.32009	1.32009	50.3885	38.1706	0.00226013	0.00467322	1.51268	1.51268	56.5708	37.3978	0.00046157	0.00185118	0.200676	-4.98316	8.70552	43.381
Usp36	Usp36	3.94955e-125	1.14749e-123	2.79699	2.79699	107.591	38.4667	3.55945e-08	8.60788e-08	0.761	-1.31406	36.076	47.4061	0.436886	0.501031	0.876807	-1.1405	41.0237	46.7876	2.68009e-21	9.47595e-21	0.411793	-2.4284	20.3319	49.3741	5.75889e-35	3.51038e-34	0.225513	-4.43432	11.3867	50.4922	0.0100169	0.0171012	0.549145	-1.82101	26.6779	48.5808	2.41001e-36	4.28734e-35	2.71259	2.71259	105.166	38.7698	0.0172708	0.0444557	0.229439	-4.35846	11.5794	50.4682
Selenop	Selenop	5.07965e-125	1.47239e-123	1.29413	1.29413	322.507	249.207	3.55596e-184	1.98289e-182	2.1204	2.1204	485.276	228.861	0.018527	0.0292551	0.860737	-1.1618	224.993	261.396	3.8596e-149	8.80627e-148	0.0806331	-12.4019	23.112	286.631	2.3107e-46	1.77259e-45	5.09451	5.09451	901.119	176.88	4.00181e-07	1.40007e-06	0.598023	-1.67218	161.097	269.383	2.1401e-13	1.23261e-12	0.451207	-2.21628	123.659	274.063	0.00979418	0.027506	0.278756	-3.58737	77.9879	279.772
Rhou	Rhou	6.85863e-125	1.98342e-123	6.46615	6.46615	115.917	17.9268	0.533906	0.578673	0.952127	-1.05028	27.5819	28.9687	2.69778e-14	1.12687e-13	0.269945	-3.70446	8.46504	31.3584	5.73779e-24	2.20623e-23	0.0637385	-15.6891	2.04985	32.1603	0.109852	0.131803	0.602716	-1.65916	18.1691	30.1454	3.12492e-14	2.11741e-13	1.70752	1.70752	45.6155	26.7145	0.0656037	0.0992918	0.813681	-1.22898	23.9416	29.4238	0.381408	0.509008	0.464879	-2.1511	14.2421	30.6362
Ppp1ca	Ppp1ca	1.19544e-124	3.44902e-123	0.291366	-3.43211	64.6707	221.957	8.67839e-27	5.03574e-26	0.658178	-1.51935	139.898	212.554	4.82587e-36	3.91709e-35	0.74831	-1.33634	157.417	210.364	4.62684e-27	1.94901e-26	1.70528	1.70528	323.357	189.621	0.000963549	0.00149678	1.01201	1.01201	206.66	204.208	0.816594	0.843963	0.749868	-1.33357	157.717	210.326	5.91528e-10	2.63078e-09	0.754196	-1.32592	158.549	210.222	0.000105491	0.000488908	1.20925	1.20925	241.649	199.835
Acsl3	Acsl3	2.4773e-124	7.13083e-123	3.08005	3.08005	107.052	34.7567	0.000275962	0.000481762	1.38163	1.38163	56.7144	41.049	7.08688e-07	1.89925e-06	0.634976	-1.57486	28.3189	44.5984	5.32225e-36	2.83557e-35	0.171149	-5.84287	8.06625	47.13	2.89209e-38	1.90281e-37	0.162966	-6.13626	7.68828	47.1773	2.58487e-05	7.03969e-05	1.07703	1.07703	45.6945	42.4265	7.16677e-32	1.07892e-30	3.13848	3.13848	108.511	34.5744	0.00760911	0.022223	0.204559	-4.88857	9.6016	46.9381
Cd86	Cd86	2.54108e-124	7.29755e-123	0.0131968	-75.7758	1.08452	82.1802	6.87652e-127	2.55252e-125	0.0216366	-46.218	1.77623	82.0938	2.19587e-118	5.57257e-117	0.0353107	-28.32	2.89386	81.954	2.94406e-80	3.43427e-79	0.114738	-8.71548	9.31124	81.1519	0	0	2.91374	2.91374	175.813	60.3392	7.13459e-60	1.94433e-58	0.017125	-58.394	1.40665	82.1399	2.44762e-75	1.24229e-73	0.0374284	-26.7177	3.0666	81.9325	1.05284e-10	1.02964e-09	0.0214878	-46.5381	1.76405	82.0953
Il2rg	Il2rg	2.67302e-124	7.65875e-123	0.0147257	-67.9084	1.26811	86.1156	1.13549e-122	4.0113e-121	0.0358003	-27.9327	3.07488	85.8897	5.31239e-16	2.36858e-15	0.411962	-2.42741	33.8011	82.049	0	0	3.89732	3.89732	226.093	58.0125	6.27759e-16	2.18477e-15	0.849575	-1.17706	66.2597	77.9916	1.27313e-55	3.1962e-54	0.0632172	-15.8185	5.41124	85.5977	2.62132e-71	1.18531e-69	0.0528428	-18.9241	4.52905	85.708	8.66708e-08	6.43944e-07	0.168957	-5.91867	14.2751	84.4897
Rheb	Rheb	3.23934e-124	9.26005e-123	2.16309	2.16309	467.683	216.21	6.01851e-15	2.16489e-14	0.69744	-1.43381	176.205	252.645	0.000586506	0.0011701	1.17457	1.17457	281.317	239.506	8.7842e-88	1.12147e-86	0.427502	-2.33917	111.466	260.737	0.000196213	0.000326978	0.681984	-1.46631	172.606	253.095	0.000209051	0.000487865	1.00056	1.00056	244.274	244.136	4.22953e-06	1.28467e-05	1.45131	1.45131	337.419	232.493	0.0189794	0.0480673	0.919732	-1.08727	226.575	246.349
Sptbn1	Sptbn1	3.83812e-124	1.09466e-122	1.20384	1.20384	490.659	407.578	2.90969e-199	1.79118e-197	2.15749	2.15749	796.787	369.312	7.98227e-291	6.70673e-289	4.74153	4.74153	1395.97	294.414	2.13779e-58	1.76166e-57	0.332633	-3.00632	149.749	450.192	0	0	0.076662	-13.0443	35.6064	464.459	8.57231e-12	4.83559e-11	0.598456	-1.67097	261.091	436.274	6.49466e-07	2.17333e-06	0.829554	-1.20547	352.44	424.855	0.000286607	0.00120234	0.493374	-2.02686	217.909	441.671
Morf4l2	Morf4l2	5.06246e-124	1.44054e-122	1.78546	1.78546	371.904	208.296	5.62822e-17	2.20362e-16	1.31928	1.31928	288.548	218.715	9.56863e-13	3.72413e-12	0.920297	-1.08661	210.286	228.498	3.33776e-76	3.71244e-75	0.447705	-2.23361	108.023	241.281	9.46614e-17	3.39912e-16	0.574297	-1.74126	136.521	237.719	1.31646e-95	6.36562e-94	2.26183	2.26183	449.259	198.626	1.32622e-21	1.27743e-20	1.58665	1.58665	337.346	212.616	0.0220782	0.0547092	0.492704	-2.02962	118.25	240.003
Tyrobp	Tyrobp	7.01926e-124	1.9928e-122	0.0154855	-64.5765	3.63716	234.875	7.56193e-125	2.7335e-123	0.0256884	-38.9281	6.02588	234.576	9.36257e-106	2.04971e-104	0.0660935	-15.1301	15.4263	233.401	0	0	1.65511	1.65511	322.728	194.989	0	0	29.8412	29.8412	1484.63	49.751	1.03312e-44	2.05417e-43	0.0453851	-22.0337	10.6202	234.002	4.47982e-67	1.8385e-65	0.0411082	-24.3261	9.62452	234.127	1.68084e-12	1.92738e-11	0.00478515	-208.98	1.12541	235.189
Irf8	Irf8	9.95143e-124	2.81882e-122	0.0249758	-40.0388	6.46594	258.889	1.83874e-96	4.73391e-95	0.0721005	-13.8695	18.557	257.377	5.38347e-06	1.3386e-05	0.364709	-2.74191	90.5842	248.374	0	0	9.61891	9.61891	1134.24	117.917	8.57395e-14	2.73798e-13	1.2769	1.2769	285.964	223.951	3.46115e-50	7.80611e-49	0.0544688	-18.3591	14.0497	257.941	2.83157e-60	9.89061e-59	0.0900408	-11.1061	23.1231	256.806	0.000823908	0.00312421	0.207046	-4.82984	52.4128	253.145
Vasp	Vasp	1.22995e-123	3.47601e-122	0.0974599	-10.2606	12.0052	123.18	1.49216e-49	1.67313e-48	0.306172	-3.26614	36.7667	120.085	0.071457	0.100199	1.06618	1.06618	117.3	110.019	3.02239e-189	9.27986e-188	3.67721	3.67721	314.101	85.4185	8.84008e-29	4.71181e-28	1.59403	1.59403	165.724	103.966	2.75365e-08	1.10102e-07	0.466252	-2.14476	54.9313	117.815	1.32666e-20	1.19978e-19	0.383623	-2.60672	45.6419	118.976	4.38376e-05	0.000218398	0.300446	-3.32839	36.104	120.168
Cxcr5	Cxcr5	3.8982e-123	1.09919e-121	0.0455933	-21.933	1.01964	22.3638	1.21895e-119	4.1872e-118	0.0810238	-12.3421	1.80405	22.2657	8.53857e-134	2.47848e-132	0.0447103	-22.3662	1	22.3662	4.38272e-80	5.10292e-79	0.159561	-6.26721	3.51853	22.0514	2.5704e-90	3.66548e-89	0.165261	-6.05104	3.64169	22.036	6.44808e-59	1.73442e-57	0.0434306	-23.0253	0.971532	22.3698	5.53529e-74	2.68872e-72	0.0659669	-15.1591	1.47154	22.3073	1.11164e-05	6.14942e-05	0.509487	-1.96276	10.7729	21.1446
Ammecr1	Ammecr1	4.20273e-123	1.18238e-121	3.15694	3.15694	115.216	36.4962	0.829275	0.851812	1.07445	1.07445	48.2122	44.8717	1.16173e-17	5.49282e-17	0.469788	-2.12862	22.5851	48.0751	5.18882e-15	1.43608e-14	0.507393	-1.97086	24.2851	47.8626	4.50375e-29	2.42547e-28	0.248933	-4.01715	12.2879	49.3622	1.36382e-40	2.38036e-39	2.35432	2.35432	92.5841	39.3252	0.241456	0.30965	1.19639	1.19639	52.9724	44.2767	0.00113434	0.00414456	0.170036	-5.88111	8.4744	49.8389
Rassf8	Rassf8	8.35275e-123	2.34461e-121	3.63277	3.63277	119.251	32.8264	2.41929e-27	1.43461e-26	1.87397	1.87397	72.4733	38.6736	0.0185048	0.0292273	0.748846	-1.33539	32.685	43.6472	6.80665e-45	4.45477e-44	0.0583144	-17.1484	2.76337	47.3874	7.32026e-07	1.52067e-06	0.51771	-1.93158	23.2098	44.8316	3.43271e-26	4.04344e-25	2.07698	2.07698	78.7061	37.8946	0.0135285	0.0240633	0.884048	-1.13116	37.999	42.9829	0.00105245	0.00388188	0.228642	-4.37365	10.6105	46.4065
Cndp2	Cndp2	2.51134e-122	7.03344e-121	3.00421	3.00421	133.55	44.4543	6.72829e-05	0.000125118	0.68913	-1.4511	38.797	56.2985	6.86499e-22	3.79912e-21	0.382764	-2.61258	22.3366	58.356	6.66985e-11	1.53535e-10	0.502392	-1.99048	28.9051	57.535	1.92345e-162	5.09982e-161	4.21006	4.21006	168.672	40.0641	0.0176661	0.0285669	0.959383	-1.04234	52.3826	54.6003	4.76643e-21	4.4464e-20	0.246245	-4.061	14.6078	59.3221	0.00151953	0.00537959	0.220229	-4.54073	13.1058	59.5099
Pax5	Pax5	2.75324e-122	7.69359e-121	0.0462084	-21.6411	1.0305	22.3011	7.16414e-125	2.59726e-123	0.056434	-17.7198	1.25694	22.2728	1.8708e-133	5.39753e-132	0.0448331	-22.3049	1	22.3049	2.45441e-115	4.29262e-114	0.0568938	-17.5766	1.26711	22.2715	4.00788e-128	8.14347e-127	0.0543324	-18.4052	1.21045	22.2786	2.91774e-56	7.39974e-55	0.0529746	-18.877	1.1804	22.2824	9.87329e-80	5.24677e-78	0.0513154	-19.4873	1.14367	22.287	3.67568e-07	2.53263e-06	0.233613	-4.28058	5.09126	21.7935
Il6	Il6	4.78887e-122	1.33519e-120	4.23695	4.23695	437.206	103.189	0.642773	0.681638	0.875913	-1.14167	124.61	142.263	0.000823365	0.00161237	1.24928	1.24928	170.552	136.52	9.09611e-38	5.04505e-37	0.0786991	-12.7066	12.3008	156.302	0.0544993	0.0683577	0.514483	-1.9437	76.2988	148.302	6.72074e-83	2.70287e-81	4.05052	4.05052	424.434	104.785	8.30414e-25	9.34497e-24	0.0520467	-19.2135	8.16192	156.819	0.000662109	0.00256307	0.104495	-9.56984	16.2808	155.804
Nt5dc3	Nt5dc3	6.26044e-122	1.74158e-120	4.25832	4.25832	81.8582	19.2231	2.67702e-05	5.15544e-05	0.873849	-1.14436	23.2049	26.5548	0.0508492	0.0736272	0.807163	-1.23891	21.5963	26.7559	2.30512e-21	8.17574e-21	0.285023	-3.50848	8.10666	28.4421	1.4337e-15	4.91808e-15	0.450669	-2.21892	12.5667	27.8846	9.93367e-05	0.000244254	1.27135	1.27135	32.3129	25.4163	1.41477e-15	9.43307e-15	2.43274	2.43274	54.948	22.5869	0.305501	0.435978	0.829337	-1.20578	22.1339	26.6887
Ahnak	Ahnak	8.59889e-122	2.38677e-120	1.95678	1.95678	1587.38	811.22	3.95113e-57	5.34629e-56	1.45935	1.45935	1246.11	853.879	1.24729e-13	5.0439e-13	1.43797	1.43797	1230.63	855.814	1.3456e-09	2.8934e-09	0.617964	-1.61822	579.184	937.245	1.24558e-08	2.94016e-08	1.03406	1.03406	924.526	894.077	1.5088e-06	4.88151e-06	0.785593	-1.27292	722.245	919.362	2.57273e-18	2.02737e-17	1.61527	1.61527	1356.88	840.032	9.98235e-06	5.5867e-05	0.321118	-3.11412	311.703	970.68
Dlgap4	Dlgap4	3.88084e-121	1.07479e-119	2.71122	2.71122	163.752	60.3978	1.09124e-05	2.17427e-05	1.27555	1.27555	88.9648	69.7462	0.00172738	0.00322716	1.18942	1.18942	83.7349	70.3999	3.52358e-26	1.44463e-25	0.523353	-1.91076	39.7232	75.9014	2.63643e-08	6.05988e-08	0.571105	-1.75099	43.1061	75.4785	0.332699	0.392599	0.771989	-1.29535	56.9342	73.75	0.257896	0.327606	1.10075	1.10075	78.2474	71.0859	0.49279	0.609756	0.720257	-1.38839	53.4341	74.1875
Ctps	Ctps	4.32887e-121	1.19621e-119	3.06681	3.06681	87.8002	28.6291	1.46564e-22	7.20079e-22	0.433327	-2.30772	16.2797	37.5692	0.472333	0.535655	0.919265	-1.08783	32.6544	35.5223	4.28563e-30	1.96142e-29	0.209619	-4.77055	8.08982	38.5929	2.20506e-51	1.83166e-50	0.0816044	-12.2542	3.19924	39.2042	0.000195287	0.000457719	1.33437	1.33437	45.2921	33.9426	6.58635e-54	1.96406e-52	3.24331	3.24331	91.3955	28.1797	0.00683918	0.0202793	0.235584	-4.24477	9.06321	38.4712
Dnttip2	Dnttip2	6.534e-121	1.80156e-119	2.26994	2.26994	185.948	81.9176	2.07304e-27	1.23282e-26	0.60542	-1.65175	59.1875	97.7627	0.0945716	0.12916	1.01781	1.01781	94.9533	93.292	6.12275e-12	1.48501e-11	0.740498	-1.35044	71.2743	96.2519	3.03312e-18	1.15696e-17	0.512062	-1.95289	50.6096	98.8349	0.198907	0.249805	0.719401	-1.39005	69.4112	96.4847	7.61327e-33	1.18191e-31	2.09367	2.09367	174.504	83.3482	9.03981e-08	6.69237e-07	0.109067	-9.16871	11.3153	103.747
Fmnl2	Fmnl2	1.1363e-120	3.12608e-119	3.21255	3.21255	113.309	35.2707	2.41198e-10	6.74606e-10	1.59504	1.59504	65.7419	41.2166	7.34648e-10	2.42189e-09	0.541939	-1.84522	25.0907	46.298	6.27598e-42	3.86729e-41	0.123854	-8.07403	6.02929	48.6807	3.81198e-38	2.50274e-37	2.01505	2.01505	79.5704	39.488	0.000934483	0.0019603	1.0553	1.0553	46.0883	43.6733	0.92803	0.944435	1.47629	1.47629	61.6102	41.7331	0.00302904	0.00996056	0.152307	-6.56568	7.38854	48.5108
Gprc5a	Gprc5a	1.193e-120	3.27482e-119	5.83596	5.83596	101.634	17.4151	6.52628e-10	1.7727e-09	0.449687	-2.22377	12.8235	28.5165	2.99258e-06	7.58668e-06	1.44377	1.44377	36.8374	25.5147	5.43823e-14	1.44868e-13	0.136181	-7.34318	4.03303	29.6153	0.457317	0.494327	0.908989	-1.10012	24.5848	27.0463	0.0328446	0.0501056	1.07476	1.07476	28.5373	26.5523	0.93598	0.950426	1.07954	1.07954	28.649	26.5383	0.0073361	0.0215523	0.0859997	-11.6279	2.56271	29.7991
Gnpnat1	Gnpnat1	1.62629e-120	4.4544e-119	3.21088	3.21088	115.322	35.916	6.82603e-10	1.8521e-09	1.59289	1.59289	66.8597	41.9737	1.32664e-19	6.75269e-19	0.447768	-2.2333	21.3422	47.6634	2.36731e-06	4.16962e-06	0.723421	-1.38232	33.3911	46.1573	1.29041e-41	9.13274e-41	0.198305	-5.04273	9.73952	49.1138	5.94836e-22	6.01467e-21	1.81948	1.81948	74.6082	41.0052	0.292153	0.364495	0.956479	-1.0455	42.9997	44.9562	0.00110863	0.00406139	0.385961	-2.59094	18.5318	48.0147
Stap1	Stap1	1.67939e-120	4.58971e-119	0.0142096	-70.3749	1.48608	104.582	2.53559e-121	8.83196e-120	0.0251069	-39.8297	2.62217	104.44	7.50969e-124	1.97427e-122	0.0283248	-35.3047	2.95707	104.398	0.332168	0.363218	0.469562	-2.12965	46.4677	98.9597	6.85428e-25	3.27945e-24	0.714915	-1.39877	68.756	96.1736	2.38234e-58	6.32593e-57	0.0100959	-99.0499	1.0564	104.636	3.24063e-75	1.63147e-73	0.025649	-38.9878	2.67861	104.433	4.09814e-11	4.17883e-10	0.021341	-46.8581	2.22991	104.489
Calm3	Calm3	7.64707e-120	2.08534e-118	0.23563	-4.24394	38.7447	164.43	0.0130061	0.0186433	1.06519	1.06519	159.122	149.383	6.93619e-23	3.94383e-22	0.78781	-1.26934	121.4	154.098	0.0363151	0.0444335	0.926773	-1.07901	140.591	151.699	6.89741e-07	1.43619e-06	1.12579	1.12579	167.057	148.391	5.87254e-38	9.69164e-37	1.88144	1.88144	257.839	137.044	4.28047e-23	4.43564e-22	0.586694	-1.70447	92.5261	157.708	3.49878e-16	4.84837e-15	1.90088	1.90088	259.992	136.774
Igfbp5	Igfbp5	9.01328e-120	2.45252e-118	2.71556	2.71556	1372.85	505.55	2.04785e-136	8.34917e-135	5.02085	5.02085	2088.9	416.045	0.0124169	0.0202285	0.655816	-1.52482	410.443	625.851	1.48563e-115	2.60562e-114	0.0177274	-56.4098	11.9777	675.66	8.68025e-124	1.68919e-122	0.025065	-39.8963	16.9199	675.042	5.58614e-09	2.39293e-08	1.03776	1.03776	622.035	599.403	1.27746e-35	2.21242e-34	1.27865	1.27865	746.527	583.841	0.946078	0.963113	0.217668	-4.59414	143.491	659.22
Dusp2	Dusp2	2.06787e-119	5.61441e-118	0.0310622	-32.1935	4.16328	134.031	9.07914e-130	3.50618e-128	0.0254874	-39.235	3.41847	134.124	2.49789e-55	2.95822e-54	0.232345	-4.30394	30.38	130.754	0	0	3.67794	3.67794	339.013	92.1746	9.4418e-06	1.78e-05	1.11476	1.11476	131.648	118.095	7.27675e-58	1.90777e-56	0.0338434	-29.5479	4.53448	133.984	2.09069e-58	6.96991e-57	0.115189	-8.68135	15.2789	132.641	1.12263e-08	9.14434e-08	0.108043	-9.2556	14.3436	132.758
Ctsb	Ctsb	2.34298e-119	6.34749e-118	0.603261	-1.65766	470.648	780.174	3.54043e-93	8.70065e-92	0.66099	-1.51288	512.25	774.974	0.000284299	0.000592369	0.38796	-2.57759	310.445	800.199	5.56375e-175	1.54777e-173	0.108958	-9.17788	90.1877	827.731	0	0	15.3088	15.3088	4408.34	287.962	6.09727e-71	1.99923e-69	0.699565	-1.42946	539.741	771.537	1.05804e-49	2.85394e-48	0.209015	-4.78435	170.899	817.642	9.52226e-12	1.03013e-10	0.153702	-6.50608	126.526	823.189
Cdv3	Cdv3	4.17688e-119	1.12912e-117	2.1204	2.1204	465.583	219.573	4.43543e-30	2.88465e-29	0.674344	-1.48292	172.751	256.177	8.32123e-31	6.0335e-30	0.822683	-1.21554	207.209	251.87	7.03456e-61	6.02443e-60	0.543323	-1.84053	141.321	260.106	2.17259e-40	1.50006e-39	0.510814	-1.95766	133.373	261.099	3.92565e-07	1.37497e-06	1.0825	1.0825	264.85	244.665	1.55423e-16	1.09283e-15	1.66639	1.66639	383.079	229.886	4.71777e-05	0.000233076	0.956536	-1.04544	237.322	248.106
Il1rl2	Il1rl2	7.26545e-119	1.95978e-117	6.28571	6.28571	67.0644	10.6693	1.3376e-13	4.48936e-13	2.2476	2.2476	33.43	14.8737	1.17683e-10	4.07288e-10	0.261977	-3.81714	4.83301	18.4483	1.11293e-14	3.03959e-14	0.133958	-7.46505	2.51018	18.7386	9.14871e-12	2.63404e-11	0.212959	-4.69575	3.95217	18.5584	4.30103e-17	3.44832e-16	2.02073	2.02073	30.7361	15.2104	3.4344e-09	1.43456e-08	0.212068	-4.71546	3.93607	18.5604	0.0593901	0.123661	0.268936	-3.71835	4.95723	18.4327
Igfbp7	Igfbp7	1.51316e-118	4.07276e-117	0.891072	-1.12224	580.253	651.185	0	0	1.87723	1.87723	1100.38	586.169	0	0	4.28134	4.28134	2018.33	471.425	0	0	0.0206217	-48.4926	14.8859	721.856	0	0	0.0395971	-25.2544	28.5159	720.152	9.64668e-272	2.03185e-269	3.38788	3.38788	1722.44	508.412	8.61395e-82	4.7819e-80	0.138328	-7.22921	98.4084	711.415	4.605e-05	0.000228048	0.327252	-3.05575	227.53	695.275
Bank1	Bank1	2.65226e-118	7.1233e-117	0.053169	-18.808	1.10227	20.7314	6.4658e-125	2.35094e-123	0.0574455	-17.4078	1.19029	20.7204	2.15194e-127	5.85545e-126	0.0670042	-14.9244	1.38671	20.6959	1.36411e-104	2.14447e-103	0.099782	-10.0218	2.05672	20.6121	9.70135e-112	1.69671e-110	0.100074	-9.99262	2.06266	20.6114	3.23703e-52	7.60427e-51	0.0780204	-12.8172	1.6125	20.6676	3.30197e-79	1.72521e-77	0.0482063	-20.7442	1	20.7442	1.27925e-10	1.2413e-09	0.131901	-7.58143	2.70802	20.5307
Hmcn2	Hmcn2	3.01218e-118	8.07252e-117	2.82703	2.82703	200.324	70.8603	7.81224e-203	5.00749e-201	6.31444	6.31444	338.433	53.5967	3.85268e-29	2.64686e-28	0.230552	-4.33742	21.4907	93.2145	5.38089e-53	4.04787e-52	0.033077	-30.2325	3.15905	95.506	1.06961e-57	9.69431e-57	0.0327804	-30.506	3.13084	95.5095	0.11027	0.148191	0.410287	-2.43732	37.4274	91.2224	0.00309797	0.00626292	0.96501	-1.03626	82.5835	85.5779	0.429282	0.554675	0.888173	-1.12591	76.665	86.3177
Rhoh	Rhoh	3.08871e-118	8.25982e-117	0.0155581	-64.2753	1.34911	86.7145	6.60622e-107	1.96527e-105	0.0512258	-19.5214	4.42234	86.3304	1.81281e-121	4.6963e-120	0.0299414	-33.3986	2.5917	86.5592	1.61066e-113	2.7702e-112	1.74136	1.74136	124.249	71.352	7.59687e-21	3.17964e-20	0.312543	-3.19956	26.1337	83.6164	4.70407e-50	1.0571e-48	0.0360231	-27.76	3.11577	86.4937	6.99323e-60	2.40889e-58	0.107282	-9.32126	9.19762	85.7335	2.0441e-06	1.27359e-05	0.150399	-6.64899	12.826	85.2799
Xylt1	Xylt1	3.45033e-118	9.20704e-117	3.23427	3.23427	129.54	40.0524	1.07644e-11	3.24813e-11	0.844462	-1.18419	42.9617	50.8747	1.25089e-23	7.27879e-23	0.447244	-2.23592	23.8233	53.267	1.00789e-21	3.61184e-21	0.597169	-1.67457	31.2547	52.338	0.00197814	0.00296613	0.768759	-1.3008	39.448	51.3139	0.0210799	0.033473	1.03311	1.03311	51.4615	49.8122	1.86195e-37	3.39491e-36	0.232863	-4.29437	12.7269	54.654	3.81968e-07	2.62748e-06	0.146801	-6.81196	8.10801	55.2314
Tgfbi	Tgfbi	4.22762e-118	1.1257e-116	2.28289	2.28289	215.665	94.4699	9.16738e-130	3.5293e-128	2.88129	2.88129	257.226	89.2747	3.22973e-44	3.07517e-43	0.198088	-5.04826	23.4722	118.494	9.54581e-70	9.51902e-69	0.0467602	-21.3857	5.64501	120.722	1.45411e-173	4.10019e-172	3.99071	3.99071	323.306	81.0147	0.00237321	0.00458305	0.881969	-1.13383	96.4612	109.37	1.31887e-32	2.02471e-31	0.186114	-5.37305	22.0857	118.667	0.000173477	0.000764109	0.26643	-3.75333	31.3094	117.514
Txnip	Txnip	2.09825e-117	5.57515e-116	0.109726	-9.11363	27.903	254.298	5.99895e-112	1.8696e-110	2.63532	2.63532	511.012	193.909	4.19787e-61	5.51802e-60	2.89374	2.89374	547.811	189.309	1.6351e-29	7.36948e-29	0.434313	-2.30249	106.194	244.511	4.39016e-94	6.50675e-93	0.20789	-4.81023	52.2337	251.256	3.84664e-22	3.94408e-21	0.315998	-3.16458	78.3643	247.99	1.15076e-29	1.56733e-28	0.431718	-2.31633	105.592	244.586	1.20631e-22	2.16774e-21	2.00314	2.00314	412.975	206.164
Cyrib	Cyrib	2.79638e-117	7.41428e-116	0.139317	-7.17785	24.5597	176.286	6.70083e-147	2.94434e-145	0.12086	-8.27404	21.3543	176.687	1.41411e-103	3.04229e-102	0.17355	-5.76203	30.4663	175.548	0	0	5.36912	5.36912	576.244	107.326	3.03468e-129	6.21683e-128	1.50252	1.50252	226.875	150.997	3.04329e-48	6.60018e-47	0.150245	-6.65581	26.4506	176.05	1.14849e-22	1.16774e-21	0.3408	-2.93428	58.627	172.028	6.80668e-08	5.1184e-07	0.176544	-5.6643	30.9806	175.483
Nhp2	Nhp2	2.87733e-117	7.61268e-116	2.24381	2.24381	189.404	84.4121	7.91393e-62	1.17434e-60	0.359521	-2.78148	37.1885	103.439	6.20446e-09	1.92592e-08	0.718993	-1.39083	71.3058	99.1745	9.42697e-27	3.92317e-26	0.481234	-2.07799	49.0641	101.955	7.71336e-06	1.46637e-05	0.580345	-1.72311	58.4854	100.777	0.0379916	0.0570747	0.841038	-1.18901	82.2581	97.8054	5.41354e-54	1.6182e-52	2.72616	2.72616	219.772	80.6161	0.00353413	0.0114159	0.40042	-2.49738	41.2174	102.936
Cd83	Cd83	2.92554e-117	7.72379e-116	0.0241154	-41.4672	2.33364	96.7695	2.82098e-118	9.50647e-117	0.0315627	-31.6829	3.05148	96.6798	5.47281e-115	1.34761e-113	0.0418128	-23.9161	4.03729	96.5565	0.0225096	0.02812	0.741603	-1.34843	65.8743	88.8269	0	0	3.45726	3.45726	234.308	67.7727	6.20495e-62	1.7485e-60	0.0130822	-76.4399	1.2677	96.9027	8.34139e-69	3.52807e-67	0.0456672	-21.8975	4.40736	96.5103	6.24037e-09	5.2199e-08	0.251004	-3.98399	23.6216	94.1085
Spi1	Spi1	3.3768e-117	8.8963e-116	0.0378284	-26.4351	2.48728	65.7516	2.02971e-125	7.44528e-124	0.0317928	-31.4537	2.092	65.801	1.25698e-112	3.01166e-111	0.0577173	-17.3258	3.78564	65.5893	5.05242e-97	7.23812e-96	0.0896435	-11.1553	5.85646	65.3305	0	0	17.2763	17.2763	361.229	20.9089	1.23519e-58	3.31527e-57	0.0536828	-18.6279	3.52278	65.6222	7.16317e-68	2.97906e-66	0.069566	-14.3748	4.55609	65.493	?	?	?	?	?	?
Eaf1	Eaf1	5.94172e-117	1.56206e-115	2.57632	2.57632	172.86	67.0959	5.25063e-31	3.52166e-30	0.52374	-1.90935	43.6029	83.2531	1.09179e-07	3.11959e-07	1.38096	1.38096	104.463	75.6455	0.0142362	0.0181399	0.860521	-1.16209	68.918	80.0887	3.05475e-08	6.99425e-08	1.1722	1.1722	90.6902	77.3672	8.58553e-05	0.000213641	1.06958	1.06958	83.6864	78.2426	0.0104851	0.0191205	1.17083	1.17083	90.5977	77.3787	7.05552e-06	4.02294e-05	0.198904	-5.02754	17.2155	86.5515
Plek	Plek	7.16201e-117	1.87889e-115	0.0289425	-34.5512	2.88876	99.8104	4.0188e-109	1.21295e-107	0.0614815	-16.265	6.11172	99.4075	2.06083e-108	4.65934e-107	0.0633567	-15.7837	6.29666	99.3844	7.32574e-69	7.21835e-68	1.35107	1.35107	115.784	85.6984	0	0	11.342	11.342	469.918	41.4317	5.60809e-56	1.4165e-54	0.0401426	-24.9112	4.00107	99.6713	2.36176e-67	9.72465e-66	0.0623737	-16.0324	6.19973	99.3965	8.35441e-11	8.27453e-10	0.0464889	-21.5105	4.62995	99.5927
Thbs2	Thbs2	9.61509e-117	2.51713e-115	2.32854	2.32854	253.855	109.019	2.65281e-158	1.2639e-156	2.87211	2.87211	297.459	103.568	1.06275e-60	1.39549e-59	0.168144	-5.9473	23.1791	137.853	9.03049e-92	1.22592e-90	0.0290611	-34.4102	4.07556	140.241	8.6133e-100	1.34219e-98	0.0401856	-24.8845	5.62788	140.047	0	0	6.19366	6.19366	491.352	79.3315	2.43863e-32	3.71622e-31	0.189342	-5.28144	26.0339	137.496	4.10237e-05	0.000205698	0.206172	-4.85032	28.2897	137.214
Tulp4	Tulp4	1.27148e-116	3.32161e-115	2.23595	2.23595	268.949	120.284	0.167956	0.203303	1.13515	1.13515	152.993	134.778	3.76273e-05	8.69049e-05	1.4694	1.4694	191.052	130.021	1.35129e-42	8.44814e-42	0.503049	-1.98788	72.8402	144.797	1.20955e-22	5.35638e-22	0.572395	-1.74705	82.2108	143.626	3.2718e-21	3.21158e-20	1.36339	1.36339	179.276	131.493	1.76282e-06	5.60775e-06	1.34247	1.34247	176.92	131.787	0.164391	0.276228	0.604397	-1.65454	86.4842	143.092
Satb1	Satb1	2.64532e-116	6.89614e-115	0.128107	-7.80596	6.34208	49.5061	3.68974e-92	8.89185e-91	0.290732	-3.43959	14.1107	48.535	7.80943e-128	2.13429e-126	0.190955	-5.23684	9.38088	49.1262	0	0	2.72062	2.72062	729.627	268.184	1.74205e-41	1.22942e-40	1.31207	1.31207	56.6968	43.2117	2.95235e-55	7.33777e-54	0.120577	-8.29342	5.97485	49.552	2.82982e-65	1.10657e-63	0.232316	-4.30448	11.3555	48.8794	0.57896	0.682713	1.86919	1.86919	76.2114	40.7724
H2-Q6	H2-Q6	3.88816e-116	1.01149e-114	0.0524586	-19.0627	6.66987	127.146	7.58044e-116	2.46761e-114	0.0814305	-12.2804	10.3164	126.69	1.40804e-51	1.53588e-50	1.73266	1.73266	182.268	105.196	0	0	7.06424	7.06424	480.118	67.9645	0.0016733	0.00252764	0.636803	-1.57034	75.4887	118.543	7.729e-45	1.54171e-43	0.106456	-9.39359	13.4452	126.299	2.45171e-71	1.11674e-69	0.0745447	-13.4148	9.4521	126.798	5.81816e-06	3.37312e-05	0.296117	-3.37704	36.5442	123.411
Fcer1g	Fcer1g	4.20724e-116	1.09221e-114	0.0127278	-78.5679	4.88807	384.046	4.66616e-117	1.55144e-115	0.0227671	-43.923	8.73267	383.565	8.78677e-95	1.73986e-93	0.0545694	-18.3253	20.8483	382.051	0	0	1.81836	1.81836	569.907	313.418	0	0	30.7649	30.7649	2442.19	79.3824	3.48117e-52	8.16235e-51	0.0135186	-73.9721	5.19125	384.008	2.39743e-55	7.36098e-54	0.0558077	-17.9187	21.3181	381.992	4.56267e-10	4.23871e-09	0.0495376	-20.1867	18.9377	382.289
F3	F3	1.39477e-115	3.61334e-114	3.82578	3.82578	164.501	42.9979	2.89031e-154	1.3461e-152	4.63731	4.63731	186.59	40.2367	3.69981e-24	2.1825e-23	0.201654	-4.959	12.5021	61.9978	1.19299e-39	6.97454e-39	0.0342328	-29.2117	2.16659	63.2897	1.90892e-38	1.26263e-37	0.0627366	-15.9397	3.95654	63.066	9.19611e-34	1.37191e-32	2.14536	2.14536	107.525	50.1199	3.83461e-17	2.80491e-16	0.195351	-5.119	12.1206	62.0455	0.0200149	0.0502699	0.22733	-4.3989	14.05	61.8043
G3bp1	G3bp1	3.57302e-115	9.2371e-114	1.9802	1.9802	399.902	201.95	2.19712e-70	3.82114e-69	0.478382	-2.09038	113.722	237.722	0.00790372	0.0133446	1.16993	1.16993	257.144	219.795	0.00665169	0.00875185	1.1071	1.1071	245.013	221.311	3.44272e-05	6.17484e-05	0.726566	-1.37634	167.809	230.962	0.823228	0.84979	0.661609	-1.51147	153.952	232.694	3.17003e-27	3.99791e-26	2.12531	2.12531	423.055	199.056	6.04822e-11	6.06774e-10	0.212154	-4.71355	52.0688	245.429
Anp32a	Anp32a	1.25456e-114	3.23661e-113	0.129273	-7.73554	16.0934	124.491	1.17341e-05	2.33089e-05	0.660133	-1.51485	77.1432	116.86	2.63873e-08	7.83678e-08	1.63248	1.63248	171.514	105.064	2.19694e-175	6.15292e-174	3.70982	3.70982	320.622	86.4251	0.51337	0.549045	0.726108	-1.37721	84.2114	115.976	0.0811898	0.112857	0.632356	-1.58139	74.1349	117.236	1.17001e-10	5.51312e-10	0.610253	-1.63866	71.7273	117.537	0.000821549	0.00311717	0.252235	-3.96456	30.9331	122.636
Arhgap45	Arhgap45	2.70341e-114	6.96002e-113	0.0200714	-49.8222	1.5756	78.4999	5.09147e-112	1.59076e-110	0.0432909	-23.0995	3.38852	78.2733	6.69202e-119	1.70523e-117	0.0302497	-33.0582	2.37159	78.4004	0	0	3.69307	3.69307	198.841	53.8417	0.833961	0.851841	0.647439	-1.54455	47.1366	72.8048	4.98066e-54	1.20652e-52	0.0332941	-30.0353	2.60928	78.3707	3.70323e-69	1.58246e-67	0.0541217	-18.4769	4.23059	78.168	1.11796e-09	1.00189e-08	0.0500134	-19.9946	3.91145	78.2079
Gmfg	Gmfg	6.54762e-114	1.68223e-112	0.0200218	-49.9455	1.40036	69.9416	1.67727e-115	5.44567e-114	0.035302	-28.327	2.46439	69.8086	2.1008e-84	3.73726e-83	0.147156	-6.7955	10.1317	68.8502	1.11754e-194	3.56323e-193	3.51708	3.51708	171.297	48.7045	2.51585e-192	8.08389e-191	2.41664	2.41664	130.135	53.8498	7.54126e-53	1.78846e-51	0.0594706	-16.815	4.13911	69.5993	2.96888e-73	1.41992e-71	0.0267854	-37.3337	1.87184	69.8827	1.06189e-07	7.7872e-07	0.339447	-2.94597	22.8321	67.2627
Eif2s2	Eif2s2	6.59184e-114	1.69009e-112	2.35091	2.35091	1216.16	517.314	1.36871e-81	2.87014e-80	0.459366	-2.17691	290.773	632.987	1.61899e-53	1.8436e-52	0.812701	-1.23046	493.804	607.608	5.36306e-17	1.61986e-16	0.743617	-1.34478	455.398	612.409	1.10036e-09	2.76983e-09	0.706951	-1.41452	434.767	614.988	0.633394	0.681961	0.824248	-1.21323	500.164	606.813	7.94513e-11	3.79262e-10	1.8913	1.8913	1023.86	541.351	0.0206363	0.0516426	0.710451	-1.40756	436.743	614.741
Rad23b	Rad23b	9.75838e-114	2.49682e-112	2.09939	2.09939	225.536	107.43	1.65677e-15	6.12241e-15	0.767369	-1.30315	94.9629	123.751	2.03362e-08	6.09646e-08	0.892863	-1.11999	108.934	122.005	2.88718e-17	8.81465e-17	0.722238	-1.38458	89.8404	124.392	8.35039e-06	1.5824e-05	0.734179	-1.36207	91.2009	124.222	6.80821e-27	8.24616e-26	1.38567	1.38567	160.182	115.599	4.62694e-08	1.74775e-07	1.33787	1.33787	155.448	116.191	0.00203879	0.00699095	0.517351	-1.93292	65.9022	127.384
Dnajb4	Dnajb4	1.27701e-113	3.2607e-112	2.87257	2.87257	197.509	68.757	0.00243457	0.00382584	1.27324	1.27324	102.643	80.6153	0.00030286	0.00062862	0.915971	-1.09174	76.8002	83.8456	4.58811e-10	1.01033e-09	0.582215	-1.71758	50.7146	87.1063	4.45532e-36	2.78962e-35	0.42133	-2.37343	37.4017	88.7705	2.7355e-06	8.52624e-06	1.19337	1.19337	97.04	81.3157	0.765911	0.812428	1.12121	1.12121	91.8932	81.959	0.582228	0.685463	0.66267	-1.50905	57.1866	86.2973
C1qbp	C1qbp	1.81408e-113	4.62256e-112	2.00405	2.00405	268.449	133.953	2.90943e-71	5.13902e-70	0.431612	-2.3169	68.598	158.935	1.90769e-48	1.97028e-47	0.535033	-1.86904	84.0048	157.009	8.59208e-47	5.80666e-46	0.499323	-2.00271	78.7275	157.668	1.27422e-78	1.56416e-77	0.312472	-3.20028	50.3745	161.213	2.61994e-05	7.1274e-05	0.946891	-1.05609	141.826	149.781	2.63242e-79	1.39294e-77	3.17199	3.17199	380.479	119.95	0.220495	0.343823	0.644256	-1.55218	99.8757	155.025
Cd3eap	Cd3eap	3.16321e-113	8.04387e-112	2.69891	2.69891	86.9593	32.2201	3.57384e-15	1.29754e-14	0.389494	-2.56744	16.0041	41.0895	0.797744	0.834871	0.759667	-1.31637	29.8953	39.3531	5.6923e-33	2.80888e-32	0.166388	-6.01005	7.02359	42.2121	4.42963e-31	2.49467e-30	0.146933	-6.80583	6.21716	42.3129	0.549153	0.604296	0.754466	-1.32544	29.7082	39.3765	1.99401e-110	1.63128e-108	5.4873	5.4873	140.249	25.5589	0.00483387	0.0149913	0.22236	-4.49721	9.32239	41.9248
Lyn	Lyn	8.28442e-113	2.10238e-111	0.0486728	-20.5454	4.24213	87.1561	4.33661e-103	1.23683e-101	0.0895206	-11.1706	7.76287	86.716	0.238707	0.295738	1.04354	1.04354	80.9453	77.5682	0.000149642	0.00022987	0.913975	-1.09412	71.9258	78.6956	1.5412e-252	6.77201e-251	2.56934	2.56934	170.528	66.3704	1.30018e-56	3.31774e-55	0.0617122	-16.2042	5.3699	87.0151	2.03544e-66	8.16472e-65	0.0784872	-12.7409	6.81539	86.8344	1.64175e-10	1.57219e-09	0.0463129	-21.5922	4.15141	89.6383
Dhx15	Dhx15	1.01888e-112	2.58041e-111	2.11624	2.11624	242.125	114.413	1.07698e-13	3.63622e-13	0.764656	-1.30778	100.978	132.056	0.632239	0.686499	1.23056	1.23056	154.301	125.391	0.0677582	0.0806754	1.01647	1.01647	130.482	128.368	0.00193465	0.00290582	0.778049	-1.28527	102.589	131.855	0.0148878	0.0244109	0.888919	-1.12496	115.746	130.21	9.72609e-17	6.94681e-16	1.66681	1.66681	199.571	119.732	7.86975e-09	6.50838e-08	0.239518	-4.17505	33.6457	140.473
Resf1	Resf1	1.12289e-112	2.83802e-111	0.0823431	-12.1443	11.9538	145.171	2.7079e-18	1.1213e-17	0.442299	-2.26091	61.4714	138.981	0.40217	0.466162	0.947017	-1.05595	124.193	131.141	6.49979e-202	2.18446e-200	3.2907	3.2907	341.967	103.919	2.6374e-148	6.31908e-147	3.02982	3.02982	322.304	106.377	2.07713e-21	2.05841e-20	0.280111	-3.57001	39.6929	141.704	4.39755e-13	2.46767e-12	0.517778	-1.93133	71.3238	137.75	1.81325e-05	9.74438e-05	0.225088	-4.4427	32.1092	142.652
Taldo1	Taldo1	1.48027e-112	3.73371e-111	0.183767	-5.44166	40.6792	221.362	3.89052e-56	5.13028e-55	0.290933	-3.43721	63.5692	218.501	9.32931e-06	2.27828e-05	0.73011	-1.36966	151.504	207.509	0.0305835	0.0376913	0.78494	-1.27398	161.866	206.214	0	0	7.88863	7.88863	899.439	114.017	0.0182179	0.0293598	0.43335	-2.30761	93.0883	214.811	2.50976e-09	1.05864e-08	0.637652	-1.56825	133.735	209.73	0.60229	0.701122	0.567903	-1.76086	120.076	211.438
Mgst1	Mgst1	1.84624e-112	4.64737e-111	1.94006	1.94006	155.33	80.0647	2.07214e-156	9.76023e-155	3.50731	3.50731	242.566	69.1602	5.87525e-46	5.81677e-45	0.313221	-3.19263	29.9855	95.7328	7.68564e-109	1.26417e-107	0.0327345	-30.5488	3.24319	99.0756	0.142018	0.167743	0.777334	-1.28645	70.4815	90.6708	2.12604e-124	1.42045e-122	3.0448	3.0448	219.397	72.0563	1.81625e-42	3.8607e-41	0.18577	-5.38299	18.0612	97.2233	0.00210953	0.00720568	0.411163	-2.43212	38.9035	94.618
Rbms1	Rbms1	2.28676e-112	5.74461e-111	1.90118	1.90118	536.46	282.172	3.03101e-15	1.10432e-14	1.24343	1.24343	375.829	302.251	0.0516631	0.0746925	1.41402	1.41402	419.644	296.774	1.18715e-07	2.28375e-07	0.770326	-1.29815	245.392	318.556	6.27011e-17	2.27314e-16	1.29801	1.29801	390.021	300.477	1.2431e-09	5.68777e-09	0.951847	-1.05059	297.068	312.096	0.000192552	0.000471151	1.24425	1.24425	376.042	302.225	2.30831e-13	2.77489e-12	0.284327	-3.51708	95.8875	337.244
Mrps16	Mrps16	2.91343e-112	7.30414e-111	0.182624	-5.47573	18.379	100.638	2.46872e-11	7.29874e-11	0.664163	-1.50565	63.1254	95.045	1.4133e-49	1.4881e-48	0.513724	-1.94657	49.6897	96.7245	0.00329564	0.00447541	1.21108	1.21108	108.273	89.4017	6.73527e-07	1.40407e-06	0.608863	-1.64241	58.2412	95.6556	1.44767e-14	1.00955e-13	1.26429	1.26429	112.38	88.8882	1.12444e-13	6.58307e-13	0.586483	-1.70508	56.2466	95.9049	3.63302e-18	5.44078e-17	2.48926	2.48926	195.426	78.5075
Antxr1	Antxr1	7.18187e-112	1.79691e-110	2.09581	2.09581	129.978	62.0181	0	0	5.98136	5.98136	267.861	44.7827	5.3153e-35	4.22878e-34	0.324648	-3.08026	24.4178	75.2132	4.61096e-87	5.84478e-86	0.041425	-24.14	3.22544	77.8622	7.7202e-93	1.13075e-91	0.040233	-24.8552	3.13309	77.8737	2.32032e-54	5.6761e-53	1.92002	1.92002	121.186	63.1171	0.109244	0.155428	0.72039	-1.38814	51.7239	71.7999	7.72473e-05	0.000366063	0.202173	-4.94627	15.4331	76.3362
Hhipl1	Hhipl1	8.89496e-112	2.22106e-110	6.61632	6.61632	70.4158	10.6427	1.49162e-05	2.93812e-05	1.77767	1.77767	28.2818	15.9095	1.69355e-05	4.039e-05	0.430349	-2.32369	7.94086	18.4521	2.62758e-14	7.07841e-14	0.0665401	-15.0285	1.28318	19.2843	7.944e-15	2.64481e-14	0.0996602	-10.0341	1.91402	19.2055	1.00414e-18	8.72011e-18	2.54419	2.54419	37.5343	14.7529	1.6977e-09	7.27709e-09	0.0958499	-10.433	1.84171	19.2145	0.131279	0.233015	0.284724	-3.51217	5.34611	18.7765
Gm42679	Gm42679	1.07465e-111	2.67801e-110	5.19482	5.19482	76.5464	14.7352	0.00350258	0.00540313	1.06699	1.06699	22.8799	21.4435	0.0261781	0.0401427	0.575593	-1.73734	13.05	22.6722	1.90721e-16	5.61197e-16	0.0558928	-17.8914	1.34896	24.1348	3.41177e-18	1.2998e-17	0.0496551	-20.1389	1.19935	24.1535	2.79804e-22	2.88798e-21	2.34162	2.34162	44.0236	18.8005	0.529186	0.601392	1.51379	1.51379	30.9364	20.4364	0.0274438	0.0656427	0.144222	-6.93375	3.44303	23.8731
Adamts5	Adamts5	1.52569e-111	3.7944e-110	2.23641	2.23641	304.003	135.934	0	0	6.98945	6.98945	648.832	92.8302	1.48857e-40	1.32311e-39	0.20444	-4.8914	34.6731	169.6	3.63811e-85	4.52852e-84	0.0281863	-35.4783	4.88534	173.323	4.29056e-93	6.30652e-92	0.0248014	-40.3204	4.30047	173.397	1.92345e-65	5.70471e-64	1.97642	1.97642	275.664	139.476	5.00636e-07	1.6963e-06	0.440952	-2.26782	72.69	164.848	0.0484787	0.10489	0.291574	-3.42966	48.9313	167.818
Trmt10c	Trmt10c	2.36272e-111	5.86437e-110	3.0084	3.0084	93.4149	31.0513	7.40533e-23	3.69375e-22	0.50889	-1.96506	20.4435	40.1728	0.000186551	0.000398038	0.753394	-1.32733	29.4205	39.0506	2.14764e-15	6.05438e-15	0.54803	-1.82472	21.9151	39.9888	2.32187e-28	1.22445e-27	0.323276	-3.09334	13.2765	41.0686	0.0017301	0.00344329	0.545321	-1.83378	21.8136	40.0015	3.41356e-36	6.0039e-35	2.6089	2.6089	84.0604	32.2206	0.0316198	0.0737124	0.242841	-4.11792	10.0705	41.4694
Klhl21	Klhl21	2.59182e-111	6.42017e-110	3.54034	3.54034	124.548	35.1795	2.14906e-17	8.55702e-17	0.58783	-1.70117	27.7892	47.2743	2.56496e-09	8.15528e-09	1.43789	1.43789	61.8529	43.0163	1.31071e-29	5.9225e-29	0.304463	-3.28447	14.8844	48.8874	1.53475e-28	8.13844e-28	0.3368	-2.96912	16.4014	48.6978	0.558439	0.613104	0.927161	-1.07856	42.1648	45.4773	0.131156	0.182268	1.18253	1.18253	52.2826	44.2126	3.17071e-07	2.20671e-06	1.75621	1.75621	73.0809	41.6128
Llph	Llph	2.81031e-111	6.94755e-110	2.12511	2.12511	274.42	129.132	2.3472e-63	3.60338e-62	0.477355	-2.09487	73.6234	154.232	1.0023e-19	5.12905e-19	0.757771	-1.31966	113.13	149.293	1.2693e-21	4.53425e-21	0.652561	-1.53242	98.6077	151.109	5.11358e-08	1.15278e-07	0.643111	-1.55494	97.2859	151.274	0.0359136	0.0543273	0.895875	-1.11623	131.672	146.976	5.63953e-10	2.51534e-09	1.55477	1.55477	212.755	136.84	0.0743028	0.14851	0.552439	-1.81016	84.4556	152.878
Neurl3	Neurl3	1.40043e-110	3.45524e-109	0.0240217	-41.6291	2.49208	103.743	2.28646e-113	7.25309e-112	0.0382948	-26.1132	3.96577	103.559	2.39196e-08	7.12772e-08	0.461819	-2.16535	45.4317	98.3756	0	0	4.79631	4.79631	312.014	65.0528	3.55449e-07	7.57109e-07	0.467285	-2.14002	45.9398	98.3121	3.87661e-53	9.26435e-52	0.0338556	-29.5372	3.50798	103.616	5.31259e-71	2.39355e-69	0.026771	-37.3539	2.77635	103.707	5.54309e-08	4.19698e-07	0.120484	-8.29988	12.3509	102.511
Ahcyl1	Ahcyl1	2.26304e-110	5.57245e-109	2.40641	2.40641	168.709	70.1084	1.47358e-12	4.66377e-12	1.57183	1.57183	119.807	76.2213	6.52743e-08	1.88984e-07	0.778821	-1.28399	64.7251	83.1065	1.44329e-09	3.09757e-09	0.715355	-1.39791	59.8836	83.7117	1.47817e-24	7.01031e-24	0.416148	-2.40299	36.075	86.6878	1.53296e-11	8.43298e-11	1.27176	1.27176	100.072	78.6881	0.118946	0.167508	1.05174	1.05174	84.771	80.6007	0.00200346	0.00688881	0.454187	-2.20173	39.1953	86.2977
Itga4	Itga4	2.49929e-110	6.14203e-109	0.0132377	-75.542	1.71324	129.422	8.72165e-81	1.77793e-79	0.0902342	-11.0823	11.5671	128.19	7.04942e-97	1.42304e-95	0.0651508	-15.349	8.37766	128.589	0	0	11.5582	11.5582	612.882	53.0255	6.49101e-28	3.38857e-27	1.29176	1.29176	144.178	111.614	1.67287e-58	4.47069e-57	0.000942816	-1060.65	0.122208	129.621	1.35084e-69	5.85285e-68	0.0228832	-43.7002	2.95802	129.266	9.60343e-10	8.63753e-09	0.0150171	-66.5907	1.94311	129.393
Iars	Iars	3.01202e-110	7.38748e-109	2.36136	2.36136	133.983	56.7398	1.50763e-43	1.45329e-42	0.423721	-2.36005	29.572	69.7912	9.48075e-08	2.71768e-07	0.678388	-1.47408	45.9562	67.7432	0.00238335	0.00328788	1.16722	1.16722	74.8549	64.1309	5.28211e-20	2.14791e-19	0.505115	-1.97975	34.9153	69.1233	0.00188772	0.00372716	0.610969	-1.63674	41.713	68.2736	4.57546e-12	2.38857e-11	1.60266	1.60266	98.1194	61.2228	1.10939e-05	6.1424e-05	0.127555	-7.83978	9.22658	72.3344
Cd55	Cd55	3.40627e-110	8.33799e-109	1.98443	1.98443	230.774	116.293	3.8617e-99	1.04165e-97	3.11072	3.11072	325.083	104.504	3.98314e-80	6.80361e-79	0.133334	-7.49995	19.0348	142.76	1.22055e-55	9.5939e-55	0.16196	-6.17437	23.0403	142.259	1.51998e-119	2.85083e-118	0.0333928	-29.9466	4.82647	144.536	0.567322	0.62121	0.650639	-1.53695	87.3308	134.223	1.09646e-63	4.15685e-62	0.0706767	-14.1489	10.1682	143.868	0.00166821	0.00586421	0.174117	-5.74325	24.733	142.048
Atf4	Atf4	8.88542e-110	2.17073e-108	2.28585	2.28585	830.478	363.312	9.33843e-05	0.000171198	0.903782	-1.10646	379.323	419.707	2.48679e-08	7.40146e-08	1.20299	1.20299	488.486	406.061	7.97064e-46	5.28895e-45	0.63323	-1.5792	274.1	432.86	1.88202e-23	8.61033e-23	0.651674	-1.53451	281.482	431.937	0.0394501	0.0590871	0.897551	-1.11414	376.972	420.001	4.03598e-08	1.53104e-07	1.55809	1.55809	609.174	390.975	0.0464299	0.101533	0.483041	-2.07022	212.791	440.523
Pcdh7	Pcdh7	3.65629e-109	8.91489e-108	2.93809	2.93809	123.982	42.1981	2.64184e-86	5.86629e-85	2.97755	2.97755	125.195	42.0464	6.54744e-31	4.75569e-30	0.350849	-2.85023	19.3921	55.2718	9.51047e-63	8.40531e-62	0.0335194	-29.8335	1.92586	57.455	1.73715e-55	1.52553e-54	0.0826099	-12.1051	4.71753	57.1061	6.67923e-42	1.21884e-40	1.99236	1.99236	92.031	46.1919	1.10885e-06	3.61336e-06	1.42681	1.42681	69.8609	48.9632	0.0123153	0.0333869	0.348986	-2.86544	19.2934	55.2841
Ucp2	Ucp2	3.98629e-109	9.70049e-108	0.0598884	-16.6977	5.59785	93.4714	3.86873e-84	8.38112e-83	0.136301	-7.33669	12.6206	92.5935	7.85005e-23	4.4614e-22	0.466352	-2.1443	41.4978	88.9839	3.48347e-59	2.90913e-58	1.53556	1.53556	121.319	79.0062	0	0	6.9979	6.9979	351.516	50.2316	1.16146e-42	2.19688e-41	0.140663	-7.10919	13.0175	92.5439	9.69982e-25	1.08469e-23	0.318456	-3.14015	28.8412	90.566	0.00049983	0.00198558	0.43246	-2.31235	36.3408	84.0327
Ptpn22	Ptpn22	5.33008e-109	1.29452e-107	0.0243384	-41.0874	2.26646	93.1229	1.03265e-106	3.06469e-105	0.049299	-20.2844	4.57663	92.8341	1.63977e-107	3.68727e-106	0.0472055	-21.184	4.38342	92.8582	0	0	10.4672	10.4672	423.541	40.4636	2.13225e-30	1.18316e-29	0.289491	-3.45434	26.0959	90.1442	4.01786e-44	7.90031e-43	0.0674996	-14.8149	6.25212	92.6246	1.80843e-66	7.27762e-65	0.039067	-25.5971	3.63136	92.9522	3.51137e-08	2.71095e-07	0.0835852	-11.9638	7.72664	92.4403
Ntn1	Ntn1	1.48469e-108	3.59886e-107	3.00626	3.00626	93.8958	31.2334	8.51568e-143	3.61408e-141	5.27242	5.27242	136.559	25.9006	6.85876e-10	2.26591e-09	0.574222	-1.74149	23.0221	40.0926	8.93985e-39	5.11348e-38	0.0535524	-18.6733	2.28587	42.6847	1.54746e-42	1.11294e-41	0.0495688	-20.174	2.11688	42.7058	2.01284e-08	8.1585e-08	1.25723	1.25723	46.6865	37.1346	0.00520213	0.0101204	0.683793	-1.46243	27.0692	39.5867	0.0925062	0.177146	0.267636	-3.73642	11.1281	41.5794
Tfpi2	Tfpi2	2.28112e-108	5.51862e-107	5.95094	5.95094	207.136	34.8073	0.00957518	0.0139668	1.06669	1.06669	57.1297	53.558	3.29048e-05	7.63806e-05	0.422894	-2.36466	24.3805	57.6517	1.4046e-32	6.8468e-32	0.0375401	-26.6382	2.26801	60.4158	1.22318e-33	7.25681e-33	0.0471089	-21.2274	2.84274	60.3439	1.25951e-95	6.11402e-94	3.56092	3.56092	149.57	42.0031	1.51056e-09	6.52441e-09	0.540773	-1.84921	30.7462	56.856	0.0169827	0.0438503	0.162864	-6.1401	9.68847	59.4882
Nectin3	Nectin3	3.63419e-108	8.77499e-107	2.62526	2.62526	113.387	43.1907	4.29673e-15	1.55364e-14	1.62202	1.62202	77.3607	47.694	0.0135227	0.0218923	1.10486	1.10486	55.6883	50.4031	4.36702e-64	3.94937e-63	0.0846252	-11.8168	4.80364	56.7637	2.79193e-73	3.17346e-72	0.0620094	-16.1266	3.52975	56.9229	3.30882e-45	6.6643e-44	2.03835	2.03835	93.1851	45.716	3.35588e-22	3.3411e-21	2.04885	2.04885	93.5674	45.6682	0.000881841	0.00331357	0.31484	-3.17622	17.3767	55.1921
Ano6	Ano6	1.3723e-107	3.30708e-106	2.37276	2.37276	152.518	64.2789	4.82147e-14	1.65805e-13	1.5454	1.5454	107.947	69.8504	4.50547e-44	4.26699e-43	2.23989	2.23989	145.846	65.113	2.37334e-63	2.12015e-62	0.220263	-4.54003	17.8656	81.1105	1.94492e-05	3.57134e-05	0.646522	-1.54674	49.8545	77.1119	4.03459e-11	2.13443e-10	1.19058	1.19058	86.3729	72.5471	0.0514791	0.0799255	0.821403	-1.21743	62.0842	75.5832	0.00150801	0.00534184	0.343437	-2.91174	27.4451	79.9131
Ube2k	Ube2k	2.006e-107	4.82488e-106	2.02739	2.02739	286.321	141.226	1.40608e-25	7.79864e-25	0.707325	-1.41378	115.037	162.637	2.00169e-09	6.42016e-09	1.01608	1.01608	159.593	157.067	1.52006e-11	3.61828e-11	0.829903	-1.20496	133.099	160.379	0.0147325	0.0198396	0.977169	-1.02336	154.147	157.748	0.289248	0.34679	0.798153	-1.25289	128.469	160.958	0.00932503	0.0171966	1.24825	1.24825	191.138	153.124	0.0283839	0.0676145	0.522374	-1.91434	86.8009	166.166
Ikzf1	Ikzf1	2.79062e-107	6.6991e-106	0.0182759	-54.7168	1.53714	84.1076	4.70668e-110	1.44157e-108	0.0265478	-37.6679	2.23057	84.0209	6.64522e-110	1.54455e-108	0.0297964	-33.5611	2.50251	83.9869	0	0	8.81271	8.81271	353.499	40.1124	1.25584e-08	2.96325e-08	0.970494	-1.0304	72.9613	75.1796	2.0592e-52	4.85572e-51	0.0292821	-34.1505	2.45947	83.9923	7.77824e-67	3.17123e-65	0.0438673	-22.796	3.67783	83.84	2.19683e-08	1.72499e-07	0.145895	-6.85425	12.0786	82.7899
U2af1	U2af1	3.30598e-107	7.92097e-106	1.94323	1.94323	283.375	145.827	1.64521e-58	2.30126e-57	0.517334	-1.93299	88.0709	170.24	1.88026e-23	1.08598e-22	0.754787	-1.32488	125.01	165.623	6.06787e-14	1.6133e-13	0.747705	-1.33743	123.937	165.757	0.140013	0.165579	0.761139	-1.31382	125.97	165.502	0.000991811	0.00206794	0.884173	-1.131	144.306	163.21	1.39268e-49	3.74039e-48	2.71816	2.71816	367.722	135.284	3.31535e-05	0.000169101	0.430139	-2.32483	73.9842	172.001
Ppid	Ppid	7.5061e-107	1.79497e-105	2.24837	2.24837	127.434	56.6786	5.81641e-12	1.78321e-11	0.637186	-1.5694	42.8516	67.2514	0.756271	0.799271	0.966634	-1.03452	62.619	64.7805	1.12753e-19	3.77106e-19	0.471695	-2.12001	32.3418	68.5651	2.81344e-51	2.32924e-50	0.219008	-4.56604	15.478	70.6731	0.336314	0.396299	0.721165	-1.38665	48.0323	66.6038	6.63715e-45	1.50883e-43	2.46574	2.46574	136.852	55.5014	0.187025	0.304442	0.706869	-1.41469	47.1575	66.7132
Lyar	Lyar	8.31498e-107	1.98458e-105	2.10885	2.10885	155.208	73.5986	5.07467e-38	4.26087e-37	0.479567	-2.08522	42.0772	87.7399	2.26613e-08	6.77061e-08	0.760566	-1.31481	64.5916	84.9256	2.9783e-07	5.58852e-07	0.719401	-1.39004	61.3841	85.3266	1.56133e-38	1.03548e-37	0.333435	-2.99908	29.7686	89.2785	5.11096e-05	0.000132791	0.999977	-1.00002	82.6646	82.6665	2.40989e-60	8.46526e-59	2.62026	2.62026	183.561	70.0544	0.292274	0.422339	0.58044	-1.72283	50.329	86.7085
Bicc1	Bicc1	3.77581e-106	8.99468e-105	1.84605	1.84605	133.228	72.1689	0	0	6.52048	6.52048	319.088	48.9363	6.09535e-53	6.84077e-52	0.259914	-3.84742	22.3597	86.0274	1.03287e-102	1.5837e-101	0.030941	-32.3195	2.73767	88.4801	2.85768e-109	4.86785e-108	0.0349607	-28.6036	3.09178	88.4358	2.66907e-93	1.23763e-91	2.18883	2.18883	152.651	69.7409	2.76216e-14	1.6837e-13	0.479609	-2.08503	40.1905	83.7985	0.0113977	0.0313538	0.420437	-2.37848	35.4796	84.3874
Ndufb7	Ndufb7	4.09212e-106	9.72953e-105	0.224841	-4.44759	48.1085	213.967	3.22909e-34	2.3816e-33	0.479604	-2.08505	99.5362	207.538	4.7756e-14	1.96899e-13	0.849015	-1.17784	168.847	198.875	0.959361	0.964091	0.861376	-1.16093	171.067	198.597	0.803119	0.823584	0.721067	-1.38683	145.506	201.792	1.77507e-09	8.001e-09	0.483534	-2.06811	100.305	207.442	6.50645e-11	3.12626e-10	0.58704	-1.70346	120.309	204.942	7.93711e-56	3.00787e-54	6.14522	6.14522	764.543	124.413
Gm12840	Gm12840	8.50012e-106	2.01716e-104	8.96929	8.96929	318.981	35.5637	2.49462e-07	5.6835e-07	0.470035	-2.1275	33.49	71.25	0.0523232	0.0755415	0.740266	-1.35087	51.1132	69.0471	1.84766e-23	7.01761e-23	1.79491	1.79491	110.589	61.6126	0.0010559	0.00163331	0.342432	-2.92029	24.7714	72.3398	0.252156	0.307361	0.509194	-1.96389	36.1131	70.9221	1.20972e-10	5.69589e-10	0.170582	-5.8623	12.5994	73.8613	0.0203192	0.0509621	0.168256	-5.94332	12.4312	73.8824
Psph	Psph	1.07701e-105	2.55098e-104	3.20984	3.20984	129.05	40.2047	5.30292e-28	3.21511e-27	0.329403	-3.03579	17.8234	54.108	2.14073e-09	6.85376e-09	0.521631	-1.91706	27.5878	52.8875	4.27756e-36	2.28191e-35	1.87164	1.87164	85.4494	45.6548	1.82857e-19	7.2996e-19	0.322188	-3.10378	17.4481	54.155	0.774509	0.807384	0.956799	-1.04515	48.1442	50.3179	3.50118e-06	1.07526e-05	1.74563	1.74563	80.727	46.2451	0.259433	0.38773	0.484122	-2.0656	25.7172	53.1213
Thbs1	Thbs1	1.16947e-105	2.76471e-104	3.11927	3.11927	1550.49	497.07	8.9393e-33	6.3231e-32	1.1577	1.1577	698.722	603.541	0.367456	0.431027	0.704739	-1.41896	447.472	634.947	3.35727e-113	5.75829e-112	0.0343417	-29.1191	23.6246	687.928	0.17447	0.20314	1.61937	1.61937	930.451	574.575	9.38434e-125	6.37264e-123	3.30868	3.30868	1617.1	488.744	1.33263e-11	6.72261e-11	0.209319	-4.7774	140.927	673.265	0.000187193	0.000817283	0.189962	-5.26422	128.197	674.857
Bcl2a1b	Bcl2a1b	2.42412e-105	5.71991e-104	0.0132431	-75.511	2.36248	178.393	1.50736e-107	4.51665e-106	0.0180558	-55.3839	3.21909	178.286	6.02016e-98	1.23329e-96	0.0429097	-23.3048	7.62655	177.735	2.8938e-220	1.10721e-218	1.82403	1.82403	265.417	145.511	0	0	11.146	11.146	832.199	74.6634	1.45542e-48	3.17865e-47	0.0283418	-35.2836	5.04647	178.057	1.09619e-60	3.8835e-59	0.0398605	-25.0875	7.08729	177.802	1.20399e-09	1.07357e-08	0.0269206	-37.1463	4.79426	178.089
Eif6	Eif6	6.33713e-105	1.49247e-103	1.78949	1.78949	262.494	146.686	5.80974e-88	1.31592e-86	0.377837	-2.64665	64.7622	171.403	0.00157334	0.00295224	1.06369	1.06369	168.523	158.433	2.92461e-26	1.20223e-25	0.596097	-1.67758	99.5784	167.051	6.72261e-33	3.92652e-32	1.27063	1.27063	196.816	154.896	0.00193803	0.0038186	0.949606	-1.05307	152.366	160.452	2.34661e-22	2.36085e-21	1.8835	1.8835	273.656	145.291	9.86207e-09	8.07014e-08	0.292486	-3.41897	50.6489	173.167
Ahctf1	Ahctf1	6.44726e-105	1.51553e-103	2.09811	2.09811	160.998	76.735	2.97474e-14	1.0324e-13	0.736061	-1.35858	65.2878	88.6988	0.548275	0.608732	1.03386	1.03386	88.6794	85.7748	1.23472e-05	2.06535e-05	0.788027	-1.26899	69.4838	88.1743	4.04761e-36	2.5369e-35	0.393253	-2.54289	36.3057	92.3216	0.0605666	0.0870229	0.625674	-1.59828	56.2067	89.8339	8.20686e-09	3.31231e-08	1.49368	1.49368	121.914	81.6205	5.81115e-10	5.30732e-09	0.176861	-5.65417	16.7602	94.7648
Slco2a1	Slco2a1	7.64085e-105	1.79272e-103	6.31207	6.31207	105.73	16.7504	0.0753506	0.0966661	1.08026	1.08026	28.5205	26.4016	0.591544	0.649435	1.04517	1.04517	27.7013	26.504	6.76141e-15	1.86178e-14	0.0517948	-19.307	1.54213	29.7739	3.36635e-15	1.13659e-14	0.0713652	-14.0124	2.11967	29.7017	0.217314	0.270138	0.849263	-1.17749	23.0072	27.0908	0.434262	0.508145	0.929674	-1.07565	24.9588	26.8468	0.708332	0.788163	0.937789	-1.06634	25.1538	26.8225
Jak1	Jak1	1.64063e-104	3.84205e-103	2.00557	2.00557	510.242	254.412	0.000191636	0.000340768	0.831105	-1.20322	239.563	288.247	1.24275e-11	4.57478e-11	0.958471	-1.04333	272.349	284.149	2.88681e-111	4.87738e-110	2.49437	2.49437	605.041	242.562	4.47928e-23	2.01446e-22	0.575883	-1.73646	170.937	296.825	0.0435574	0.0646082	0.77236	-1.29473	224.121	290.177	1.16081e-14	7.28658e-14	0.674096	-1.48347	197.823	293.465	1.0032e-21	1.74646e-20	0.174219	-5.7399	54.2537	311.411
S1pr1	S1pr1	1.65519e-104	3.86886e-103	0.0233326	-42.8585	2.68374	115.021	3.02292e-99	8.18954e-98	0.051369	-19.467	5.88795	114.621	0	0	5.6763	5.6763	383.027	67.4783	0.012691	0.0162459	0.888594	-1.12537	92.2578	103.824	2.37628e-53	2.03366e-52	0.144918	-6.90047	16.4198	113.304	2.95628e-52	6.95789e-51	0.0230019	-43.4747	2.64582	115.026	2.78487e-58	9.21007e-57	0.0535702	-18.6671	6.13858	114.589	6.54061e-05	0.00031536	0.262729	-3.8062	29.3439	111.689
Gimap1	Gimap1	2.13141e-104	4.97263e-103	0.0180414	-55.4282	1.28804	71.3938	4.33902e-106	1.28161e-104	0.0346103	-28.8931	2.46587	71.2466	0.269832	0.329216	0.781708	-1.27925	50.9559	65.1853	0	0	4.17645	4.17645	196.343	47.0119	1.06181e-77	1.28564e-76	0.0992354	-10.0771	7.01376	70.6781	7.68537e-51	1.75563e-49	0.015582	-64.1766	1.1128	71.4157	1.53451e-64	5.96301e-63	0.0416072	-24.0343	2.96179	71.1846	1.85282e-08	1.47254e-07	0.0748837	-13.354	5.3086	70.8912
Aars	Aars	2.27747e-104	5.30343e-103	2.48806	2.48806	147.633	59.3367	4.02599e-34	2.96232e-33	0.488791	-2.04587	35.834	73.3116	8.16438e-15	3.47091e-14	0.626696	-1.59567	45.2096	72.1397	1.38919e-05	2.31501e-05	1.28249	1.28249	85.982	67.0431	0.141465	0.1672	0.796657	-1.25524	56.3602	70.7459	1.8943e-09	8.50759e-09	0.493544	-2.02616	36.1623	73.2706	0.465956	0.540147	1.10281	1.10281	75.3954	68.3665	0.000194301	0.000846238	0.377302	-2.6504	28.0287	74.2873
Itpkc	Itpkc	2.5108e-104	5.83585e-103	3.82494	3.82494	86.2842	22.5583	7.20478e-05	0.000133559	0.875425	-1.1423	26.3109	30.055	0.00327609	0.00585739	0.983202	-1.01708	29.1956	29.6944	6.30291e-24	2.41978e-23	0.219505	-4.5557	7.12369	32.4534	5.80068e-14	1.86627e-13	0.359225	-2.78377	11.4632	31.911	5.45135e-12	3.13194e-11	1.69103	1.69103	46.5465	27.5255	0.694696	0.750282	1.09786	1.09786	32.1894	29.3202	0.0243947	0.0595846	0.257739	-3.87989	8.32578	32.3031
Lamp2	Lamp2	4.19444e-104	9.73096e-103	1.57565	1.57565	414.193	262.872	6.75711e-83	1.43143e-81	1.94927	1.94927	493.166	253	8.79318e-11	3.06799e-10	0.913647	-1.09451	258.009	282.395	9.66976e-113	1.6517e-111	0.410524	-2.43591	122.865	299.288	5.5686e-56	4.9285e-55	1.57557	1.57557	414.175	262.874	3.8515e-39	6.50307e-38	1.51778	1.51778	401.408	264.47	0.63915	0.700971	0.915155	-1.09271	258.391	282.347	5.35939e-11	5.40724e-10	0.311121	-3.21418	94.2283	302.867
Ndst1	Ndst1	5.44777e-104	1.26151e-102	2.85964	2.85964	131.527	45.9944	1.06796e-05	2.12889e-05	1.27615	1.27615	68.7156	53.8459	5.28399e-07	1.43464e-06	1.37451	1.37451	73.2351	53.281	5.13726e-12	1.25111e-11	0.698803	-1.43102	40.125	57.4197	7.99634e-36	4.97172e-35	0.290365	-3.44395	17.4941	60.2486	0.894624	0.912541	0.811666	-1.23203	46.0087	56.6843	3.69416e-24	4.00845e-23	2.40985	2.40985	115.629	47.9818	0.000229756	0.000983085	0.079236	-12.6205	4.89861	61.823
Slc38a2	Slc38a2	6.91558e-104	1.59843e-102	1.88189	1.88189	616.262	327.47	7.04705e-05	0.000130772	0.941213	-1.06246	340.646	361.922	2.17251e-12	8.28433e-12	1.91148	1.91148	624.084	326.493	1.47249e-13	3.84834e-13	0.686168	-1.45737	255.631	372.549	2.32478e-73	2.64489e-72	0.493237	-2.02742	187.929	381.012	0.23274	0.28659	0.62722	-1.59434	235.267	375.095	2.5877e-09	1.09041e-08	1.43294	1.43294	491.578	343.056	8.72492e-11	8.62089e-10	0.34063	-2.93574	132.159	387.983
Hmgb2	Hmgb2	1.02896e-103	2.37385e-102	0.132361	-7.55509	33.5736	253.651	7.68597e-27	4.47448e-26	0.390743	-2.55923	96.0605	245.84	0.00148033	0.00279034	0.640426	-1.56146	152.893	238.736	1.94984e-227	7.69721e-226	6.08146	6.08146	890.869	146.489	0.00430114	0.00620687	0.76254	-1.31141	179.509	235.409	0.50348	0.560942	0.838071	-1.19322	195.604	233.398	3.14161e-13	1.78791e-12	0.630624	-1.58573	150.724	239.008	2.69384e-09	2.32854e-08	0.316273	-3.16183	78.449	248.042
Sphk1	Sphk1	4.91864e-103	1.13265e-101	3.55104	3.55104	72.4676	20.4074	5.44911e-09	1.39223e-08	0.510275	-1.95973	14.1342	27.6991	0.15389	0.200284	0.94048	-1.06329	24.797	26.3663	3.29364e-30	1.51242e-29	0.0514625	-19.4316	1.5067	29.2776	0.543683	0.578134	0.839838	-1.19071	22.3955	26.6665	4.76571e-06	1.44095e-05	1.2859	1.2859	32.6433	25.3855	2.7902e-17	2.05912e-16	2.92543	2.92543	63.1191	21.576	0.00198851	0.00685446	0.126302	-7.91751	3.66377	29.0079
Fam126a	Fam126a	5.15843e-103	1.18568e-101	3.2037	3.2037	120.331	37.5599	0.874102	0.891377	1.07053	1.07053	49.6651	46.3931	0.145248	0.190002	1.1867	1.1867	54.3585	45.8064	2.79235e-13	7.19644e-13	0.544474	-1.83664	26.815	49.2493	0.000126645	0.000214936	0.7611	-1.31389	36.5569	48.0316	0.00132491	0.00269206	1.32428	1.32428	59.7654	45.1305	0.00507368	0.00989978	0.716447	-1.39578	34.5884	48.2777	0.000227804	0.00097574	0.178215	-5.6112	9.17005	51.455
Luzp1	Luzp1	8.45573e-103	1.93998e-101	2.24193	2.24193	190.98	85.1852	0.00383476	0.00588853	0.981411	-1.01894	95.3351	97.1408	6.3344e-109	1.45061e-107	2.9868	2.9868	237.182	79.41	3.18844e-42	1.97846e-41	0.293772	-3.404	30.9033	105.195	1.13164e-36	7.1832e-36	0.282265	-3.54277	29.734	105.341	0.0120271	0.0201403	0.813347	-1.22949	80.5158	98.9932	5.21496e-18	4.01784e-17	1.8527	1.8527	164.058	88.5505	5.3833e-07	3.62091e-06	0.212329	-4.70968	22.5574	106.238
Atp5c1	Atp5c1	1.19397e-102	2.73425e-101	0.265371	-3.76831	104.93	395.41	1.46272e-18	6.13453e-18	0.541876	-1.84544	207.327	382.61	6.67774e-40	5.8892e-39	0.626357	-1.59653	237.304	378.863	4.92497e-17	1.49043e-16	0.58505	-1.70926	222.72	380.686	4.53913e-09	1.10415e-08	0.541209	-1.84772	207.088	382.64	0.887196	0.906527	0.535224	-1.86838	204.942	382.908	1.94975e-11	9.70583e-11	0.654423	-1.52806	247.133	377.634	2.75385e-54	1.00975e-52	6.75084	6.75084	1495.72	221.561
Ets1	Ets1	1.45018e-102	3.31488e-101	1.59993	1.59993	539.348	337.106	1.01878e-105	2.99492e-104	0.328567	-3.04352	127.67	388.566	5.99608e-75	9.5714e-74	2.14077	2.14077	683.178	319.128	2.6141e-254	1.14459e-252	3.11818	3.11818	907.616	291.073	2.23456e-296	1.20812e-294	0.11448	-8.73512	45.6568	398.818	0.327886	0.387913	0.920708	-1.08612	334.009	362.774	0.068108	0.102583	0.836298	-1.19575	306.285	366.239	3.35239e-19	5.2881e-18	0.0888531	-11.2545	35.5485	400.081
Laptm4a	Laptm4a	3.09958e-102	7.07217e-101	1.3619	1.3619	519.795	381.67	7.11596e-206	4.68185e-204	3.04877	3.04877	985.968	323.399	0.00482071	0.00840632	1.21267	1.21267	470.338	387.852	2.11242e-269	1.0103e-267	0.197946	-5.05187	86.2769	435.86	1.35637e-64	1.35801e-63	0.363805	-2.74872	155.424	427.217	1.24225e-86	5.23305e-85	2.01128	2.01128	717.852	356.913	0.403227	0.477172	0.726883	-1.37574	297.617	409.443	2.51862e-05	0.00013154	0.413465	-2.41859	175.596	424.695
Nfe2l2	Nfe2l2	6.89593e-102	1.57053e-100	2.12123	2.12123	287.179	135.383	3.08441e-12	9.60548e-12	0.698185	-1.43229	109.987	157.532	1.47737e-15	6.46641e-15	1.95448	1.95448	269.037	137.651	8.12399e-26	3.29706e-25	0.559773	-1.78644	89.6083	160.08	3.9879e-17	1.45637e-16	1.2565	1.2565	186	148.031	9.08594e-06	2.6492e-05	0.929431	-1.07593	142.624	153.453	0.550649	0.621298	1.03654	1.03654	157.174	151.634	1.90137e-09	1.65969e-08	0.217518	-4.59733	36.2704	166.747
Naa15	Naa15	9.85973e-102	2.24142e-100	2.0146	2.0146	206.278	102.391	2.89616e-39	2.51142e-38	0.590849	-1.69248	70.5241	119.361	4.6921e-07	1.27728e-06	0.880598	-1.13559	101.679	115.466	1.47078e-08	2.97046e-08	0.809448	-1.23541	94.2187	116.399	2.01429e-29	1.09427e-28	0.49984	-2.00064	60.3	120.639	1.53895e-05	4.33075e-05	0.592711	-1.68716	70.731	119.335	6.03881e-32	9.11318e-31	2.02224	2.02224	206.902	102.313	0.0255077	0.0618415	0.594218	-1.68288	70.8984	119.314
Traf1	Traf1	1.53339e-101	3.47951e-100	0.014588	-68.5493	1.78209	122.161	7.34229e-98	1.94258e-96	0.0330088	-30.2949	4.02314	121.881	1.47105e-42	1.35701e-41	0.169062	-5.91498	20.2622	119.851	0	0	7.64	7.64	478.266	62.6003	1.10707e-209	4.01352e-208	3.29737	3.29737	285.762	86.6634	6.1113e-52	1.42486e-50	0.00841887	-118.781	1.02925	122.255	2.47647e-48	6.25912e-47	0.0747505	-13.3778	9.06355	121.251	1.18241e-07	8.62522e-07	0.0508813	-19.6536	6.18769	121.61
Smap2	Smap2	1.55586e-101	3.52406e-100	0.115335	-8.67038	13.3249	115.532	6.68462e-81	1.36491e-79	0.173669	-5.75808	19.9211	114.708	1.3074e-36	1.0731e-35	0.334273	-2.99157	37.6047	112.497	4.09081e-259	1.84979e-257	3.02067	3.02067	256.983	85.0748	0.604915	0.636496	0.615417	-1.62491	66.9734	108.826	9.46105e-41	1.66298e-39	0.193744	-5.16144	22.1695	114.426	7.4367e-49	1.95096e-47	0.168589	-5.93158	19.3505	114.779	9.80247e-06	5.49345e-05	0.230246	-4.34317	26.2294	113.919
Bnc2	Bnc2	1.62484e-101	3.67362e-100	3.74641	3.74641	82.0794	21.9088	1.76161e-26	1.01181e-25	2.31052	2.31052	57.6704	24.9599	1.15089e-23	6.71265e-23	0.176292	-5.67242	5.5488	31.4751	5.39425e-34	2.73674e-33	0.0624185	-16.0209	1.99238	31.9197	6.20822e-39	4.16617e-38	0.0383563	-26.0713	1.22799	32.0152	5.30799e-34	7.97611e-33	2.49416	2.49416	61.1647	24.5231	1.59317e-10	7.43937e-10	1.63191	1.63191	43.6022	26.7185	0.0043764	0.0137614	0.227193	-4.40154	7.10668	31.2804
Colec12	Colec12	1.68923e-101	3.81226e-100	2.24785	2.24785	120.19	53.4686	0	0	5.97353	5.97353	234.238	39.2126	1.55759e-36	1.27593e-35	0.295467	-3.38448	19.5164	66.0528	6.43811e-74	6.90155e-73	0.0319184	-31.3299	2.17748	68.2202	2.87023e-67	2.9644e-66	0.0784114	-12.7532	5.31846	67.8276	1.03523e-82	4.14993e-81	2.40308	2.40308	126.572	52.6708	7.7875e-21	7.14669e-20	0.318036	-3.1443	20.9502	65.8736	0.00741174	0.0217129	0.436103	-2.29304	28.3256	64.9517
Ndufb5	Ndufb5	2.45936e-101	5.54024e-100	0.275847	-3.6252	78.9732	286.293	4.41036e-18	1.8088e-17	0.570561	-1.75266	157.731	276.449	6.77626e-46	6.70348e-45	0.610577	-1.63779	168.009	275.164	1.49231e-14	4.0588e-14	0.631683	-1.58307	173.391	274.491	3.51159e-10	9.10671e-10	0.590811	-1.69259	162.944	275.797	1.13359e-08	4.70984e-08	0.79629	-1.25582	214.484	269.354	7.14694e-08	2.64422e-07	0.700804	-1.42693	190.836	272.31	3.07355e-53	1.10099e-51	5.96663	5.96663	1012.19	169.641
Sdad1	Sdad1	3.00037e-101	6.74676e-100	2.46469	2.46469	97.6559	39.622	7.28926e-18	2.96992e-17	0.637367	-1.56896	30.5964	48.0044	9.35047e-09	2.86599e-08	0.615827	-1.62383	29.6363	48.1244	1.43634e-26	5.94965e-26	0.359117	-2.78461	17.813	49.6024	2.28446e-40	1.57643e-39	0.254238	-3.93332	12.7711	50.2326	0.016927	0.0274898	0.97935	-1.02109	45.2226	46.1762	2.38788e-35	4.08436e-34	2.6988	2.6988	104.592	38.755	0.00877366	0.0250302	0.293872	-3.40284	14.6914	49.9926
Eif3b	Eif3b	5.68882e-101	1.2769e-99	2.06761	2.06761	186.42	90.1621	7.35366e-28	4.43682e-27	0.610011	-1.63931	64.3109	105.426	0.00723917	0.012296	0.956322	-1.04567	96.9226	101.349	0.844868	0.860015	1.04552	1.04552	104.918	100.35	0.000833984	0.0013053	0.695619	-1.43757	72.6142	104.388	9.5777e-05	0.00023609	1.00289	1.00289	101.116	100.825	2.67018e-36	4.72988e-35	2.08503	2.08503	187.666	90.0064	6.15425e-06	3.54482e-05	0.447483	-2.23472	48.0839	107.454
Bgn	Bgn	8.10367e-101	1.81566e-99	0.80461	-1.24284	582.145	723.512	0	0	2.69401	2.69401	1604.78	595.683	6.47986e-75	1.03304e-73	0.18575	-5.38357	144.553	778.211	1.53899e-231	6.15347e-230	0.024933	-40.1075	19.792	793.806	1.09004e-233	4.42962e-232	0.0345676	-28.9288	27.4071	792.854	0	0	10.4571	10.4571	3609.14	345.137	0.000170922	0.000421877	0.278262	-3.59374	214.126	769.514	0.000675543	0.00260939	0.2317	-4.31592	179.305	773.867
Arap2	Arap2	8.6835e-101	1.94207e-99	0.0354084	-28.2419	3.30617	93.3726	1.36328e-103	3.90608e-102	0.0511278	-19.5588	4.76462	93.1903	1.39716e-06	3.64457e-06	0.760579	-1.31479	65.1387	85.6435	6.3775557174E-314	3.52466245983E-312	5.85531	5.85531	317.074	54.1516	0.0243512	0.0319121	1.71846	1.71846	132.669	77.2022	5.4527e-45	1.09291e-43	0.0449786	-22.2328	4.19478	93.2615	1.29923e-56	4.14254e-55	0.0748818	-13.3544	6.95773	92.9161	3.55587e-07	2.45689e-06	0.0789444	-12.6671	7.33152	92.8694
Numbl	Numbl	1.12582e-100	2.5134e-99	3.44087	3.44087	87.4313	25.4097	8.08279e-32	5.55608e-31	2.2002	2.2002	62.7064	28.5003	3.17739e-08	9.38055e-08	0.518406	-1.92899	17.6917	34.1271	5.7014e-21	1.99037e-20	0.275136	-3.63456	9.66565	35.1304	2.48511e-26	1.24006e-25	0.184899	-5.40836	6.56718	35.5177	5.80787e-15	4.1337e-14	1.7511	1.7511	52.2054	29.8129	0.000266461	0.000638798	1.52106	1.52106	46.4428	30.5332	0.00255222	0.0085602	0.197337	-5.06748	6.99831	35.4638
Nob1	Nob1	1.38403e-100	3.08431e-99	2.79833	2.79833	89.7229	32.063	3.72929e-24	1.96249e-23	0.49506	-2.01996	20.1768	40.7563	0.0062353	0.0106814	0.748466	-1.33607	29.6211	39.5758	2.78533e-06	4.88444e-06	0.681959	-1.46636	27.1958	39.8789	4.23697e-28	2.21932e-27	0.317156	-3.15302	13.2026	41.6281	0.000457302	0.00101227	0.71693	-1.39484	28.4757	39.7189	3.65314e-23	3.79823e-22	2.24925	2.24925	75.9813	33.7807	0.0393877	0.0885174	0.574825	-1.73966	23.2098	40.3772
Inpp5d	Inpp5d	2.1135e-100	4.70151e-99	0.0413812	-24.1656	2.05551	49.6726	1.00051e-103	2.87993e-102	0.0513515	-19.4736	2.5476	49.6111	7.70913e-07	2.05715e-06	0.806378	-1.24011	36.5753	45.3576	8.8779e-236	3.57271e-234	6.67801	6.67801	181.73	27.2132	4.26605e-33	2.50583e-32	2.23854	2.23854	87.3323	39.013	1.47912e-50	3.35419e-49	0.0426524	-23.4453	2.11832	49.6647	7.66089e-63	2.8268e-61	0.0527745	-18.9485	2.61774	49.6023	3.14017e-09	2.69374e-08	0.137734	-7.26039	6.76057	49.0844
Kif21a	Kif21a	3.53876e-100	7.85794e-99	3.14126	3.14126	65.8288	20.9562	0.534255	0.5789	0.874161	-1.14395	22.9991	26.3099	3.99071e-12	1.50377e-11	0.277843	-3.59915	7.83662	28.2052	9.22233e-23	3.41715e-22	0.0659252	-15.1687	1.90828	28.9462	7.16529e-26	3.52594e-25	0.0514605	-19.4324	1.49226	28.9982	0.0531892	0.0773893	0.829317	-1.20581	21.93	26.4435	3.06983e-45	7.05607e-44	5.434	5.434	94.4409	17.3796	0.262412	0.39099	0.590225	-1.69427	16.042	27.1795
Ifi209	Ifi209	6.30174e-100	1.39683e-98	0.0164867	-60.6548	1.61894	98.1963	1.06298e-102	3.01785e-101	0.0333814	-29.9568	3.27104	97.9898	9.12576e-95	1.80125e-93	0.0482007	-20.7466	4.71448	97.8093	0	0	8.07109	8.07109	395.336	48.9817	0	0	7.41659	7.41659	378.7	51.0612	3.09906e-47	6.48351e-46	0.0348054	-28.7312	3.40997	97.9724	4.7802e-58	1.56838e-56	0.0562652	-17.773	5.49775	97.7114	1.40468e-32	3.27583e-31	0.0293997	-34.0139	5.55423	188.921
Cct3	Cct3	8.74373e-100	1.93467e-98	1.89741	1.89741	271.35	143.011	1.0913e-87	2.46286e-86	0.444005	-2.25223	74.4268	167.626	6.18284e-23	3.52192e-22	0.767475	-1.30297	123.902	161.442	6.09844e-09	1.25845e-08	0.823533	-1.21428	132.108	160.416	8.01644e-06	1.52236e-05	0.772962	-1.29372	124.71	161.341	0.00048062	0.0010588	0.887719	-1.12648	141.376	159.257	2.42898e-40	4.84822e-39	2.27217	2.27217	313.09	137.793	0.000404319	0.00164976	0.417022	-2.39796	70.1278	168.163
Ets2	Ets2	1.46689e-99	3.23992e-98	2.03172	2.03172	162.018	79.7445	1.14524e-18	4.82748e-18	0.517408	-1.93271	48.5961	93.9222	1.90074e-148	6.56547e-147	5.04313	5.04313	309.31	61.333	1.57778e-46	1.06053e-45	0.255289	-3.91712	24.7387	96.9044	0.00333996	0.00487527	0.738483	-1.35413	67.6053	91.5461	0.000583995	0.00126942	0.457406	-2.18624	43.2654	94.5886	0.338038	0.41223	0.806454	-1.24	73.2579	90.8395	0.247643	0.373885	0.6353	-1.57406	58.8542	92.64
Gm47283	Gm47283	2.21447e-99	4.88244e-98	2.12245	2.12245	298.347	140.567	2.85197e-07	6.4598e-07	0.942138	-1.06142	149.914	159.121	0.000404319	0.000823675	1.01313	1.01313	159.94	157.868	2.01449e-07	3.81978e-07	0.722338	-1.38439	117.836	163.131	9.253e-16	3.19437e-15	0.617569	-1.61925	101.97	165.114	1.16716e-09	5.35608e-09	1.16501	1.16501	180.87	155.252	9.64364e-17	6.89188e-16	1.52088	1.52088	227.293	149.449	0.000220199	0.000945776	0.350974	-2.84921	59.8009	170.385
Mapre1	Mapre1	3.23175e-99	7.11271e-98	1.9413	1.9413	348.834	179.691	8.07703e-09	2.04183e-08	0.859207	-1.16386	173.25	201.639	0.352215	0.415304	1.32606	1.32606	254.001	191.545	8.28932e-05	0.000129984	0.905258	-1.10466	181.591	200.596	0.878525	0.89121	0.825052	-1.21204	167.007	202.419	0.00145249	0.00293136	0.876107	-1.14141	176.321	201.255	3.3811e-14	2.04819e-13	1.57314	1.57314	293.55	186.601	8.05736e-10	7.28385e-09	0.313065	-3.19423	67.2732	214.886
Gar1	Gar1	5.21384e-99	1.14548e-97	1.84137	1.84137	121.632	66.0551	1.9778e-47	2.10025e-46	0.365728	-2.73427	28.4195	77.7066	0.734425	0.779562	0.858812	-1.1644	63.0209	73.3814	1.57012e-25	6.31245e-25	0.415738	-2.40536	32.1136	77.2448	1.07122e-73	1.22771e-72	0.169149	-5.91193	13.4603	79.5765	0.905156	0.921846	0.715037	-1.39853	53.3361	74.592	1.16073e-71	5.32608e-70	2.82083	2.82083	169.464	60.076	2.13841e-06	1.32836e-05	0.198108	-5.04776	15.709	79.2954
Arhgap30	Arhgap30	7.20599e-99	1.58036e-97	0.03498	-28.5878	2.512	71.8123	3.86311e-100	1.06278e-98	0.0559838	-17.8623	4.00984	71.6251	2.35526e-97	4.76222e-96	0.0627377	-15.9394	4.48983	71.5651	0	0	5.5878	5.5878	237.288	42.4653	3.16311e-83	4.12298e-82	2.09054	2.09054	119.544	57.1833	6.96386e-46	1.42102e-44	0.0633525	-15.7847	4.53348	71.5596	2.12076e-58	7.05124e-57	0.0591774	-16.8984	4.23691	71.5967	1.62582e-07	1.16882e-06	0.115826	-8.63366	8.23486	71.097
BE692007	BE692007	7.96606e-99	1.74398e-97	0.0310649	-32.1907	2.4313	78.2652	2.31003e-90	5.40964e-89	0.0698841	-14.3094	5.44318	77.8887	1.39525e-115	3.44929e-114	0.0157394	-63.5349	1.2342	78.4148	5.91159e-05	9.37517e-05	0.966108	-1.03508	67.7273	70.1032	5.94653e-61	5.68371e-60	0.108246	-9.23819	8.39127	77.5202	2.30518e-47	4.85534e-46	0.0257083	-38.898	2.01341	78.3174	1.28469e-71	5.87323e-70	0.0142646	-70.1038	1.11876	78.4292	1.92277e-08	1.52526e-07	0.0556682	-17.9636	4.34357	78.0261
Pkig	Pkig	8.55448e-99	1.86951e-97	0.269235	-3.71423	37.9632	141.004	1.72286e-73	3.14592e-72	0.384625	-2.59994	53.4873	139.064	4.37517e-06	1.09578e-05	0.882125	-1.13363	115.801	131.274	2.37992e-139	5.01599e-138	0.21192	-4.71877	30.0901	141.988	1.49342e-38	9.92026e-38	0.437368	-2.2864	60.4418	138.194	0.829293	0.855025	0.724672	-1.37993	96.8478	133.644	0.435116	0.509048	1.06292	1.06292	136.751	128.656	3.00088e-29	6.4312e-28	2.46123	2.46123	274.326	111.459
Ubxn4	Ubxn4	1.33175e-98	2.90532e-97	1.88515	1.88515	345.087	183.055	7.34773e-20	3.24464e-19	0.70032	-1.42792	145.656	207.984	9.85384e-20	5.04872e-19	0.789504	-1.26662	162.538	205.874	0.899141	0.909379	1.07485	1.07485	214.325	199.401	5.22016e-17	1.89526e-16	1.28715	1.28715	250.79	194.842	0.000177733	0.000419743	0.880108	-1.13622	179.343	203.773	3.30131e-08	1.2643e-07	1.41726	1.41726	272.327	192.15	6.7063e-11	6.69553e-10	0.248216	-4.02875	54.4547	219.384
Cldnd1	Cldnd1	2.29231e-98	4.99209e-97	1.98565	1.98565	207.467	104.483	6.201e-10	1.68767e-09	0.76249	-1.31149	90.7883	119.068	7.86018e-16	3.47587e-15	0.707981	-1.41247	84.8258	119.814	0.360782	0.392024	1.11576	1.11576	127.703	114.454	0.000127217	0.000215817	0.85172	-1.17409	100.391	117.868	0.650354	0.697411	0.742339	-1.34709	88.5928	119.343	9.33149e-27	1.14548e-25	2.0407	2.0407	212.05	103.91	0.00498867	0.0154098	0.51078	-1.95779	62.6164	122.59
Gimap4	Gimap4	3.02643e-98	6.5793e-97	0.0204878	-48.8096	1.85963	90.7676	8.75538e-100	2.38757e-98	0.032114	-31.1391	2.91069	90.6362	2.41162e-08	7.18115e-08	0.951461	-1.05101	77.38	81.3275	0	0	7.82698	7.82698	360.021	45.9974	1.67961e-71	1.85488e-70	0.109768	-9.11016	9.85364	89.7683	4.16631e-48	8.97309e-47	0.0174822	-57.2011	1.58741	90.8016	3.21287e-62	1.16478e-60	0.0400133	-24.9917	3.62309	90.5471	5.67669e-07	3.80795e-06	0.114895	-8.7036	10.3074	89.7116
Mrpl34	Mrpl34	3.7855e-98	8.21514e-97	0.1078	-9.27644	6.7805	62.8989	1.2506e-16	4.82208e-16	0.568556	-1.75884	33.8385	59.5167	1.39831e-20	7.39916e-20	0.736189	-1.35835	42.9748	58.3746	5.01699e-13	1.27972e-12	1.48952	1.48952	80.0474	53.7406	0.00591799	0.00838634	0.94159	-1.06203	53.7024	57.0337	4.16724e-08	1.63518e-07	0.604485	-1.6543	35.8267	59.2681	4.03834e-14	2.43534e-13	0.535723	-1.86664	32.0071	59.7456	1.57036e-30	3.48564e-29	3.58631	3.58631	157.852	44.015
Fcgrt	Fcgrt	5.20827e-98	1.12831e-96	2.1149	2.1149	141.175	66.7524	7.8604e-165	3.80327e-163	3.37578	3.37578	200.365	59.3536	0.3289	0.39117	1.11166	1.11166	82.3762	74.1022	6.81167e-107	1.09719e-105	0.047784	-20.9275	4.00898	83.8981	2.62703e-13	8.20369e-13	0.649731	-1.5391	50.7177	78.0595	9.40474e-39	1.5815e-37	1.6418	1.6418	114.972	70.0277	6.85896e-17	4.94442e-16	0.44474	-2.24851	35.5589	79.9544	0.343781	0.473227	0.583733	-1.71311	45.9162	78.6597
Nsun2	Nsun2	5.97349e-98	1.29183e-96	2.26715	2.26715	115.361	50.8836	5.61056e-25	3.04395e-24	0.494809	-2.02098	30.4307	61.4999	0.000120472	0.000263189	0.695233	-1.43837	41.7712	60.0823	2.28283e-05	3.73513e-05	0.747718	-1.3374	44.6551	59.7218	4.1386e-25	1.99008e-24	0.345999	-2.89018	21.6583	62.5964	0.592245	0.643792	0.778437	-1.28463	46.327	59.5129	1.90263e-48	4.82841e-47	2.79615	2.79615	135.307	48.3904	0.0199906	0.0502188	0.51875	-1.92771	31.8134	61.3271
Slc7a5	Slc7a5	8.0305e-98	1.73367e-96	2.18513	2.18513	168.259	77.0019	2.71446e-47	2.87026e-46	0.375804	-2.66096	35.1886	93.6357	2.78045e-10	9.40557e-10	0.507586	-1.97011	46.792	92.1853	2.26742e-09	4.80494e-09	1.28302	1.28302	108.395	84.4849	1.81862e-06	3.65636e-06	0.700982	-1.42657	63.1839	90.1363	0.212282	0.264703	0.635351	-1.57393	57.7034	90.8214	6.35755e-63	2.35415e-61	3.00986	3.00986	214.404	71.2338	1.1348e-09	1.01552e-08	0.0517859	-19.3103	5.04414	97.4038
Heatr1	Heatr1	1.0168e-97	2.19133e-96	2.38931	2.38931	77.0718	32.257	2.73929e-30	1.79374e-29	0.388702	-2.57267	15.5286	39.9499	0.000145732	0.000315327	0.559674	-1.78676	21.9123	39.1519	1.19337e-12	3.0003e-12	0.462891	-2.16034	18.3303	39.5997	2.12687e-23	9.70836e-23	0.248285	-4.02763	10.0878	40.63	0.00543824	0.00978726	0.618991	-1.61553	24.0679	38.8825	3.80752e-38	7.10909e-37	2.82247	2.82247	87.4004	30.9659	2.46171e-05	0.000129001	0.0959239	-10.4249	3.97073	41.3946
Frmd6	Frmd6	1.14616e-97	2.46583e-96	2.01636	2.01636	224.928	111.552	3.57575e-110	1.09789e-108	2.23524	2.23524	244.012	109.166	2.09932e-28	1.41414e-27	0.437625	-2.28506	57.9519	132.424	3.35313e-111	5.65756e-110	0.100323	-9.96778	13.8384	137.938	6.24379e-104	1.01096e-102	0.116379	-8.59258	16.0214	137.665	1.37088e-48	2.99928e-47	1.77227	1.77227	202.638	114.338	7.14223e-83	4.03698e-81	2.97052	2.97052	302.546	101.849	0.0179235	0.0458508	0.403537	-2.47809	53.6547	132.961
Slc38a1	Slc38a1	1.33429e-97	2.86562e-96	0.118635	-8.42922	13.7138	115.596	5.5284e-92	1.32714e-90	0.162966	-6.13626	18.7359	114.969	4.92606e-82	8.50772e-81	0.155088	-6.44796	17.8474	115.08	1.5622e-140	3.33206e-139	2.55045	2.55045	226.868	88.9521	1.54727e-69	1.66295e-68	2.04785	2.04785	191.272	93.4015	2.12277e-39	3.60379e-38	0.168303	-5.94166	19.3369	114.893	3.59978e-18	2.81353e-17	1.54983	1.54983	152.305	98.2724	1.00736e-07	7.40916e-07	0.185579	-5.38853	21.2769	114.651
Esd	Esd	1.50947e-97	3.23625e-96	1.95645	1.95645	710.575	363.196	1.94316e-34	1.44258e-33	0.410005	-2.43899	176.295	429.981	6.98785e-19	3.46605e-18	0.915762	-1.09199	371.424	405.59	6.16075e-25	2.44211e-24	0.492606	-2.03002	209.751	425.799	1.21639e-172	3.39905e-171	3.72858	3.72858	1149.59	308.319	2.29416e-11	1.24279e-10	0.864794	-1.15634	352.769	407.922	0.0672228	0.101397	0.999517	-1.00048	401.621	401.815	0.118183	0.214831	0.289551	-3.45362	126.311	436.229
1810055G02Rik	1810055G02Rik	1.61207e-97	3.45028e-96	3.62473	3.62473	60.968	16.82	8.56827e-07	1.86694e-06	1.4379	1.4379	29.7894	20.7173	0.0180641	0.0285785	0.547011	-1.82812	12.5138	22.8768	3.40761e-26	1.39801e-25	0.0921264	-10.8546	2.22603	24.1627	6.25807e-24	2.92004e-23	0.133722	-7.4782	3.21456	24.0392	6.06593e-05	0.000155233	1.56136	1.56136	31.9295	20.4498	5.06648e-09	2.07652e-08	2.04501	2.04501	39.8065	19.4652	0.160382	0.271453	0.620786	-1.61086	14.08	22.681
Slc2a1	Slc2a1	4.35611e-97	9.30726e-96	3.52916	3.52916	91.1489	25.8274	4.69042e-13	1.52047e-12	0.621923	-1.60792	21.4788	34.5361	0.289788	0.350298	0.915286	-1.09255	30.5703	33.3997	3.60735e-07	6.72223e-07	0.536004	-1.86566	18.6978	34.8837	0.000114939	0.000195898	1.03873	1.03873	34.2193	32.9436	0.0538231	0.0782108	0.980488	-1.0199	32.5102	33.1572	0.531614	0.603544	1.07852	1.07852	35.3744	32.7992	0.0272963	0.0653367	0.986546	-1.01364	32.689	33.1348
Cspg4	Cspg4	7.40624e-97	1.5797e-95	4.16084	4.16084	108.213	26.0076	0.000905061	0.0014964	1.47413	1.47413	49.2108	33.3829	6.52935e-08	1.88996e-07	1.81571	1.81571	58.5043	32.2212	3.22106e-27	1.3647e-26	0.0454233	-22.0151	1.78564	39.3111	1.16052e-17	4.33755e-17	0.183611	-5.44628	7.09608	38.6473	3.29165e-07	1.16142e-06	1.20737	1.20737	41.4734	34.3501	0.102981	0.147684	0.93298	-1.07183	33.0324	35.4052	0.204012	0.324792	0.425102	-2.35238	15.9581	37.5395
Vamp8	Vamp8	9.3447e-97	1.98975e-95	0.154295	-6.48109	14.7322	95.4809	6.74433e-08	1.60049e-07	0.653756	-1.52962	58.8185	89.9702	1.41218e-06	3.68144e-06	0.86723	-1.1531	76.1464	87.8042	0.00226626	0.0031347	1.2252	1.2252	103.404	84.397	3.72634e-186	1.14413e-184	3.07954	3.07954	216.405	70.2719	0.486815	0.545406	0.780887	-1.28059	69.2393	88.6676	8.92427e-25	1.00156e-23	0.409247	-2.44351	37.8906	92.5861	0.316557	0.447056	0.826478	-1.20995	72.9033	88.2096
Ostf1	Ostf1	1.00088e-96	2.1275e-95	0.2186	-4.57457	43.0174	196.786	1.0653e-24	5.71239e-24	0.469695	-2.12904	89.6893	190.952	0.127008	0.168411	0.85781	-1.16576	156.624	182.585	0	0	5.64091	5.64091	668.803	118.563	1.59496e-113	2.84146e-112	1.84486	1.84486	303.072	164.279	0.00850321	0.0147377	0.618948	-1.61564	116.143	187.645	1.1231e-73	5.43413e-72	0.208149	-4.80424	41.0131	197.037	2.1177e-08	1.67024e-07	0.135331	-7.38927	26.9039	198.8
Il33	Il33	1.12002e-96	2.3767e-95	7.29815	7.29815	362.467	49.6656	4.7111e-64	7.31368e-63	1.5491	1.5491	123.257	79.5668	2.67402e-21	1.4476e-20	0.179927	-5.55781	16.7125	92.8849	1.20971e-29	5.47405e-29	0.0299525	-33.3862	2.83409	94.6197	5.42364e-28	2.83493e-27	0.0875273	-11.425	8.22284	93.9461	5.06844e-54	1.2254e-52	3.25951	3.25951	219.952	67.48	9.81916e-14	5.77858e-13	0.136709	-7.31478	12.7657	93.3782	0.0215748	0.0535813	0.19393	-5.1565	17.9824	92.7261
Sipa1l3	Sipa1l3	1.45249e-96	3.07695e-95	3.84615	3.84615	95.6016	24.8565	0.442482	0.490486	1.13635	1.13635	36.6233	32.2288	0.130292	0.172268	0.772188	-1.29502	25.9198	33.5667	1.66506e-07	3.17367e-07	0.599243	-1.66877	20.5192	34.2418	0.00118179	0.00181786	0.67928	-1.47215	23.0452	33.926	1.01262e-10	5.17427e-10	1.53359	1.53359	47.3664	30.8859	0.00630871	0.0120524	0.757721	-1.31975	25.4762	33.6221	2.70515e-05	0.000140809	0.230074	-4.34643	9.2493	40.2015
Cct6a	Cct6a	1.68855e-96	3.57094e-95	1.81225	1.81225	305.907	168.8	1.83909e-46	1.90894e-45	0.541887	-1.8454	105.074	193.904	4.7706e-19	2.38052e-18	0.789017	-1.2674	148.691	188.451	3.70716e-14	9.9286e-14	0.766569	-1.30451	144.831	188.934	1.32664e-30	7.403e-30	0.499666	-2.00134	97.3684	194.867	0.0347324	0.0527716	0.798022	-1.2531	150.234	188.259	4.59595e-62	1.65654e-60	2.51347	2.51347	395.974	157.541	0.0168273	0.0435214	0.559201	-1.78827	108.212	193.511
Trim35	Trim35	5.02549e-96	1.06098e-94	2.34314	2.34314	173.793	74.171	5.97741e-06	1.21771e-05	0.819921	-1.21963	71.3171	86.9805	9.21555e-13	3.59233e-12	0.718925	-1.39097	63.2568	87.988	5.11977e-07	9.43594e-07	0.781274	-1.27996	68.2547	87.3633	2.9301e-21	1.24312e-20	0.514365	-1.94414	46.3453	90.102	0.12958	0.171017	0.88235	-1.13334	76.2078	86.3692	0.00681165	0.0129456	1.50829	1.50829	121.694	80.6834	0.279498	0.408629	0.74869	-1.33567	65.6516	87.6887
Med13	Med13	5.22422e-96	1.10107e-94	2.22815	2.22815	336.541	151.04	4.34739e-08	1.04585e-07	0.877058	-1.14018	152.633	174.029	0.000187575	0.000400154	0.958218	-1.0436	165.247	172.452	0.00100421	0.00144013	0.875512	-1.14219	152.391	174.059	0.000423475	0.000683174	0.774986	-1.29035	136.439	176.053	0.000171231	0.000405311	1.02284	1.02284	175.127	171.217	0.973409	0.979078	1.03056	1.03056	176.299	171.071	1.16336e-08	9.4452e-08	0.306942	-3.25795	57.0827	185.973
Gm26740	Gm26740	1.07641e-95	2.26483e-94	0.0268539	-37.2385	1.75795	65.4635	4.12631e-96	1.05577e-94	0.0475076	-21.0493	3.10203	65.2955	1.13139e-103	2.43828e-102	0.0389929	-25.6457	2.54876	65.3646	1.36512e-53	1.04206e-52	2.45305	2.45305	123.313	50.2691	5.85307e-36	3.64827e-35	0.251229	-3.98043	15.9991	63.6833	1.99743e-43	3.84839e-42	0.0479606	-20.8505	3.13143	65.2918	2.38301e-63	8.9525e-62	0.0247096	-40.4701	1.61801	65.481	0.957149	0.971074	0.286834	-3.48633	18.1881	63.4097
Rbms3	Rbms3	1.20393e-95	2.52885e-94	2.06063	2.06063	135.053	65.5393	8.3171e-200	5.14543e-198	3.79987	3.79987	212.334	55.8792	8.37353e-20	4.3009e-19	0.60075	-1.66459	46.0559	76.6639	2.19905e-104	3.43965e-103	0.0284108	-35.1979	2.33336	82.1292	2.26379e-112	3.99294e-111	0.0348329	-28.7085	2.85851	82.0636	5.89164e-54	1.41616e-52	1.8806	1.8806	125.499	66.7335	4.14081e-06	1.25956e-05	1.23563	1.23563	88.2164	71.3938	0.283205	0.412972	0.600213	-1.66607	46.0176	76.6687
Penk	Penk	1.6319e-95	3.42203e-94	5.30343	5.30343	179.939	33.9288	4.38976e-154	2.02924e-152	5.02577	5.02577	174.153	34.652	3.49026e-17	1.62613e-16	0.105898	-9.44303	5.89685	55.6841	6.06984e-17	1.82889e-16	0.167497	-5.97025	9.25659	55.2641	3.95806e-20	1.6169e-19	0.0784734	-12.7432	4.38455	55.8731	9.88882e-06	2.86854e-05	1.59006	1.59006	74.8384	47.0664	3.73576e-13	2.11155e-12	0.04191	-23.8606	2.35229	56.1272	0.0120952	0.0328909	0.047815	-20.9139	2.68175	56.086
Il6ra	Il6ra	1.67438e-95	3.5052e-94	3.14939	3.14939	74.8384	23.7628	0.00310108	0.00481242	1.42948	1.42948	40.1643	28.0971	1.81503e-09	5.83504e-09	0.360455	-2.77427	11.4227	31.6898	4.26733e-16	1.23434e-15	0.355048	-2.81652	11.2587	31.7103	0.00426728	0.00615874	1.2325	1.2325	35.3685	28.6966	1.3661e-05	3.87857e-05	0.295989	-3.3785	9.45273	31.936	0.00310415	0.0062744	1.7455	1.7455	47.4531	27.186	0.0296337	0.0700279	0.28376	-3.5241	9.07555	31.9832
Ppic	Ppic	1.8871e-95	3.94387e-94	1.28992	1.28992	277.007	214.747	2.6169e-248	2.2756e-246	2.6636	2.6636	498.315	187.083	1.37693e-34	1.08643e-33	1.25184	1.25184	269.936	215.631	5.44001e-254	2.35702e-252	0.0422687	-23.6582	10.4852	248.062	2.92722e-268	1.37358e-266	0.0426067	-23.4705	10.5687	248.051	3.02439e-304	7.22771e-302	4.15146	4.15146	681.571	164.176	0.136621	0.188785	0.669102	-1.49454	153.977	230.125	6.63276e-05	0.000319555	0.382936	-2.6114	91.1315	237.981
Arhgap21	Arhgap21	2.34421e-95	4.89098e-94	2.82013	2.82013	121.937	43.238	6.06827e-75	1.12794e-73	2.87642	2.87642	123.727	43.0142	0.779106	0.819158	0.913537	-1.09465	47.9484	52.4866	1.28169e-22	4.72371e-22	0.366625	-2.72759	20.5007	55.9175	1.22284e-29	6.66929e-29	0.233841	-4.27641	13.2867	56.8193	5.30802e-09	2.27851e-08	1.23718	1.23718	62.6604	50.6476	0.345539	0.420477	0.871343	-1.14765	45.9513	52.7362	5.57465e-05	0.000271737	0.219073	-4.5647	12.4699	56.9214
Jsrp1	Jsrp1	2.86303e-95	5.96344e-94	0.145272	-6.88365	13.2105	90.9363	1.18157e-86	2.64259e-85	0.21173	-4.723	19.0981	90.2003	5.06566e-85	9.0505e-84	0.410325	-2.43709	36.1375	88.0704	1.26547e-128	2.47424e-127	0.117054	-8.54303	10.6815	91.2524	2.75405e-145	6.44945e-144	0.101326	-9.86909	9.26423	91.4295	2.09305e-77	7.62768e-76	0.0316382	-31.6074	2.91776	92.2229	0.133498	0.185211	0.623841	-1.60297	53.5816	85.8899	0	0	20.8132	20.8132	535.045	25.707
Plagl1	Plagl1	3.74887e-95	7.79551e-94	3.23421	3.23421	232.442	71.8697	5.146e-43	4.85512e-42	2.56977	2.56977	196.299	76.3877	6.86361e-22	3.79912e-21	0.34966	-2.85993	33.8116	96.6986	1.53243e-55	1.20301e-54	0.0733295	-13.6371	7.33356	100.008	1.6412e-46	1.26055e-45	0.133168	-7.50933	13.2199	99.2725	3.2544e-64	9.38339e-63	2.29474	2.29474	179.973	78.4284	0.000118459	0.00029964	1.17259	1.17259	103.215	88.0231	0.0101508	0.0283731	0.341334	-2.92968	33.0394	96.7951
Ubxn1	Ubxn1	6.25626e-95	1.29878e-93	0.339533	-2.94522	56.7521	167.147	1.90903e-21	9.01244e-21	0.682913	-1.46431	109.633	160.537	1.88404e-15	8.20595e-15	0.900798	-1.11013	141.071	156.607	0.68144	0.708563	1.13334	1.13334	172.97	152.62	3.49953e-06	6.87358e-06	1.08273	1.08273	166.167	153.47	1.24656e-26	1.49383e-25	0.385449	-2.59438	64.0739	166.232	0.459675	0.533861	1.04099	1.04099	160.498	154.179	1.11882e-18	1.71691e-17	2.17802	2.17802	298.29	136.955
Atp6v1h	Atp6v1h	8.1512e-95	1.68934e-93	2.47513	2.47513	151.268	61.1151	1.35449e-06	2.90048e-06	0.864273	-1.15704	62.4188	72.2213	1.08993e-06	2.87146e-06	0.746787	-1.33907	54.6583	73.1913	9.11834e-26	3.69458e-25	0.486892	-2.05384	36.7276	75.4327	2.08934e-47	1.62584e-46	2.02909	2.02909	129.523	63.8332	0.547381	0.602578	0.807041	-1.23909	58.6643	72.6906	0.000395958	0.000923779	0.781105	-1.28024	56.9467	72.9053	0.00289292	0.00956609	0.341653	-2.92694	26.2205	76.746
Fjx1	Fjx1	8.86947e-95	1.83514e-93	5.04889	5.04889	65.1676	12.9073	0.0721701	0.0928734	1.33055	1.33055	24.0178	18.051	0.00344831	0.00614586	1.19715	1.19715	21.9232	18.3128	1.05385e-16	3.13359e-16	0.0529702	-18.8785	1.10786	20.9148	3.48692e-17	1.27717e-16	0.0741121	-13.4931	1.54598	20.86	1.01074e-17	8.34581e-17	2.70979	2.70979	42.6151	15.7264	7.32358e-06	2.16624e-05	0.409678	-2.44094	8.20489	20.0276	0.0286082	0.0680444	0.137384	-7.27888	2.84354	20.6978
Napsa	Napsa	1.11442e-94	2.30196e-93	0.0206443	-48.4396	0.999989	48.4391	3.82709e-96	9.81234e-95	0.0349233	-28.6342	1.68865	48.353	7.07797e-96	1.40823e-94	0.0364572	-27.4294	1.76248	48.3438	1.8574e-10	4.17361e-10	0.450828	-2.21814	20.7261	45.9733	5.3345e-284	2.71863e-282	2.87905	2.87905	102.817	35.712	1.7845e-49	3.97419e-48	0.0112653	-88.7678	0.546322	48.4958	1.90493e-55	5.8925e-54	0.0623951	-16.0269	3.00671	48.1882	1.87227e-09	1.63775e-08	0.0353496	-28.2888	1.70917	48.3504
Hif1a	Hif1a	1.70905e-94	3.52438e-93	1.98044	1.98044	453.547	229.013	5.22015e-26	2.94521e-25	0.601553	-1.66236	159.848	265.725	2.88153e-05	6.72647e-05	0.913385	-1.09483	234.218	256.429	2.3744e-22	8.68913e-22	1.60453	1.60453	381.839	237.976	0.000383233	0.000621496	1.12566	1.12566	281.938	250.464	5.81933e-64	1.674e-62	1.98992	1.98992	455.285	228.796	2.30524e-05	6.44027e-05	0.738605	-1.3539	193.188	261.558	2.85913e-12	3.21619e-11	0.207086	-4.8289	57.673	278.497
Il2rb	Il2rb	2.43652e-94	5.01624e-93	0.00983567	-101.671	1.7775	180.72	4.30671e-91	1.01813e-89	0.0246633	-40.5461	4.44891	180.386	4.77555e-91	9.13599e-90	0.0347128	-28.8078	6.25388	180.16	0	0	198.701	198.701	1391.51	7.00306	2.37503e-34	1.42881e-33	0.17285	-5.78538	30.6143	177.115	5.26238e-46	1.07559e-44	0.00145904	-685.381	0.263954	180.909	3.31596e-59	1.12049e-57	0.0216472	-46.1953	3.90632	180.454	9.30718e-10	8.37714e-09	0.0431157	-23.1934	7.75963	179.972
Cers6	Cers6	2.65163e-94	5.45008e-93	3.01074	3.01074	98.8529	32.8335	0.152697	0.186284	1.17492	1.17492	46.2955	39.4031	1.11099e-26	7.09563e-26	0.288996	-3.46025	12.6044	43.6145	9.07274e-20	3.04588e-19	0.389422	-2.56791	16.7812	43.0924	9.32986e-64	9.22232e-63	2.62809	2.62809	89.3959	34.0156	1.35128e-18	1.16452e-17	1.69203	1.69203	63.1141	37.3008	4.47642e-10	2.01609e-09	0.488154	-2.04853	20.7911	42.5912	0.00411421	0.0130625	0.309789	-3.228	13.4775	43.5054
Dpp4	Dpp4	3.40292e-94	6.98272e-93	3.4279	3.4279	91.0479	26.5609	8.03977e-60	1.14781e-58	4.24349	4.24349	105.203	24.7915	1.44114e-27	9.44183e-27	0.0869055	-11.5068	3.26192	37.5341	8.15261e-10	1.77296e-09	0.426428	-2.34506	15.3607	36.0218	0.00571892	0.00812319	0.643258	-1.55459	22.59	35.1181	0.243531	0.298479	0.59825	-1.67154	21.1194	35.3019	3.36056e-19	2.79709e-18	0.0515985	-19.3804	1.9452	37.6987	0.00247332	0.00831802	0.0749133	-13.3488	2.81598	37.5898
Ddx3x	Ddx3x	3.54048e-94	7.25302e-93	1.87164	1.87164	486.179	259.762	8.20825e-05	0.000151326	1.18044	1.18044	329.72	279.319	1.73976e-22	9.7891e-22	2.07084	2.07084	527.286	254.623	1.61452e-09	3.45491e-09	0.789474	-1.26667	230.324	291.744	1.08302e-06	2.22198e-06	0.746461	-1.33965	218.846	293.178	3.32338e-05	8.88737e-05	0.858748	-1.16449	248.575	289.462	3.46928e-06	1.06678e-05	1.26762	1.26762	350.74	276.692	2.93185e-11	3.03944e-10	0.273702	-3.6536	84.8287	309.931
Vim	Vim	3.97106e-94	8.12173e-93	1.44137	1.44137	2901.72	2013.17	8.59894e-70	1.48099e-68	1.19101	1.19101	2463.02	2068.01	2.27863e-06	5.83862e-06	0.798798	-1.25188	1725.56	2160.19	9.93394e-157	2.40328e-155	0.238119	-4.19958	549.392	2307.21	6.64709e-44	4.87075e-43	1.45105	1.45105	2918.23	2011.11	2.29706e-102	1.20956e-100	2.74329	2.74329	4853.44	1769.21	6.26904e-41	1.26346e-39	1.42766	1.42766	2878.31	2016.1	5.40513e-27	1.08891e-25	0.160261	-6.2398	373.285	2329.23
Fis1	Fis1	4.06938e-94	8.30916e-93	0.286164	-3.4945	40.2417	140.625	1.87896e-08	4.62947e-08	0.770392	-1.29804	102.355	132.861	1.36377e-12	5.26332e-12	0.941467	-1.06217	122.691	130.319	6.19384e-07	1.13583e-06	0.86275	-1.15908	113.431	131.476	0.351525	0.388104	0.904048	-1.10614	118.309	130.866	0.885935	0.905536	0.788054	-1.26895	104.491	132.594	3.71372e-08	1.41613e-07	0.771483	-1.29621	102.487	132.844	8.30067e-26	1.62228e-24	3.00967	3.00967	318.537	105.838
Uck2	Uck2	4.76992e-94	9.72361e-93	2.22128	2.22128	121.252	54.5865	3.05384e-30	1.99341e-29	0.33803	-2.95831	22.6195	66.9156	0.0845344	0.116653	0.650274	-1.53781	41.9428	64.5002	1.80057e-21	6.40632e-21	0.305891	-3.26914	20.5481	67.1745	8.18062e-18	3.07701e-17	0.40825	-2.44948	27.0902	66.3568	1.86915e-05	5.19873e-05	1.01959	1.01959	63.0709	61.8592	1.1671e-105	8.84932e-104	5.71045	5.71045	232.386	40.6948	0.00172996	0.00606072	0.317285	-3.15174	21.2843	67.0825
Tspan13	Tspan13	7.69269e-94	1.56561e-92	0.0248385	-40.2602	3.29207	132.539	3.1584e-91	7.4809e-90	0.0608847	-16.4245	8.03353	131.947	0	0	9.33146	9.33146	572.658	61.3685	4.05182e-64	3.67233e-63	1.25998	1.25998	144.722	114.861	2.70639e-49	2.16983e-48	1.3691	1.3691	155.424	113.523	1.77203e-47	3.73871e-46	0.0204259	-48.9575	2.70872	132.612	4.82305e-51	1.37242e-49	0.0764977	-13.0723	10.0741	131.692	0.00267972	0.0089372	0.406715	-2.45873	51.457	126.519
Vpreb3	Vpreb3	1.23647e-93	2.51235e-92	0.0503704	-19.8529	1.03435	20.5348	1.74981e-92	4.23324e-91	0.0822139	-12.1634	1.6816	20.4539	1.85865e-95	3.68617e-94	0.0721575	-13.8586	1.47774	20.4794	2.06013e-84	2.54902e-83	0.0638472	-15.6624	1.3089	20.5005	1.77126e-99	2.74634e-98	0.051549	-19.399	1.0584	20.5318	1.96429e-42	3.6652e-41	0.0537366	-18.6093	1.10301	20.5262	9.67914e-56	3.0394e-54	0.0883497	-11.3187	1.80573	20.4384	8.64838e-07	5.64301e-06	0.14355	-6.96622	2.91404	20.2999
Gnl2	Gnl2	1.37262e-93	2.78442e-92	2.18507	2.18507	106.218	48.6109	6.45928e-19	2.7545e-18	0.594504	-1.68207	34.2477	57.6072	0.434315	0.498574	0.994972	-1.00505	54.7657	55.0425	8.27275e-14	2.18643e-13	0.552977	-1.80839	32.0101	57.8869	1.82396e-26	9.13083e-26	0.354141	-2.82374	20.988	59.2647	0.115283	0.154162	0.659619	-1.51603	37.7131	57.174	2.62337e-28	3.44109e-27	2.46534	2.46534	116.633	47.3091	0.00508579	0.0156787	0.38143	-2.62171	22.5317	59.0717
Plekha2	Plekha2	1.89036e-93	3.82844e-92	0.0641238	-15.5948	5.86685	91.4925	6.99133e-16	2.6265e-15	0.425037	-2.35273	37.2219	87.5731	8.74441e-41	7.81716e-40	0.309353	-3.23255	27.4682	88.7923	0	0	5.84227	5.84227	311.399	53.301	1.30952e-06	2.66468e-06	0.478571	-2.08955	41.6454	87.0202	3.62651e-31	4.98524e-30	0.177767	-5.62533	16.0384	90.2211	2.3732e-55	7.30464e-54	0.0799018	-12.5154	7.29614	91.3139	1.028e-08	8.39555e-08	0.0686585	-14.5648	6.27821	91.4411
Ms4a4b	Ms4a4b	2.66355e-93	5.38557e-92	0.00766713	-130.427	1.27837	166.734	4.57593e-90	1.06757e-88	0.0297213	-33.6459	4.94194	166.276	2.4979e-90	4.74219e-89	0.0268139	-37.294	4.46013	166.336	0	0	147.271	147.271	1266.36	8.59884	1.22031e-07	2.68195e-07	0.272112	-3.67496	43.9198	161.404	1.65912e-140	1.2649e-138	0.29441	-3.39663	54.7096	185.828	1.19523e-57	3.89075e-56	0.0214898	-46.5338	3.5769	166.447	1.87007e-07	1.339e-06	0.0488873	-20.4552	8.10943	165.88
B3gnt5	B3gnt5	2.75319e-93	5.55778e-92	0.0296414	-33.7366	1.25475	42.3309	9.56947e-99	2.56458e-97	0.0321199	-31.1334	1.35924	42.3179	5.61949e-76	9.07511e-75	0.100756	-9.92502	4.22763	41.9593	3.33068e-16	9.67688e-16	0.527845	-1.89449	21.0388	39.8579	4.40819e-12	1.28979e-11	1.53038	1.53038	54.5812	35.6651	5.58232e-38	9.22493e-37	0.0823288	-12.1464	3.46234	42.055	5.43144e-16	3.70691e-15	0.342598	-2.91887	13.9585	40.743	3.09082e-09	2.65691e-08	0.0328242	-30.4653	1.38893	42.3142
H2az2	H2az2	2.8986e-93	5.84184e-92	0.253546	-3.94405	35.5465	140.197	0.000347237	0.000599374	0.744154	-1.34381	98.4747	132.331	2.18099e-14	9.14074e-14	0.740736	-1.35001	98.0608	132.383	3.97298e-68	3.86875e-67	2.68383	2.68383	290.675	108.306	2.105e-21	8.96426e-21	0.554011	-1.80502	74.9425	135.273	0.00459092	0.00837636	1.1044	1.1044	140.364	127.095	0.0621677	0.094656	1.03867	1.03867	132.969	128.019	0.000155227	0.00069231	1.08865	1.08865	138.602	127.315
Sec61b	Sec61b	3.74997e-93	7.54544e-92	0.290211	-3.44577	93.2102	321.181	0.0730517	0.0939301	0.915648	-1.09212	273.458	298.65	1.77451e-51	1.93054e-50	0.508798	-1.96542	159.218	312.93	2.69939e-47	1.83426e-46	1.45435	1.45435	409.593	281.633	2.19439e-68	2.3164e-67	1.53732	1.53732	429.193	279.183	1.37461e-136	1.0168e-134	3.68882	3.68882	840.295	227.795	1.29784e-22	1.31744e-21	0.662768	-1.50882	203.714	307.368	6.26081e-06	3.59953e-05	0.336955	-2.96775	107.617	319.38
Slfn2	Slfn2	1.06168e-92	2.1328e-91	0.118474	-8.44069	21.149	178.512	6.02611e-143	2.56626e-141	0.0450233	-22.2107	8.11056	180.141	1.23776e-62	1.65145e-61	0.233966	-4.27412	41.1799	176.008	4.85488e-296	2.59101e-294	2.53479	2.53479	348.705	137.567	0	0	6.77885	6.77885	664.747	98.0619	1.04853e-40	1.8404e-39	0.120417	-8.30445	21.4908	178.469	8.74568e-89	5.35727e-87	0.0624715	-16.0073	11.2293	179.752	1.71793e-11	1.81735e-10	0.139528	-7.167	24.843	178.05
Dab2	Dab2	1.40243e-92	2.81277e-91	2.84675	2.84675	174.164	61.1799	2.96582e-09	7.70098e-09	1.21783	1.21783	87.6731	71.9912	5.2345e-23	2.98583e-22	1.77309	1.77309	120.395	67.901	1.18613e-64	1.08134e-63	0.0418093	-23.9181	3.45006	82.5191	3.89501e-68	4.0873e-67	2.73252	2.73252	168.955	61.831	4.83664e-08	1.8889e-07	1.11464	1.11464	81.1528	72.8062	4.48553e-24	4.85022e-23	0.216979	-4.60874	17.5232	80.7599	0.000153723	0.000685852	0.0821895	-12.167	6.74832	82.1068
Ptpn18	Ptpn18	2.35348e-92	4.71265e-91	0.0420483	-23.7822	3.9715	94.4509	7.75973e-80	1.55382e-78	0.109469	-9.135	10.2535	93.6656	1.94974e-07	5.45691e-07	0.502941	-1.9883	44.9284	89.3313	0	0	5.66318	5.66318	314.834	55.5931	4.15898e-216	1.56245e-214	2.58717	2.58717	185.617	71.7452	1.39704e-37	2.29037e-36	0.0851237	-11.7476	7.99718	93.9477	5.42775e-46	1.28805e-44	0.12728	-7.85668	11.8957	93.4604	2.87943e-08	2.24582e-07	0.0905671	-11.0415	8.50285	93.8845
Tnfrsf1a	Tnfrsf1a	2.85616e-92	5.71003e-91	2.28709	2.28709	146.68	64.134	0.0155312	0.0220569	1.11918	1.11918	80.9699	72.3478	5.14224e-14	2.11734e-13	1.55368	1.55368	107.293	69.0573	5.25217e-58	4.30526e-57	0.275195	-3.63379	21.9403	79.7265	1.9024e-35	1.17401e-34	1.56288	1.56288	107.825	68.9909	1.25812e-30	1.70127e-29	1.7373	1.7373	117.711	67.7552	0.00680112	0.0129275	0.866559	-1.15399	64.4798	74.409	1.19425e-05	6.55675e-05	0.193918	-5.15682	15.6137	80.5173
Polr2e	Polr2e	3.51186e-92	7.00962e-91	0.177792	-5.62454	16.8259	94.6377	1.40996e-16	5.42812e-16	0.536548	-1.86377	48.6437	90.6605	5.09123e-17	2.35877e-16	0.682421	-1.46537	60.8291	89.1373	2.17533e-13	5.63663e-13	1.38512	1.38512	114.221	82.4633	8.11948e-06	1.54005e-05	0.601133	-1.66352	54.0898	89.9797	4.06344e-12	2.35964e-11	0.48462	-2.06347	44.2048	91.2153	0.0457994	0.072045	0.753534	-1.32708	66.6223	88.4131	0.684099	0.768144	0.748116	-1.33669	66.1843	88.4679
Ell2	Ell2	5.88735e-92	1.17323e-90	2.45825	2.45825	179.905	73.1842	6.63386e-40	5.87969e-39	0.393612	-2.54057	35.8919	91.1859	3.02719e-13	1.20535e-12	0.6454	-1.54943	57.1374	88.5302	2.89298e-05	4.70006e-05	0.766347	-1.30489	66.9088	87.3088	3.84983e-67	3.96954e-66	2.08955	2.08955	158.51	75.8586	4.13791e-09	1.79483e-08	1.48289	1.48289	119.686	80.7116	5.14218e-05	0.000136864	0.824122	-1.21341	71.482	86.7371	1.4865e-05	8.06511e-05	0.166026	-6.02316	15.5611	93.7273
Dnajc3	Dnajc3	5.91694e-92	1.17723e-90	1.95787	1.95787	240.762	122.972	5.46499e-119	1.85675e-117	2.68663	2.68663	307.849	114.586	0.423666	0.487805	1.13184	1.13184	151.774	134.095	1.03693e-10	2.36029e-10	0.704808	-1.41883	99.1477	140.673	4.90868e-22	2.13874e-21	0.500111	-1.99956	72.0464	144.061	2.06362e-23	2.21839e-22	1.35911	1.35911	177.824	130.839	0.557128	0.627796	0.993455	-1.00659	135.267	136.158	4.92266e-06	2.89104e-05	0.352218	-2.83915	51.6393	146.612
Heg1	Heg1	6.06716e-92	1.20519e-90	2.49884	2.49884	165.23	66.1227	2.91265e-57	3.96267e-56	2.43874	2.43874	162.185	66.5034	4.72987e-55	5.56442e-54	2.91935	2.91935	185.601	63.5763	8.16598e-44	5.25046e-43	0.22149	-4.51487	18.7023	84.4387	1.28235e-64	1.28493e-63	0.127168	-7.86359	10.8626	85.4187	2.98048e-09	1.30785e-08	1.53197	1.53197	111.573	72.8298	2.1474e-24	2.35684e-23	0.250027	-3.99956	21.039	84.1466	0.000590028	0.00230486	0.324175	-3.08476	27.0352	83.3971
Eef1e1	Eef1e1	1.85429e-91	3.67753e-90	2.03941	2.03941	123.876	60.7411	6.76519e-68	1.11424e-66	0.307733	-3.24957	22.5883	73.4021	1.11458e-18	5.47171e-18	0.470459	-2.12559	33.8693	71.992	3.06797e-44	1.9901e-43	0.360057	-2.77733	26.2636	72.9427	2.41691e-28	1.27295e-27	0.358073	-2.79273	26.125	72.96	0.704999	0.74689	0.893807	-1.11881	61.284	68.5652	1.02405e-55	3.20758e-54	2.65814	2.65814	152.085	57.215	0.521932	0.635044	0.750648	-1.33218	52.3103	69.6869
Ndufb8	Ndufb8	2.54807e-91	5.04542e-90	0.229654	-4.35437	71.299	310.463	1.83893e-13	6.11419e-13	0.499828	-2.00069	150.245	300.594	2.7751e-13	1.10852e-12	0.711741	-1.405	208.741	293.282	3.66178e-33	1.81701e-32	0.409529	-2.44183	124.424	303.822	0.0259633	0.0338883	0.606914	-1.64768	180.165	296.854	0.0251015	0.0393065	0.445804	-2.24314	134.863	302.517	0.00912915	0.0168657	0.633473	-1.5786	187.471	295.941	2.58242e-69	1.23459e-67	9.15808	9.15808	1363.72	148.909
Limd2	Limd2	3.52379e-91	6.96636e-90	0.0284306	-35.1734	2.00708	70.5957	7.40944e-63	1.12088e-61	0.113025	-8.84758	7.8959	69.8596	3.8863e-73	6.0635e-72	0.113197	-8.83419	7.9077	69.8581	0	0	4.39097	4.39097	200.846	45.7408	0.715911	0.741739	0.560709	-1.78346	37.1224	66.2063	1.01237e-18	8.77933e-18	0.283618	-3.52587	19.4054	68.4209	1.78976e-43	3.95304e-42	0.0871149	-11.4791	6.10531	70.0834	1.9968e-06	1.24688e-05	0.139456	-7.1707	9.71073	69.6327
P4ha1	P4ha1	3.54504e-91	6.99723e-90	2.11174	2.11174	149.408	70.7511	3.87954e-74	7.14698e-73	2.38651	2.38651	164.381	68.8794	4.55035e-07	1.24005e-06	0.731522	-1.36701	59.9372	81.9349	1.52151e-68	1.49447e-67	0.245203	-4.07825	21.2757	86.7676	1.4703e-20	6.09032e-20	0.477927	-2.09237	40.3303	84.3858	7.5422e-79	2.78949e-77	2.26244	2.26244	157.72	69.7121	0.212621	0.277657	0.90841	-1.10082	72.9526	80.308	0.00425906	0.0134468	0.501595	-1.99364	42.2097	84.1509
Sobp	Sobp	3.5673e-91	7.03001e-90	3.82562	3.82562	77.8598	20.3522	2.84126e-33	2.03755e-32	2.57112	2.57112	58.5378	22.7675	9.24338e-14	3.75749e-13	0.422276	-2.36812	12.0671	28.5763	2.63507e-32	1.27747e-31	0.0755695	-13.2329	2.25221	29.8032	7.09409e-36	4.41517e-35	0.0679104	-14.7253	2.02587	29.8315	2.03756e-10	1.00879e-09	1.64311	1.64311	41.0095	24.9585	6.44419e-06	1.9212e-05	0.561917	-1.77962	15.7956	28.1102	0.0171397	0.0441821	1.14481	1.14481	30.1296	26.3185
Grwd1	Grwd1	4.13491e-91	8.13569e-90	2.80346	2.80346	56.3978	20.1172	3.47351e-20	1.55427e-19	0.332065	-3.01145	8.66168	26.0843	0.0266952	0.0408459	0.541542	-1.84658	13.7793	25.4446	2.61244e-22	9.54339e-22	0.222082	-4.50283	5.87035	26.4332	2.62776e-23	1.193e-22	0.196008	-5.10182	5.19761	26.5173	0.00176848	0.00351406	0.579447	-1.72578	14.6786	25.3321	3.54732e-39	6.81776e-38	3.16415	3.16415	61.5974	19.4673	0.0122432	0.0332494	0.120233	-8.31718	3.218	26.7647
Gclc	Gclc	5.36745e-91	1.05441e-89	2.42618	2.42618	264.21	108.9	1.86009e-33	1.34478e-32	0.384008	-2.60412	52.0043	135.425	1.37688e-19	6.99979e-19	1.73868	1.73868	202.708	116.587	4.16704e-05	6.67919e-05	1.003	1.003	126.492	126.114	4.14987e-09	1.01184e-08	2.47701	2.47701	268.437	108.371	2.35172e-07	8.46115e-07	0.446739	-2.23844	60.0505	134.42	0.0226749	0.038227	0.813685	-1.22898	104.821	128.823	7.10574e-09	5.90798e-08	0.0340345	-29.3819	4.80992	141.325
Jmjd1c	Jmjd1c	5.99593e-91	1.17602e-89	1.99005	1.99005	401.931	201.97	0.253314	0.296188	1.07158	1.07158	238.34	222.419	0.864165	0.889929	1.32574	1.32574	286.833	216.357	0.000480437	0.000710119	0.883902	-1.13135	200.75	227.118	7.1483e-10	1.82075e-09	0.817593	-1.2231	187.086	228.825	0.341503	0.401766	0.943269	-1.06014	212.811	225.61	0.010016	0.018351	1.34575	1.34575	290.54	215.894	6.75758e-10	6.14461e-09	0.304344	-3.28575	73.9459	242.968
H1f2	H1f2	1.15679e-90	2.2653e-89	0.122377	-8.17147	11.0754	90.5019	4.43468e-20	1.9737e-19	0.579932	-1.72434	49.6861	85.6756	1.34715e-15	5.9027e-15	0.781428	-1.27971	65.4131	83.7097	0.00090273	0.0013012	0.683994	-1.462	57.8993	84.6489	2.9617e-07	6.35198e-07	0.80212	-1.2467	66.9874	83.5129	1.04841e-32	1.51319e-31	0.298718	-3.34764	26.4601	88.5788	1.21574e-27	1.55688e-26	0.424735	-2.35441	37.0598	87.2539	1.97962e-63	8.57374e-62	4.19068	4.19068	252.695	60.2994
Creb3l2	Creb3l2	1.39921e-90	2.73571e-89	2.22076	2.22076	133.928	60.3074	1.18714e-82	2.49781e-81	2.39592	2.39592	142.057	59.2913	3.48014e-13	1.3804e-12	1.62388	1.62388	104.006	64.0478	3.74842e-50	2.67883e-49	0.301501	-3.31673	22.3865	74.2502	5.88112e-76	6.94508e-75	0.137971	-7.24789	10.4502	75.7422	3.97619e-35	6.17651e-34	1.58294	1.58294	101.817	64.3214	0.847442	0.879701	1.30324	1.30324	86.3462	66.2552	0.00867815	0.0248261	0.353084	-2.83219	26.0546	73.7916
Btaf1	Btaf1	1.70835e-90	3.33491e-89	2.47882	2.47882	123.106	49.6631	1.21593e-13	4.09093e-13	0.700227	-1.42811	41.8845	59.8157	0.000544012	0.00109057	0.792557	-1.26174	46.9095	59.1876	0.00277705	0.00380651	0.830778	-1.20369	48.9589	58.9314	5.61235e-06	1.07967e-05	0.670805	-1.49075	40.2608	60.0187	0.0328614	0.0501251	0.581065	-1.72098	35.2395	60.6463	9.56681e-06	2.79585e-05	1.5259	1.5259	83.3613	54.6311	0.00190814	0.00660489	0.236245	-4.23289	14.9272	63.1854
Prdx2	Prdx2	2.09667e-90	4.08654e-89	0.313697	-3.18779	64.4527	205.461	1.56132e-05	3.06926e-05	1.08968	1.08968	204.773	187.921	4.19504e-23	2.39951e-22	0.791921	-1.26275	153.859	194.286	6.04511e-30	2.75654e-29	0.554603	-1.80309	110.741	199.675	0.541915	0.576353	0.833707	-1.19946	161.211	193.367	7.36351e-67	2.24831e-65	2.20997	2.20997	369.732	167.302	6.25791e-07	2.09863e-06	0.95614	-1.04587	182.358	190.723	3.62006e-20	5.92851e-19	2.07435	2.07435	351.713	169.554
Snrpd1	Snrpd1	2.52924e-90	4.92192e-89	1.77241	1.77241	273.437	154.274	1.55527e-77	2.98453e-76	0.454691	-2.19929	81.0801	178.319	2.5814e-15	1.11807e-14	0.870147	-1.14923	147.896	169.967	0.006491	0.0085531	0.997476	-1.00253	167.139	167.562	0.0590409	0.0736921	0.749826	-1.33364	129.198	172.304	2.2495e-33	3.31608e-32	1.50909	1.50909	239.26	158.546	8.05927e-39	1.53472e-37	2.1485	2.1485	319.175	148.557	3.27285e-08	2.53784e-07	0.360251	-2.77584	64.9652	180.333
Srgap1	Srgap1	2.89483e-90	5.62457e-89	3.69765	3.69765	69.9721	18.9234	0.0046689	0.00708453	1.40072	1.40072	32.9828	23.5471	8.51216e-10	2.79358e-09	1.48615	1.48615	34.6794	23.335	3.47616e-24	1.34535e-23	0.0595623	-16.7891	1.6359	27.4654	5.50341e-24	2.57274e-23	0.0906344	-11.0333	2.47975	27.3599	5.4716e-06	1.64161e-05	1.23086	1.23086	29.5164	23.9803	0.0373605	0.0600385	1.81104	1.81104	40.8611	22.5623	0.0268151	0.0643956	0.308991	-3.23634	8.23181	26.6409
Wnt11	Wnt11	3.57913e-90	6.94329e-89	5.89699	5.89699	49.1049	8.32711	3.2488e-24	1.71472e-23	3.02599	3.02599	31.7589	10.4954	7.0047e-09	2.16621e-08	0.216465	-4.61968	3.04872	14.0841	4.34051e-12	1.06167e-11	0.107605	-9.29329	1.53587	14.2732	1.965e-08	4.5681e-08	0.262323	-3.81209	3.67409	14.006	0.000712195	0.00152547	1.39499	1.39499	17.1827	12.3174	8.64524e-06	2.54326e-05	0.281731	-3.54948	3.93667	13.9731	0.284527	0.414324	0.521317	-1.91822	7.07963	13.5803
Noc3l	Noc3l	3.81924e-90	7.39755e-89	2.61887	2.61887	72.4411	27.6612	7.31223e-14	2.49255e-13	0.524548	-1.9064	18.0744	34.457	0.00025471	0.000534478	0.652792	-1.53188	22.1599	33.9463	1.59019e-13	4.14811e-13	0.397849	-2.51351	13.9155	34.9769	8.94367e-26	4.38716e-25	0.242545	-4.12294	8.64332	35.6359	0.821069	0.847953	0.824107	-1.21343	27.4323	33.2873	1.58745e-34	2.62848e-33	2.78189	2.78189	75.7869	27.243	0.00188902	0.00654967	0.274272	-3.64602	9.73645	35.4993
Eif5a	Eif5a	4.01925e-90	7.77284e-89	2.03101	2.03101	929.931	457.867	1.20916e-37	1.00306e-36	0.617634	-1.61908	329.175	532.962	3.64556e-71	5.54187e-70	0.751194	-1.33121	394.247	524.828	5.1258e-54	3.93939e-53	0.621193	-1.60981	330.935	532.741	4.92735e-35	3.01237e-34	0.565437	-1.76854	303.193	536.209	1.59516e-10	7.99316e-10	1.02089	1.02089	519.772	509.137	1.10113e-18	8.92019e-18	2.0299	2.0299	929.525	457.918	8.45961e-08	6.29658e-07	0.875966	-1.1416	453.268	517.45
Il17ra	Il17ra	4.62431e-90	8.92909e-89	3.59663	3.59663	114.477	31.8289	1.67592e-11	5.00963e-11	0.833233	-1.20014	34.8178	41.7864	2.38984e-26	1.50928e-25	0.299427	-3.33972	13.3167	44.474	1.76176e-12	4.38412e-12	2.14095	2.14095	77.9258	36.3979	3.31481e-10	8.61975e-10	1.824	1.824	68.5316	37.5721	0.565666	0.619779	0.834175	-1.19879	34.8534	41.7819	0.0872095	0.127433	1.02959	1.02959	42.0871	40.8777	4.15404e-05	0.000207869	0.12501	-7.99939	5.67902	45.4287
Man1a	Man1a	5.58595e-90	1.07692e-88	2.27208	2.27208	311.322	137.021	7.05427e-44	6.8908e-43	2.31035	2.31035	315.391	136.512	3.61481e-05	8.36438e-05	0.985363	-1.01485	154.35	156.642	0.0449893	0.0545	1.15449	1.15449	177.501	153.748	1.92764e-22	8.46705e-22	0.541315	-1.84735	89.2012	164.786	0.0285141	0.0441111	0.783023	-1.2771	125.48	160.251	1.53032e-115	1.32149e-113	0.113173	-8.83606	19.6334	173.482	2.67262e-11	2.77765e-10	0.171144	-5.84305	29.4797	172.251
Ppp1r15a	Ppp1r15a	5.67363e-90	1.09213e-88	1.49914	1.49914	375.566	250.521	2.98437e-06	6.23498e-06	1.22266	1.22266	315.483	258.031	3.59661e-38	3.05909e-37	2.10659	2.10659	496.025	235.463	9.0362e-104	1.40456e-102	0.182028	-5.49366	52.9426	290.849	0.861268	0.876063	1.26434	1.26434	324.772	256.87	2.63841e-06	8.24223e-06	0.879201	-1.1374	235.636	268.012	1.64231e-15	1.09209e-14	1.44378	1.44378	363.817	251.989	0.000552653	0.00217251	0.526771	-1.89836	147.016	279.09
Nfkbiz	Nfkbiz	6.35765e-90	1.22191e-88	2.29004	2.29004	318.826	139.223	0.208942	0.247942	1.20269	1.20269	187.226	155.673	1.06646e-09	3.47613e-09	1.75136	1.75136	257.299	146.914	0.462864	0.494732	0.886444	-1.1281	142.906	161.213	1.67928e-10	4.45717e-10	0.594208	-1.68291	99.0513	166.695	1.45605e-29	1.91272e-28	1.69941	1.69941	251.005	147.701	1.81283e-14	1.12041e-13	0.49518	-2.01947	83.5061	168.638	0.000621003	0.00241825	0.428079	-2.33602	72.7652	169.981
P2ry10	P2ry10	1.07675e-89	2.06626e-88	0.0261453	-38.2478	1.68789	64.558	6.13135e-92	1.46904e-90	0.0329018	-30.3935	2.12229	64.5037	8.21637e-94	1.61918e-92	0.0360661	-27.7269	2.32548	64.4783	0	0	11.2239	11.2239	302.524	26.9535	8.32998e-13	2.53322e-12	1.81869	1.81869	95.9761	52.772	2.78514e-43	5.34946e-42	0.0328562	-30.4357	2.11936	64.5041	9.34033e-56	2.94043e-54	0.0506993	-19.7242	3.26306	64.3611	1.83167e-07	1.31226e-06	0.174153	-5.74207	11.0394	63.3891
Psenen	Psenen	1.85513e-89	3.55447e-88	0.310291	-3.22278	44.0316	141.904	0.00426509	0.00651713	0.915809	-1.09193	121.131	132.267	4.68151e-26	2.92535e-25	0.747397	-1.33798	100.759	134.813	7.65523e-05	0.000120375	0.96126	-1.0403	126.498	131.596	2.89432e-56	2.57261e-55	1.79862	1.79862	216.465	120.35	0.000144906	0.000346765	1.03993	1.03993	135.66	130.451	9.26007e-15	5.85107e-14	0.669811	-1.49296	91.1077	136.02	5.18446e-08	3.93898e-07	1.4421	1.4421	180.111	124.895
Cd82	Cd82	2.18926e-89	4.18823e-88	0.043036	-23.2363	3.09093	71.8219	1.90497e-78	3.7129e-77	0.110577	-9.0435	7.87569	71.2238	2.09639e-17	9.83722e-17	0.392123	-2.55022	26.9915	68.8343	2.83475e-265	1.31531e-263	4.3643	4.3643	203.902	46.7205	0.0414847	0.0528222	0.751043	-1.33148	49.5772	66.0111	9.04492e-34	1.35098e-32	0.110364	-9.06091	7.86077	71.2257	6.61345e-163	1.09651e-160	3.571	3.571	178.277	49.9236	2.44945e-05	0.000128413	0.376222	-2.65801	25.9461	68.965
Lhfp	Lhfp	4.59032e-89	8.76814e-88	1.61251	1.61251	135.296	83.9045	0	0	4.75531	4.75531	300.683	63.2311	2.71903e-10	9.20281e-10	0.707572	-1.41328	65.5383	92.6243	2.55014e-127	4.93942e-126	0.0279852	-35.7332	2.81153	100.465	1.25491e-139	2.79657e-138	0.0316114	-31.6342	3.17441	100.42	1.50032e-159	1.27702e-157	2.89627	2.89627	214.379	74.0192	1.46467e-16	1.03308e-15	0.44908	-2.22677	42.8683	95.458	0.00123434	0.00447182	0.412551	-2.42394	39.5523	95.8725
Mpdz	Mpdz	7.0637e-89	1.34719e-87	2.75704	2.75704	82.6511	29.9782	5.60272e-61	8.17385e-60	2.785	2.785	83.2729	29.9005	0.00134002	0.00254244	1.46426	1.46426	49.8919	34.0731	3.77534e-42	2.3403e-41	0.0450513	-22.1969	1.80583	40.0839	1.52838e-44	1.13873e-43	0.0535111	-18.6877	2.14268	40.0418	0.0036858	0.00684861	1.09225	1.09225	38.7391	35.4672	0.00627239	0.0119885	1.38645	1.38645	47.6324	34.3555	0.1081	0.200783	0.363467	-2.75128	14.0145	38.5578
Mapk1ip1l	Mapk1ip1l	7.20051e-89	1.37118e-87	2.05866	2.05866	184.129	89.4412	7.45166e-15	2.66575e-14	0.761257	-1.31362	78.1705	102.686	0.00136409	0.00258377	1.0117	1.0117	101	99.8323	0.370966	0.402427	1.09602	1.09602	108.404	98.9068	0.000157243	0.00026441	1.16069	1.16069	113.99	98.2086	2.04472e-14	1.41086e-13	1.33268	1.33268	128.469	96.3988	1.89683e-12	1.01712e-11	1.51861	1.51861	143.532	94.5158	1.1411e-05	6.28996e-05	0.356261	-2.80693	38.356	107.663
Cltb	Cltb	1.15865e-88	2.20302e-87	1.91201	1.91201	163.316	85.4159	0.0044961	0.00684405	0.770573	-1.29774	74.3851	96.5322	1.26828e-12	4.90091e-12	1.42206	1.42206	127.783	89.8575	3.71754e-62	3.25546e-61	0.285705	-3.50012	29.1937	102.181	6.37966e-15	2.13027e-14	0.491148	-2.03605	48.9718	99.7089	0.00138527	0.002806	0.532324	-1.87855	52.8213	99.2277	2.31871e-09	9.80387e-09	2.4033	2.4033	195.585	81.3822	3.1934e-07	2.22126e-06	1.45095	1.45095	129.98	89.5828
Gls	Gls	1.93014e-88	3.66431e-87	1.89501	1.89501	393.296	207.543	0.369522	0.417121	1.09999	1.09999	248.24	225.675	0.300142	0.361094	1.37325	1.37325	300.873	219.096	5.98326e-05	9.4864e-05	0.917151	-1.09033	211.222	230.303	1.83523e-07	3.98691e-07	0.741257	-1.34906	174.148	234.937	3.34756e-07	1.17914e-06	0.976623	-1.02394	223.429	228.777	0.000274486	0.000656897	1.25275	1.25275	278.048	221.949	3.52513e-13	4.18904e-12	0.247746	-4.03639	61.6874	248.994
Iglc1	Iglc1	2.16972e-88	4.11287e-87	0.0206901	-48.3323	1	48.3323	9.23305e-94	2.29168e-92	0.0206901	-48.3323	1	48.3323	2.07949e-90	3.95995e-89	0.0933946	-10.7073	4.47343	47.8981	3.31844e-77	3.72763e-76	0.0226157	-44.2171	1.09281	48.3207	1.10029e-94	1.64448e-93	0.0206901	-48.3323	1	48.3323	6.99367e-41	1.23277e-39	0.0206901	-48.3323	1	48.3323	7.51975e-57	2.42249e-55	0.0220892	-45.2711	1.06743	48.3239	4.77428e-09	4.03703e-08	0.0206901	-48.3323	1	48.3323
Atp5d	Atp5d	2.19265e-88	4.15002e-87	0.312738	-3.19757	117.218	374.813	1.83989e-41	1.69349e-40	0.501679	-1.99331	183.857	366.483	9.84534e-53	1.09898e-51	0.641098	-1.55982	231.161	360.57	0.802692	0.82149	0.880482	-1.13574	308.918	350.851	0.173307	0.201899	0.697104	-1.43451	249.736	358.248	0.701797	0.744069	0.615495	-1.62471	222.589	361.642	4.62181e-11	2.24676e-10	0.714747	-1.3991	255.538	357.523	4.14832e-38	1.0971e-36	4.77246	4.77246	1164.2	243.941
Msrb1	Msrb1	2.6963e-88	5.09552e-87	0.137929	-7.25011	15.2015	110.213	2.0202e-26	1.15819e-25	0.399905	-2.5006	42.7	106.775	7.55295e-34	5.87373e-33	0.582751	-1.716	60.8979	104.501	6.74964e-17	2.0293e-16	0.485784	-2.05853	51.3448	105.695	7.73023e-101	1.21832e-99	2.3698	2.3698	204.969	86.4918	9.76029e-21	9.39513e-20	0.333703	-2.99668	35.9143	107.624	4.66919e-47	1.1407e-45	0.211783	-4.72182	23.1312	109.221	4.32813e-96	2.9723e-94	6.63927	6.63927	406.767	61.2669
Coa3	Coa3	3.81656e-88	7.20166e-87	0.14425	-6.93241	9.98763	69.2384	0.000936442	0.00154561	0.75792	-1.3194	48.8	64.3868	3.28187e-15	1.41505e-14	0.700482	-1.42759	45.3995	64.8119	0.374895	0.40633	1.07457	1.07457	66.7737	62.1401	0.00734327	0.0102923	0.846953	-1.1807	53.9838	63.7388	3.48644e-08	1.37981e-07	0.622378	-1.60674	40.7029	65.399	2.04742e-12	1.09504e-11	0.552063	-1.81139	36.4012	65.9367	4.96086e-28	1.03116e-26	3.86567	3.86567	183.709	47.5232
Strap	Strap	5.32041e-88	1.00241e-86	1.91075	1.91075	206.218	107.925	4.86446e-34	3.57292e-33	0.62241	-1.60666	77.2106	124.051	2.36686e-10	8.04151e-10	0.873697	-1.14456	105.314	120.538	6.52399e-20	2.20211e-19	0.73523	-1.36012	90.0281	122.449	4.85598e-33	2.84696e-32	0.506272	-1.97522	63.661	125.745	4.84707e-08	1.89238e-07	1.07048	1.07048	126.234	117.923	1.45835e-16	1.02921e-15	1.66621	1.66621	184.376	110.655	0.0353054	0.0805369	1.03563	1.03563	122.596	118.378
Col6a6	Col6a6	7.06184e-88	1.3285e-86	3.04743	3.04743	67.0538	22.0034	6.86678e-180	3.71254e-178	9.30999	9.30999	130.738	14.0428	2.12931e-18	1.03551e-17	0.140854	-7.09953	4.20582	29.8594	8.43615e-22	3.02927e-21	0.051638	-19.3656	1.55896	30.1902	1.13285e-24	5.38905e-24	0.0426955	-23.4217	1.29042	30.2238	0.342977	0.403418	0.515694	-1.93913	14.7205	28.545	4.0918e-10	1.84889e-09	0.217697	-4.59353	6.43952	29.5801	0.85591	0.901149	0.566444	-1.7654	16.0734	28.3759
ENSMUSG00000120369	ENSMUSG00000120369	7.85879e-88	1.47619e-86	2.40608	2.40608	106.669	44.3332	0.0960074	0.121388	1.03151	1.03151	52.6902	51.0806	9.01788e-07	2.3961e-06	0.644967	-1.55047	34.4184	53.3646	1.51623e-15	4.30171e-15	0.526193	-1.90044	28.4712	54.108	3.82808e-44	2.8167e-43	0.240409	-4.15959	13.4592	55.9845	1.78102e-08	7.26378e-08	1.30012	1.30012	64.493	49.6053	5.58344e-21	5.19297e-20	2.01872	2.01872	92.9565	46.0473	0.00319103	0.0104188	0.447617	-2.23405	24.445	54.6113
Asb5	Asb5	8.13806e-88	1.52635e-86	0.04461	-22.4165	4.53584	101.678	1.69938e-84	3.70083e-83	0.0675074	-14.8132	6.84452	101.389	2.68338e-36	2.18805e-35	0.270418	-3.69798	26.7448	98.9017	1.00312e-91	1.36029e-90	0.0310927	-32.1619	3.16676	101.849	5.71431e-96	8.63396e-95	0.0370652	-26.9795	3.77224	101.773	4.78075e-51	1.09411e-49	0.0217168	-46.0474	2.21441	101.968	0	0	31.8687	31.8687	653.828	20.5163	6.63622e-36	1.6698e-34	1.22126	1.22126	108.33	88.7036
Spib	Spib	8.60283e-88	1.61109e-86	0.0644391	-15.5185	1.00212	15.5514	6.28065e-90	1.45981e-88	0.078301	-12.7712	1.2156	15.5247	3.81769e-92	7.36015e-91	0.0698942	-14.3073	1.08621	15.5408	5.16472e-85	6.42233e-84	0.0607029	-16.4737	0.94445	15.5586	4.19366e-29	2.26043e-28	0.55351	-1.80665	8.11566	14.6622	3.92044e-38	6.50458e-37	0.0873124	-11.4531	1.35399	15.5074	1.12892e-52	3.27994e-51	0.0881231	-11.3478	1.36642	15.5058	5.30967e-09	4.46544e-08	0.064302	-15.5516	1	15.5516
Ccr6	Ccr6	9.36506e-88	1.7512e-86	0.043559	-22.9574	1.0051	23.0743	7.38008e-91	1.73809e-89	0.0496234	-20.1518	1.14417	23.057	1.18142e-93	2.31718e-92	0.0449732	-22.2354	1.03755	23.0703	3.79695e-52	2.80208e-51	0.256733	-3.8951	5.771	22.4786	7.57675e-74	8.69962e-73	0.0920175	-10.8675	2.11053	22.9362	4.99195e-38	8.27134e-37	0.0598879	-16.6979	1.37908	23.0276	2.63864e-57	8.54464e-56	0.045108	-22.169	1.04064	23.0699	5.28048e-09	4.4439e-08	0.043337	-23.075	1	23.075
Rilpl2	Rilpl2	1.11148e-87	2.07526e-86	0.0440854	-22.6832	3.39713	77.058	3.51282e-39	3.03346e-38	0.211122	-4.73661	15.9377	75.4904	4.15206e-52	4.5691e-51	0.224384	-4.45664	16.9115	75.3687	1.27261e-69	1.26599e-68	1.71527	1.71527	109.439	63.8028	0	0	6.00177	6.00177	265.699	44.2702	2.29171e-20	2.16901e-19	0.253817	-3.93984	19.0617	75.0999	1.24469e-31	1.8603e-30	0.204053	-4.90068	15.4173	75.5555	6.52202e-05	0.000314586	0.274769	-3.63942	17.5221	63.7703
Abl2	Abl2	1.32275e-87	2.46602e-86	2.69827	2.69827	156	57.8147	0.134478	0.165748	1.03391	1.03391	70.7878	68.4662	0.40184	0.465823	0.896355	-1.11563	62.3189	69.5248	3.40056e-18	1.07488e-17	0.502442	-1.99028	36.5506	72.7458	0.891457	0.902635	0.873917	-1.14427	60.9125	69.7006	9.00772e-06	2.62706e-05	1.12253	1.12253	76.1086	67.8011	3.17193e-05	8.70704e-05	1.2784	1.2784	85.2205	66.6621	9.27942e-05	0.000435257	0.271718	-3.68029	20.3177	74.775
Nup153	Nup153	1.52636e-87	2.84135e-86	2.0219	2.0219	156.519	77.412	1.26481e-24	6.76763e-24	0.578716	-1.72796	52.3361	90.4349	1.05341e-05	2.55943e-05	0.703974	-1.42051	62.7476	89.1334	5.69119e-06	9.75599e-06	1.41748	1.41748	116.772	82.3804	1.92635e-19	7.68255e-19	0.498999	-2.00401	45.5502	91.2831	0.0997128	0.135513	0.635016	-1.57476	57.0532	89.8452	2.85536e-21	2.68988e-20	1.86198	1.86198	146.477	78.6673	4.05285e-08	3.10969e-07	0.294701	-3.39326	27.5638	93.5314
Mafg	Mafg	2.7075e-87	5.03255e-86	1.85292	1.85292	217.6	117.436	5.66289e-26	3.19067e-25	0.628473	-1.59116	84.2789	134.101	0.755551	0.798782	1.12712	1.12712	142.891	126.775	1.02332e-06	1.84983e-06	0.896758	-1.11513	116.63	130.057	1.46777e-18	5.6735e-18	1.64399	1.64399	197.247	119.98	2.23923e-06	7.06804e-06	0.524407	-1.90691	71.1821	135.738	3.75901e-17	2.75122e-16	1.61766	1.61766	194.619	120.309	0.00321376	0.0104683	0.415239	-2.40825	57.095	137.499
Mrps21	Mrps21	2.98705e-87	5.54388e-86	0.283204	-3.53102	37.1704	131.249	4.6674e-06	9.60754e-06	0.765656	-1.30607	94.9609	124.026	1.22855e-28	8.32532e-28	0.742322	-1.34712	92.3126	124.357	1.00691e-28	4.44318e-28	0.577818	-1.73065	73.2335	126.741	1.13533e-05	2.12585e-05	0.63888	-1.56524	80.4003	125.846	0.190566	0.240399	0.807329	-1.23865	99.6556	123.439	5.69101e-20	4.99067e-19	0.554227	-1.80432	70.4372	127.091	2.05944e-69	9.88372e-68	5.97893	5.97893	464.991	77.7717
Ubl5	Ubl5	3.62699e-87	6.72155e-86	0.345652	-2.89308	77.4395	224.039	2.7899e-22	1.35942e-21	0.673706	-1.48433	145.228	215.565	1.72041e-23	9.95965e-23	0.853491	-1.17166	180.247	211.188	9.65794e-08	1.8663e-07	1.48068	1.48068	292.016	197.217	3.54417e-39	2.3939e-38	1.52407	1.52407	299.203	196.319	0.000460408	0.00101806	0.946794	-1.0562	197.866	208.986	2.95213e-14	1.79861e-13	0.649628	-1.53934	140.427	216.166	3.03202e-13	3.61689e-12	1.90772	1.90772	360.019	188.717
Hvcn1	Hvcn1	5.20304e-87	9.62794e-86	0.0474136	-21.091	1.88168	39.6866	2.22025e-37	1.81398e-36	0.241006	-4.14927	9.34003	38.7543	2.34675e-92	4.54545e-91	0.0395042	-25.3138	1.56933	39.7256	3.36317e-54	2.59275e-53	0.169048	-5.91547	6.60906	39.0957	1.53037e-25	7.45402e-25	0.954969	-1.04715	34.0585	35.6645	3.36368e-26	3.96965e-25	0.127778	-7.82608	5.02093	39.2942	1.64796e-59	5.59901e-58	0.0309298	-32.3313	1.23002	39.768	8.74457e-08	6.48925e-07	0.0831668	-12.024	3.28601	39.511
H2-DMb2	H2-DMb2	7.52867e-87	1.39107e-85	0.052452	-19.0651	1.00713	19.2011	8.62676e-92	2.059e-90	0.0561257	-17.8172	1.07718	19.1923	5.04471e-88	9.30727e-87	0.0861553	-11.6069	1.64738	19.121	8.1841e-71	8.2874e-70	0.0823889	-12.1376	1.5761	19.13	0.00635991	0.00898188	0.800853	-1.24867	14.0696	17.5683	1.37696e-42	2.58092e-41	0.04688	-21.3311	0.900769	19.2144	7.60723e-57	2.44434e-55	0.0537395	-18.6083	1.03169	19.198	7.13594e-07	4.72058e-06	0.257863	-3.87803	4.82809	18.7235
Cd36	Cd36	8.57362e-87	1.5818e-85	0.0272238	-36.7326	7.8282	287.551	1.57036e-81	3.28192e-80	0.0645012	-15.5036	18.4616	286.221	0	0	24.698	24.698	1743.49	70.5926	3.88221e-96	5.50459e-95	0.0236988	-42.1963	6.81758	287.677	4.02187e-138	8.82045e-137	1.44403	1.44403	352.938	244.412	3.35429e-46	6.86718e-45	0.0250876	-39.8604	7.21587	287.627	1.46553e-48	3.76526e-47	0.0610585	-16.3777	17.4837	286.344	0.00784396	0.0227911	0.530369	-1.88548	143.512	270.59
Tomm70a	Tomm70a	9.89915e-87	1.82364e-85	2.03509	2.03509	169.136	83.1097	5.80059e-33	4.12881e-32	0.589035	-1.69769	57.1965	97.1021	1.97986e-08	5.93957e-08	0.765107	-1.30701	72.8011	95.1515	5.0378e-11	1.16571e-10	0.744763	-1.34271	71.0302	95.3729	1.86665e-06	3.74808e-06	0.710908	-1.40665	68.0649	95.7436	0.135113	0.177452	0.916716	-1.09085	85.7439	93.5337	1.24946e-18	1.00955e-17	1.81428	1.81428	154.177	84.9796	0.000468384	0.00187686	0.496161	-2.01548	48.7049	98.1636
Aff4	Aff4	1.03871e-86	1.91071e-85	2.1268	2.1268	252.384	118.669	0.372808	0.420478	1.09034	1.09034	144.141	132.199	0.136019	0.179079	1.15417	1.15417	151.516	131.277	1.51348e-35	8.00175e-35	0.725074	-1.37917	99.8668	137.733	7.58333e-21	3.17504e-20	0.602869	-1.65874	84.2146	139.69	0.00931783	0.0160023	0.908832	-1.10031	122.594	134.892	0.506135	0.579165	1.10422	1.10422	145.754	131.997	5.29672e-05	0.000259578	0.474376	-2.10803	67.2703	141.808
Micall1	Micall1	1.08593e-86	1.99462e-85	3.11483	3.11483	103.261	33.1515	6.22584e-11	1.80085e-10	0.761584	-1.31305	32.0288	42.0556	0.478719	0.541816	0.840237	-1.19014	35.0222	41.6814	0.026099	0.0324185	0.939848	-1.064	38.7377	41.217	0.433303	0.47066	0.806328	-1.24019	33.7383	41.8419	2.78936e-06	8.68539e-06	1.39451	1.39451	54.6957	39.2222	0.321396	0.395073	1.20282	1.20282	48.1598	40.0392	0.0307643	0.0721782	0.448515	-2.22958	19.5615	43.614
Ythdf2	Ythdf2	2.10028e-86	3.85207e-85	2.05481	2.05481	149.726	72.8662	7.07626e-40	6.25842e-39	0.522464	-1.91401	44.915	85.9676	0.300479	0.361359	0.958955	-1.0428	78.4225	81.7792	0.0128765	0.0164697	0.987699	-1.01245	80.5149	81.5176	6.59952e-05	0.000115338	0.732222	-1.36571	61.4353	83.9026	0.902872	0.919898	0.820947	-1.21811	68.1867	83.0586	2.97178e-34	4.84326e-33	2.33495	2.33495	165.527	70.8911	0.000510703	0.00202425	0.410926	-2.43353	35.7948	87.1076
ENSMUSG00000121069	ENSMUSG00000121069	2.16479e-86	3.96452e-85	3.60664	3.60664	575.043	159.44	3.23988e-10	8.99082e-10	0.427651	-2.33836	93.9047	219.583	1.02518e-111	2.43284e-110	3.82149	3.82149	598.225	156.543	2.15299e-07	4.07372e-07	0.421031	-2.37512	92.5237	219.755	5.2774e-05	9.29131e-05	0.417185	-2.39702	91.7206	219.856	0.551423	0.606419	0.656375	-1.52352	140.32	213.781	0.0330083	0.053732	0.832148	-1.20171	174.357	209.526	0.0106906	0.0296485	0.393081	-2.544	86.6694	220.487
Peak1	Peak1	2.71261e-86	4.96049e-85	2.31966	2.31966	162.122	69.8904	0.618039	0.658103	1.0319	1.0319	82.4029	79.8552	4.08432e-82	7.06378e-81	3.11372	3.11372	202.07	64.8968	0.7645	0.785731	1.01199	1.01199	80.9914	80.0317	6.36886e-05	0.000111466	0.624056	-1.60242	52.1909	83.6317	0.529165	0.584996	0.720764	-1.38742	59.6103	82.7043	0.0454172	0.0715252	0.897763	-1.11388	72.7718	81.0591	2.73286e-06	1.67419e-05	0.163453	-6.11798	14.4411	88.3505
Polr1f	Polr1f	3.56568e-86	6.51089e-85	1.93463	1.93463	167.343	86.4987	6.33163e-42	5.89325e-41	0.518338	-1.92924	52.2901	100.88	8.97615e-09	2.75465e-08	0.809343	-1.23557	78.9496	97.5478	9.16422e-09	1.8703e-08	0.751809	-1.33012	73.8195	98.1891	4.4912e-53	3.81737e-52	0.328074	-3.0481	33.8523	103.185	0.867539	0.888781	0.808408	-1.237	78.8668	97.5582	4.17593e-22	4.13437e-21	1.99427	1.99427	171.472	85.9825	0.0380771	0.0860543	0.652397	-1.53281	64.7943	99.3172
Oip5os1	Oip5os1	7.81162e-86	1.4243e-84	0.266926	-3.74636	49.3265	184.795	0.156102	0.190083	0.884416	-1.13069	152.076	171.951	2.13278e-05	5.0363e-05	1.62718	1.62718	258.208	158.685	3.94054e-05	6.33246e-05	1.18607	1.18607	197.249	166.305	2.92875e-48	2.31085e-47	0.392707	-2.54643	71.4826	182.025	4.14788e-11	2.19344e-10	0.425672	-2.34922	77.1801	181.313	9.51836e-20	8.1854e-19	0.581724	-1.71903	103.556	178.016	2.41465e-27	4.8883e-26	3.11483	3.11483	428.12	137.446
Mrpl18	Mrpl18	9.52613e-86	1.73437e-84	0.20656	-4.84122	21.3556	103.387	1.16338e-12	3.69708e-12	0.578707	-1.72799	57.2354	98.9022	1.36968e-24	8.1806e-24	0.703844	-1.42077	68.6109	97.4803	0.0135409	0.0172822	0.981745	-1.01859	92.7397	94.4642	3.12669e-10	8.15104e-10	0.50791	-1.96885	50.6515	99.7252	3.92476e-13	2.45708e-12	0.440843	-2.26838	44.3125	100.518	4.84166e-09	1.9916e-08	0.604257	-1.65493	59.5849	98.6086	7.93365e-63	3.40053e-61	5.78621	5.78621	356.104	61.5436
Pou2f2	Pou2f2	1.02516e-85	1.86372e-84	0.0682946	-14.6425	6.92381	101.382	4.38972e-65	6.93598e-64	0.150906	-6.62664	15.144	100.354	9.21314e-57	1.12099e-55	0.14463	-6.9142	14.5254	100.431	2.48956e-33	1.2398e-32	1.45342	1.45342	125.76	86.527	1.51718e-17	5.64347e-17	1.34666	1.34666	117.853	87.5153	5.72392e-25	6.49007e-24	0.146334	-6.83367	14.6935	100.41	3.23888e-45	7.43091e-44	0.0992315	-10.0774	10.0218	100.994	2.73912e-07	1.92249e-06	0.0836558	-11.9537	8.46504	101.189
Tra2b	Tra2b	1.06702e-85	1.937e-84	1.73897	1.73897	443.555	255.067	2.51697e-17	9.98677e-17	0.815661	-1.226	229.839	281.782	2.86685e-06	7.27388e-06	1.11369	1.11369	303.556	272.567	0.369655	0.40121	1.07512	1.07512	294.287	273.726	1.62733e-10	4.32298e-10	0.71066	-1.40714	202.665	285.179	0.356351	0.417181	0.756386	-1.32208	214.579	283.689	1.31007e-12	7.11383e-12	1.48633	1.48633	389.211	261.86	2.95357e-12	3.31344e-11	0.384064	-2.60373	113.793	296.288
Gm45570	Gm45570	1.12874e-85	2.04605e-84	5.95785	5.95785	78.2444	13.133	0.0155401	0.022066	0.906236	-1.10347	18.6522	20.582	1.24962e-20	6.64061e-20	0.0835967	-11.9622	1.89569	22.6766	9.84851e-17	2.93332e-16	0.132097	-7.57021	2.97763	22.5413	5.2006e-21	2.18626e-20	0.0685379	-14.5905	1.5571	22.7189	1.51855e-42	2.84202e-41	2.26826	2.26826	40.4928	17.8519	0.173659	0.232824	1.53513	1.53513	29.5121	19.2245	0.0926219	0.177313	0.251686	-3.97321	5.5911	22.2146
Cox14	Cox14	1.34775e-85	2.43949e-84	0.259103	-3.85947	44.6389	172.282	2.72819e-17	1.08076e-16	0.566993	-1.76369	94.1723	166.091	8.9326e-41	7.97393e-40	0.659269	-1.51683	108.332	164.321	5.14065e-12	1.25169e-11	0.664494	-1.5049	109.124	164.222	1.53753e-05	2.8464e-05	0.548089	-1.82452	91.2338	166.458	0.0184363	0.0296888	0.556077	-1.79831	92.4771	166.303	1.08086e-12	5.89751e-12	0.556122	-1.79817	92.4841	166.302	1.66841e-79	9.34161e-78	7.30087	7.30087	678.941	92.9946
Ndufs5	Ndufs5	2.0094e-85	3.63181e-84	0.267688	-3.73569	62.3285	232.84	0.292886	0.338102	0.777714	-1.28582	170.561	219.311	1.12934e-06	2.97215e-06	0.962194	-1.03929	206.676	214.797	6.49078e-34	3.29037e-33	0.476718	-2.09768	108.262	227.098	1.00069e-15	3.44793e-15	0.499396	-2.00242	113.109	226.492	0.00563776	0.0101185	0.72276	-1.38359	159.508	220.693	1.46196e-08	5.76577e-08	0.591876	-1.68954	132.612	224.055	6.14732e-56	2.3439e-54	6.165	6.165	837.834	135.902
mt-Co2	mt-Co2	2.27004e-85	4.09695e-84	0.564776	-1.77062	3536.1	6261.07	0.0186688	0.0262283	0.976541	-1.02402	5833.72	5973.86	7.32602e-05	0.000163671	1.23576	1.23576	7175.08	5806.19	9.18236e-23	3.40336e-22	1.23389	1.23389	7165.67	5807.37	0.0014431	0.0021959	0.941302	-1.06236	5645.37	5997.41	1.24952e-10	6.31724e-10	0.849821	-1.17672	5149.41	6059.4	6.16735e-21	5.71468e-20	1.37139	1.37139	7847.34	5722.16	0.0070535	0.0208502	0.663192	-1.50786	4105.12	6189.94
Mrpl14	Mrpl14	2.28124e-85	4.11119e-84	0.201623	-4.95976	17.2231	85.4227	7.8984e-10	2.13375e-09	0.668489	-1.49591	54.0286	80.822	1.24598e-27	8.18045e-27	0.644295	-1.55208	52.2189	81.0482	0.133942	0.154262	0.92424	-1.08197	72.5582	78.5058	3.01342e-27	1.54396e-26	1.23173	1.23173	93.4774	75.8909	0.0208397	0.0331595	0.761948	-1.31242	60.9253	79.9599	1.30771e-13	7.61654e-13	0.516225	-1.93714	42.4683	82.267	1.78219e-32	4.14843e-31	3.53635	3.53635	214.763	60.7302
Ppp1r16b	Ppp1r16b	2.38764e-85	4.29671e-84	0.0226135	-44.2213	1.31979	58.3626	1.20222e-77	2.31418e-76	0.0692075	-14.4493	4.01581	58.0256	0.133558	0.176212	1.09072	1.09072	56.1778	51.5054	0	0	9.31781	9.31781	251.925	27.037	2.01825e-41	1.42354e-40	0.242366	-4.12599	13.768	56.8066	2.54482e-36	4.04405e-35	0.0442877	-22.5796	2.57778	58.2054	3.01768e-40	5.99439e-39	0.146933	-6.80581	8.44455	57.472	0.000336671	0.00139634	0.22454	-4.45354	12.783	56.9297
Arhgef12	Arhgef12	4.56563e-85	8.20428e-84	1.59748	1.59748	199.859	125.109	2.81716e-36	2.21578e-35	1.42972	1.42972	182.052	127.334	1.22487e-112	2.9404e-111	3.01345	3.01345	328.537	109.024	1.88665e-162	4.83721e-161	0.0977906	-10.2259	14.5002	148.278	3.10063e-144	7.17994e-143	0.110518	-9.0483	16.3617	148.046	0.00467201	0.00851306	0.803963	-1.24384	109.648	136.385	8.31488e-26	9.77274e-25	1.57406	1.57406	197.41	125.415	0.0216198	0.0536824	0.513489	-1.94746	72.4216	141.038
Mdh1	Mdh1	5.77781e-85	1.03675e-83	0.22757	-4.39426	34.6579	152.296	6.39466e-05	0.000119199	0.638819	-1.56539	92.658	145.046	8.24401e-45	7.96537e-44	0.577246	-1.73236	84.3281	146.087	1.07564e-12	2.70981e-12	1.17411	1.17411	160.363	136.583	2.39328e-10	6.28387e-10	0.490162	-2.04014	72.3408	147.585	2.91709e-08	1.16449e-07	0.445833	-2.24299	66.1438	148.36	9.33422e-23	9.54531e-22	0.463476	-2.15761	68.618	148.051	1.38871e-52	4.90387e-51	6.23049	6.23049	548.607	88.0521
Ifitm2	Ifitm2	7.92699e-85	1.42035e-83	0.920031	-1.08692	474.215	515.434	1.34838e-211	9.26362e-210	1.93469	1.93469	895.359	462.791	4.02931e-78	6.69846e-77	1.58828	1.58828	761.6	479.511	0	0	0.0580398	-17.2295	33.1159	570.572	4.76435e-164	1.28235e-162	2.16888	2.16888	980.623	452.133	4.32726e-186	4.48123e-184	2.69249	2.69249	1157.75	429.992	6.76532e-21	6.24549e-20	0.379877	-2.63243	208.422	548.658	3.47236e-13	4.13028e-12	0.18978	-5.26926	106.541	561.393
Acsl4	Acsl4	2.04629e-84	3.66125e-83	2.582	2.582	144.337	55.9013	1.53846e-10	4.34791e-10	0.712591	-1.40333	48.3818	67.8957	1.99284e-06	5.12958e-06	0.730442	-1.36903	49.4925	67.7569	0.0911605	0.106972	1.08733	1.08733	70.7808	65.0958	0.286655	0.321362	0.875731	-1.1419	58.3655	66.6477	1.49766e-41	2.72495e-40	2.56425	2.56425	143.586	55.9952	0.0867035	0.126827	0.875303	-1.14246	58.3398	66.651	0.000433187	0.00175163	0.226653	-4.41203	16.2978	71.9062
Ctla2a	Ctla2a	2.30214e-84	4.1131e-83	0.0201795	-49.5554	5.81768	288.297	8.7663e-76	1.65165e-74	0.0668025	-14.9695	19.1477	286.631	0	0	5.14889	5.14889	905.418	175.847	0	0	9.21064	9.21064	1237.42	134.347	6.35819e-15	2.12367e-14	0.260134	-3.84418	72.8172	279.922	8.31465e-44	1.62207e-42	0.0115182	-86.8191	3.32426	288.609	3.51072e-49	9.30828e-48	0.0609813	-16.3985	17.4917	286.838	0.000308734	0.00128994	0.206429	-4.84427	58.1623	281.754
Ndufb11	Ndufb11	2.35256e-84	4.19714e-83	0.334973	-2.98531	99.9742	298.454	3.31947e-18	1.36862e-17	0.632028	-1.58221	182.14	288.183	1.18869e-44	1.14318e-43	0.702949	-1.42258	200.927	285.835	0.00294392	0.00402237	0.813607	-1.22909	229.638	282.246	0.00048217	0.000773754	0.690525	-1.44817	197.658	286.244	1.75037e-10	8.72869e-10	0.969861	-1.03108	268.971	277.33	7.23055e-10	3.19289e-09	0.708427	-1.41158	202.366	285.655	5.19321e-38	1.37052e-36	4.27713	4.27713	866.638	202.621
Ndufb3	Ndufb3	2.76388e-84	4.9239e-83	0.245559	-4.07235	41.4399	168.757	0.00973335	0.0141793	0.716555	-1.39557	114.39	159.639	1.44479e-11	5.29752e-11	0.855581	-1.1688	134.44	157.132	4.54936e-12	1.11142e-11	0.607862	-1.64511	98.2636	161.654	1.10505e-07	2.43596e-07	0.537945	-1.85893	87.6734	162.978	0.444249	0.504264	0.644984	-1.55043	103.817	160.96	2.93942e-07	1.01957e-06	0.627945	-1.5925	101.274	161.278	1.02284e-62	4.35409e-61	6.39532	6.39532	618.193	96.6633
Rai14	Rai14	2.98886e-84	5.3171e-83	2.6122	2.6122	123.244	47.1802	0.574065	0.616397	0.987334	-1.01283	55.0045	55.7102	0.00941385	0.0156646	1.15972	1.15972	63.3921	54.6617	8.43678e-64	7.5803e-63	0.0732551	-13.6509	4.54312	62.0178	2.70764e-13	8.44907e-13	1.40985	1.40985	75.0165	53.2087	1.08879e-42	2.06257e-41	2.2834	2.2834	111.176	48.6887	0.0621787	0.0946612	0.823676	-1.21407	46.7382	56.7434	0.000384956	0.00157973	0.256724	-3.89523	15.5677	60.6398
Ccr7	Ccr7	5.13639e-84	9.12443e-83	0.0174241	-57.3918	1.71792	98.5943	5.81412e-85	1.27736e-83	0.0272478	-36.7002	2.68319	98.4737	6.39005e-88	1.17719e-86	0.0266077	-37.5831	2.62036	98.4815	0.000360907	0.000539149	0.861832	-1.16032	76.8751	89.1997	8.32169e-50	6.73699e-49	5.65074	5.65074	327.217	57.9069	3.41191e-41	6.12713e-40	0.00758294	-131.875	0.748553	98.7155	1.47974e-53	4.35e-52	0.0204472	-48.9063	2.01522	98.5571	2.56307e-07	1.803e-06	0.157894	-6.33337	15.2994	96.8966
Wdr12	Wdr12	5.8277e-84	1.03377e-82	2.4111	2.4111	77.3904	32.0976	1.60134e-19	6.96489e-19	0.495929	-2.01642	19.5064	39.3331	2.9733e-07	8.20711e-07	0.57635	-1.73506	22.4571	38.9643	1.32294e-15	3.76188e-15	0.434393	-2.30206	17.2107	39.6201	4.14896e-27	2.11618e-26	0.267024	-3.74499	10.7937	40.4222	0.0011493	0.00236189	0.572079	-1.74801	22.3018	38.9837	2.5964e-47	6.38068e-46	2.9427	2.9427	89.865	30.5383	0.464322	0.58612	0.629457	-1.58867	24.3754	38.7245
Pfdn1	Pfdn1	6.81619e-84	1.2074e-82	0.236678	-4.22516	26.8644	113.506	2.83297e-15	1.03338e-14	0.587242	-1.70288	63.9346	108.873	1.09051e-27	7.16347e-27	0.695474	-1.43787	74.7756	107.517	1.5424e-36	8.31734e-36	0.440409	-2.27062	48.7826	110.767	9.44207e-16	3.25873e-15	0.492464	-2.0306	54.2142	110.088	0.465677	0.525324	0.709361	-1.40972	76.1471	107.346	0.709948	0.763191	0.86663	-1.15389	91.3792	105.442	2.2729e-85	1.37147e-83	6.81084	6.81084	429.925	63.1237
Zfp36l2	Zfp36l2	7.89814e-84	1.39706e-82	0.425952	-2.34768	150.373	353.028	1.62862e-14	5.72573e-14	1.05012	1.05012	345.154	328.68	0.400377	0.464344	1.05105	1.05105	345.424	328.647	5.56638e-142	1.2017e-140	2.95551	2.95551	802.468	271.516	1.92576e-05	3.53668e-05	0.950694	-1.05186	315.946	332.332	0.147235	0.19143	0.619041	-1.6154	213.643	345.119	2.60416e-07	9.09372e-07	1.3403	1.3403	426.844	318.469	1.49491e-07	1.08033e-06	0.30471	-3.2818	109.142	358.182
St8sia4	St8sia4	8.36749e-84	1.47798e-82	0.0201272	-49.684	1.79649	89.2569	8.25855e-84	1.77981e-82	0.0308367	-32.4288	2.74872	89.1379	1.60572e-27	1.0509e-26	1.53301	1.53301	115.117	75.0919	5.30904e-92	7.2388e-91	2.20067	2.20067	154.436	70.177	3.03819e-125	6.0159e-124	4.7959	4.7959	268.301	55.9439	3.55815e-39	6.02413e-38	0.0421574	-23.7206	3.75254	89.0124	2.53365e-51	7.22614e-50	0.0300381	-33.2911	2.6778	89.1468	1.21079e-07	8.82184e-07	0.0629749	-15.8793	5.59107	88.7826
Ssb	Ssb	8.66529e-84	1.52841e-82	1.78471	1.78471	389.287	218.124	3.25796e-19	1.40377e-18	0.748011	-1.33688	182.494	243.973	3.92746e-11	1.39497e-10	1.06622	1.06622	250.998	235.41	0.0944692	0.110604	1.03093	1.03093	243.639	236.33	2.64966e-24	1.24758e-23	0.582773	-1.71593	144.918	248.67	2.57665e-07	9.22769e-07	0.983639	-1.01663	233.687	237.574	1.85905e-20	1.66073e-19	1.92667	1.92667	414.242	215.004	7.91491e-10	7.1655e-09	0.216309	-4.62301	56.1887	259.761
Pabpc1	Pabpc1	1.26112e-83	2.22124e-82	1.71329	1.71329	1148.44	670.315	9.12353e-37	7.2912e-36	0.573705	-1.74306	435.678	759.411	3.01542e-66	4.25616e-65	0.779684	-1.28257	578.21	741.594	2.36477e-103	3.65745e-102	2.27828	2.27828	1443.22	633.468	0.00666928	0.00939639	0.868415	-1.15152	637.568	734.175	2.44168e-11	1.31811e-10	0.972842	-1.02792	705.924	725.63	2.93683e-08	1.13063e-07	1.29408	1.29408	906.568	700.55	1.99826e-40	5.63228e-39	0.102783	-9.72919	82.5913	803.547
Sugt1	Sugt1	1.30417e-83	2.29383e-82	0.267412	-3.73955	25.9426	97.0138	1.28846e-09	3.43378e-09	0.761609	-1.31301	69.719	91.5417	0.746227	0.790269	1.28508	1.28508	111.006	86.3808	1.59275e-19	5.30561e-19	1.79403	1.79403	146.916	81.892	6.31153e-05	0.00011051	1.05378	1.05378	93.3519	88.5876	4.37443e-05	0.000115001	0.663442	-1.50729	61.4208	92.579	0.0334806	0.0544366	0.919633	-1.08739	82.6933	89.9199	0.000135574	0.000615033	1.3656	1.3656	116.947	85.6382
Adssl1	Adssl1	1.53662e-83	2.69886e-82	0.146766	-6.81358	15.6006	106.296	3.80701e-79	7.53824e-78	0.221984	-4.50483	23.3802	105.324	5.18316e-75	8.2844e-74	0.33547	-2.98089	34.852	103.89	2.61154e-15	7.34218e-15	0.461314	-2.16772	47.213	102.345	2.68842e-05	4.87538e-05	0.67639	-1.47844	67.5089	99.8077	1.45017e-58	3.88391e-57	0.0582586	-17.1648	6.26069	107.464	5.6364e-33	8.79405e-32	0.313042	-3.19446	32.6097	104.17	8.52016e-193	1.41207e-190	16.5514	16.5514	583.797	35.2717
Ly86	Ly86	1.61722e-83	2.8364e-82	0.0322568	-31.0012	1.54425	47.8736	2.75134e-87	6.17562e-86	0.0382539	-26.1412	1.82998	47.8379	5.02006e-74	7.94204e-73	0.117977	-8.4762	5.58836	47.3681	1.42144e-73	1.51592e-72	0.0769103	-13.0022	3.66161	47.6089	0	0	7.79421	7.79421	189.761	24.3465	3.50682e-42	6.49467e-41	0.0423899	-23.5905	2.0268	47.8133	4.97751e-46	1.18347e-44	0.100395	-9.96065	4.76584	47.4709	5.88549e-07	3.94163e-06	0.0511049	-19.5676	2.44085	47.7615
Mif4gd	Mif4gd	1.62912e-83	2.85325e-82	0.100196	-9.98047	6.46138	64.4877	3.94811e-34	2.90674e-33	0.33667	-2.97027	21.0952	62.6584	1.1021e-43	1.03823e-42	0.373592	-2.67672	23.3055	62.3822	6.50962e-72	6.72318e-71	2.66291	2.66291	130.453	48.9888	1.53781e-11	4.36393e-11	1.24284	1.24284	70.2395	56.5154	9.7096e-48	2.06612e-46	0.115831	-8.63325	7.4553	64.3634	3.93178e-48	9.85718e-47	0.158243	-6.3194	10.1321	64.0288	0.0939226	0.179264	0.925255	-1.08078	54.1518	58.5264
Aspn	Aspn	1.84418e-83	3.22536e-82	1.00506	1.00506	346.616	344.869	3.59889e-303	4.3031e-301	4.25638	4.25638	1078.5	253.384	0.398257	0.46223	0.873981	-1.14419	305.861	349.963	4.90918e-151	1.13468e-149	0.026381	-37.9061	10.2073	386.92	1.77387e-162	4.71327e-161	0.0257473	-38.839	9.96295	386.951	0	0	5.03929	5.03929	1200.21	238.17	1.18325e-86	6.97333e-85	0.0406613	-24.5934	15.7048	386.233	0.00105952	0.00389986	0.331346	-3.01799	123.512	372.757
Rnf4	Rnf4	4.1167e-83	7.18976e-82	2.08754	2.08754	181.468	86.9288	8.22234e-29	5.13535e-28	0.627639	-1.59327	63.7921	101.638	0.182831	0.23342	1.08786	1.08786	104.969	96.4912	0.0575987	0.0690418	1.282	1.282	121.115	94.4729	0.0217318	0.0286296	0.799598	-1.25063	79.6816	99.652	0.0295727	0.0456068	0.934769	-1.06978	91.7424	98.1444	1.35459e-23	1.43356e-22	2.08052	2.08052	180.983	86.9893	5.53747e-07	3.7226e-06	0.342253	-2.92181	35.976	105.115
Anxa3	Anxa3	4.47271e-83	7.80059e-82	2.02991	2.02991	203.746	100.372	1.07228e-19	4.69996e-19	2.08981	2.08981	208.514	99.7762	3.88356e-125	1.03188e-123	3.01701	3.01701	275.692	91.3789	2.16195e-89	2.8269e-88	0.0390606	-25.6012	4.89152	125.229	2.09148e-12	6.23682e-12	1.0471	1.0471	116.517	111.276	3.08054e-18	2.59714e-17	1.44253	1.44253	153.796	106.616	1.8864e-40	3.77127e-39	0.119692	-8.35477	14.8401	123.985	0.000228506	0.000978411	0.240822	-4.15245	29.4195	122.163
Pecam1	Pecam1	4.98487e-83	8.68163e-82	0.0472309	-21.1726	8.32855	176.337	2.30475e-33	1.65758e-32	0.214496	-4.66209	37.0534	172.746	0	0	15.8732	15.8732	943.502	59.4401	4.54328e-110	7.56959e-109	1.51912	1.51912	226.457	149.071	6.57415e-49	5.24372e-48	0.167968	-5.95351	29.1812	173.73	5.98693e-29	7.74189e-28	0.0885859	-11.2885	15.5411	175.435	3.32232e-39	6.39521e-38	0.110342	-9.06277	19.3059	174.965	0.423849	0.549425	0.562516	-1.77773	93.223	165.725
Hcls1	Hcls1	8.3567e-83	1.45337e-81	0.0242571	-41.2251	1.45254	59.8812	4.87751e-81	1.00085e-79	0.0546409	-18.3013	3.25962	59.6553	4.32002e-26	2.709e-25	0.31643	-3.16025	18.2825	57.7774	0	0	5.44531	5.44531	194.602	35.7375	0	0	3.73227	3.73227	152.857	40.9556	1.28331e-46	2.66239e-45	0.0213986	-46.732	1.28183	59.9025	2.26117e-49	6.03383e-48	0.0599308	-16.6859	3.57284	59.6161	1.17571e-07	8.5814e-07	0.0761756	-13.1276	4.53216	59.4962
Ccnt1	Ccnt1	8.74526e-83	1.51882e-81	2.06159	2.06159	171.795	83.3314	3.39539e-18	1.39899e-17	0.751427	-1.3308	71.9918	95.8068	0.0335325	0.0502806	1.35022	1.35022	121.076	89.6712	0.347454	0.378966	1.12335	1.12335	103.237	91.9011	3.56819e-08	8.13987e-08	0.736029	-1.35864	70.6409	95.9756	0.00831857	0.0144419	0.668277	-1.49639	64.6396	96.7258	1.42199e-05	4.07995e-05	1.3818	1.3818	123.491	89.3694	8.04443e-09	6.63959e-08	0.168284	-5.94234	17.2738	102.647
Ndufs8	Ndufs8	1.09328e-82	1.89608e-81	0.230044	-4.34699	20.6456	89.7462	1.3276e-30	8.77658e-30	0.490897	-2.03709	42.7026	86.9891	1.85861e-19	9.39507e-19	0.805455	-1.24153	67.5628	83.8816	2.92142e-20	9.95011e-20	0.571302	-1.75039	49.2308	86.1731	0.0261486	0.0341122	0.852619	-1.17286	71.138	83.4347	0.22296	0.276051	0.676221	-1.47881	57.5674	85.131	1.17253e-07	4.24664e-07	0.669198	-1.49433	57.0156	85.2	1.09973e-48	3.6259e-47	4.92555	4.92555	281.465	57.1438
Baz1a	Baz1a	1.24374e-82	2.15402e-81	1.68407	1.68407	238.991	141.913	5.37831e-111	1.66367e-109	0.294904	-3.39093	48.8595	165.679	0.000528847	0.00106171	0.859155	-1.16393	133.278	155.127	0.238129	0.265549	0.989676	-1.01043	151.296	152.874	3.5399e-32	2.03884e-31	1.41298	1.41298	206.295	146	0.000278301	0.000639715	0.543586	-1.83963	87.4394	160.857	2.68146e-07	9.34529e-07	1.3408	1.3408	197.269	147.128	6.91757e-18	1.02853e-16	0.0873282	-11.4511	14.8398	169.932
Dnajc15	Dnajc15	1.28885e-82	2.22905e-81	0.147201	-6.79341	10.477	71.1745	1.53303e-43	1.47662e-42	0.349461	-2.86155	24.2702	69.4504	1.51649e-52	1.68221e-51	0.426283	-2.34586	29.3356	68.8172	6.25609e-37	3.40011e-36	2.00232	2.00232	116.082	57.9739	1.33061e-08	3.13314e-08	1.00959	1.00959	64.9792	64.3618	0.0120259	0.0201403	0.685877	-1.45799	45.7895	66.7605	6.05592e-10	2.69236e-09	0.519402	-1.92529	35.3531	68.065	2.87582e-49	9.63517e-48	4.84779	4.84779	218.801	45.1341
Gm8369	Gm8369	1.97834e-82	3.41677e-81	0.029766	-33.5954	1.46872	49.3421	3.70164e-85	8.14689e-84	0.0337488	-29.6307	1.66441	49.3176	5.64778e-89	1.05293e-87	0.0260249	-38.4247	1.28472	49.3651	1.84749e-104	2.8934e-103	4.38135	4.38135	140.204	32.0001	1.26032e-35	7.81649e-35	0.266559	-3.75151	12.7758	47.9287	1.17575e-40	2.0579e-39	0.0302123	-33.0991	1.49066	49.3393	3.31806e-54	1.00146e-52	0.0321784	-31.0768	1.58727	49.3272	1.30848e-07	9.50579e-07	0.0599999	-16.6667	2.94942	49.157
Snu13	Snu13	4.07696e-82	7.03148e-81	1.8076	1.8076	358.801	198.496	1.11686e-52	1.36158e-51	0.542321	-1.84393	123.594	227.897	6.07359e-11	2.13167e-10	1.01572	1.01572	219.325	215.931	1.35633e-31	6.48192e-31	0.638864	-1.56528	143.968	225.351	8.59506e-56	7.59627e-55	0.432636	-2.31141	99.879	230.862	0.00492653	0.00893436	0.878378	-1.13846	192.603	219.271	5.44583e-25	6.17873e-24	2.01542	2.01542	391.753	194.377	0.0518489	0.110622	0.826934	-1.20929	182.38	220.549
Dennd2a	Dennd2a	4.38085e-82	7.54514e-81	3.35344	3.35344	65.5356	19.5428	1.5887e-20	7.20739e-20	2.14387	2.14387	46.8932	21.8731	1.45624e-05	3.49582e-05	0.531326	-1.88208	13.8184	26.0075	1.50769e-26	6.24105e-26	0.0541443	-18.4692	1.49159	27.5483	1.1284e-09	2.83754e-09	0.349537	-2.86093	9.28848	26.5737	2.2909e-05	6.28872e-05	1.24692	1.24692	29.9197	23.9948	0.000993477	0.00218074	1.80622	1.80622	40.868	22.6263	0.0524058	0.11158	0.500469	-1.99812	13.0632	26.1019
Scn7a	Scn7a	6.93876e-82	1.19341e-80	1.81152	1.81152	109.446	60.4164	5.02873e-156	2.35084e-154	3.89582	3.89582	194.132	49.8307	4.1919e-51	4.53272e-50	0.209791	-4.76666	15.1476	72.2036	4.66727e-65	4.28637e-64	0.0406015	-24.6296	2.99326	73.7229	9.70462e-74	1.11326e-72	0.0225839	-44.2793	1.66869	73.8885	8.74611e-164	7.93343e-162	4.27139	4.27139	206.332	48.3056	7.68575e-20	6.66939e-19	0.560064	-1.78551	38.7839	69.2491	0.0260666	0.062841	0.326939	-3.05868	23.2741	71.1878
Degs1	Degs1	9.25204e-82	1.58908e-80	1.94531	1.94531	186.603	95.9241	0.656786	0.694543	1.03754	1.03754	109.522	105.559	0.194073	0.246279	1.21376	1.21376	125.673	103.54	0.0250013	0.0310953	0.947659	-1.05523	101.039	106.62	7.66906e-11	2.07812e-10	1.1967	1.1967	124.137	103.732	9.26183e-12	5.208e-11	1.21764	1.21764	126.022	103.497	7.71118e-05	0.000199726	1.21568	1.21568	125.845	103.519	2.94136e-12	3.30272e-11	0.112611	-8.88014	13.2424	117.594
Tnfaip2	Tnfaip2	1.89088e-81	3.24319e-80	2.5961	2.5961	175.005	67.4109	1.55038e-06	3.30743e-06	1.36184	1.36184	103.906	76.2984	0.854452	0.881532	0.926135	-1.07976	74.1118	80.0226	1.04261e-66	9.88173e-66	0.0904227	-11.0592	7.9833	88.2887	4.49304e-94	6.6513e-93	2.73473	2.73473	181.97	66.5403	0.451882	0.511528	0.953698	-1.04855	76.0825	79.7763	1.57673e-23	1.66441e-22	0.289884	-3.44965	24.9777	86.1644	0.231373	0.355804	0.828508	-1.20699	67.0326	80.9075
Tubb6	Tubb6	2.21145e-81	3.78779e-80	2.35828	2.35828	128.219	54.3699	0.112644	0.140735	1.05945	1.05945	65.8603	62.1647	4.48047e-09	1.40304e-08	1.42908	1.42908	85.3559	59.7278	4.82049e-57	3.87227e-56	0.151834	-6.58612	10.4896	69.0861	0.00955049	0.0131766	1.07475	1.07475	66.6987	62.0599	4.51711e-11	2.37957e-10	1.11172	1.11172	68.7135	61.8081	6.50403e-21	6.01321e-20	2.18391	2.18391	120.772	55.3008	9.13623e-05	0.000428864	0.248175	-4.02942	16.9452	68.2791
Gpat3	Gpat3	2.91174e-81	4.98039e-80	4.87687	4.87687	44.7904	9.18426	1.33595e-05	2.63901e-05	0.573618	-1.74332	7.91248	13.794	1.04821e-05	2.54879e-05	0.330145	-3.02897	4.68712	14.1972	3.46591e-09	7.2679e-09	0.246829	-4.05139	3.53967	14.3406	0.168907	0.197198	1.30464	1.30464	16.5823	12.7103	0.0115952	0.0194932	0.324934	-3.07755	4.61603	14.206	0.0848012	0.124396	1.3301	1.3301	16.8598	12.6756	0.0332511	0.0768093	0.0682219	-14.6581	1	14.6581
AI662270	AI662270	4.37153e-81	7.46702e-80	0.0284942	-35.0949	1.46259	51.3295	2.76764e-84	6.0167e-83	0.0344578	-29.021	1.76739	51.2914	6.30573e-58	7.87267e-57	0.172786	-5.7875	8.71243	50.4232	5.9835984E-316	3.3820930074E-314	5.23502	5.23502	163.003	31.137	0	0	4.62109	4.62109	150.886	32.6516	1.29796e-42	2.44021e-41	0.0217837	-45.9058	1.11908	51.3724	8.33542e-50	2.28306e-48	0.0476011	-21.0079	2.43754	51.2076	2.9174e-08	2.27356e-07	0.0083889	-119.205	0.431679	51.4583
Oaf	Oaf	5.3558e-81	9.13572e-80	2.43854	2.43854	201.412	82.5956	3.98909e-156	1.87186e-154	2.56946	2.56946	209.597	81.5725	2.23321e-08	6.68191e-08	0.546707	-1.82913	55.1509	100.878	1.37251e-104	2.15494e-103	0.0409881	-24.3973	4.39486	107.223	1.41188e-37	9.11088e-37	0.320149	-3.12355	33.1755	103.625	2.29586e-107	1.31478e-105	2.64768	2.64768	214.391	80.9733	0.855337	0.886712	1.43983	1.43983	131.505	91.334	0.000209602	0.000905208	0.307787	-3.249	31.942	103.779
Malt1	Malt1	5.74378e-81	9.7841e-80	0.0702007	-14.2449	7.1925	102.456	3.99988e-63	6.0954e-62	0.137604	-7.26725	13.9816	101.608	5.34988e-45	5.19327e-44	0.277973	-3.59747	27.7652	99.8847	7.18128e-86	9.00194e-85	1.996	1.996	165.104	82.7173	9.68997e-220	3.74207e-218	5.10103	5.10103	321.94	63.1128	1.05456e-33	1.56947e-32	0.0997942	-10.0206	10.1872	102.082	5.38233e-42	1.12297e-40	0.127553	-7.83989	12.9764	101.733	3.08896e-07	2.15102e-06	0.128111	-7.80572	13.0323	101.726
Pdcd11	Pdcd11	9.6066e-81	1.63417e-79	2.63153	2.63153	86.5973	32.9076	6.68695e-09	1.69976e-08	0.671376	-1.48948	27.0875	40.3463	0.384233	0.448254	0.979	-1.02145	38.1458	38.964	0.00104872	0.0015005	0.687644	-1.45424	27.6919	40.2707	1.27365e-22	5.63422e-22	0.26303	-3.80184	11.1367	42.3401	0.0861621	0.118918	0.649675	-1.53923	26.2777	40.4475	4.5003e-46	1.07205e-44	3.8105	3.8105	112.877	29.6226	1.18192e-05	6.49483e-05	0.261062	-3.8305	12.4541	47.7056
Heatr3	Heatr3	1.51368e-80	2.5714e-79	3.10296	3.10296	63.4303	20.4418	0.0258781	0.0356836	1.02359	1.02359	25.7457	25.1524	0.00144992	0.00273716	0.700826	-1.42689	18.2814	26.0855	2.31554e-17	7.09205e-17	0.333321	-3.00011	9.07828	27.2358	2.09235e-23	9.55855e-23	0.21955	-4.55477	6.0624	27.6128	0.00232632	0.00450171	1.22417	1.22417	30.1214	24.6055	3.07473e-14	1.86965e-13	2.03057	2.03057	45.9464	22.6273	0.21644	0.338962	0.767606	-1.30275	19.8709	25.8868
Vamp5	Vamp5	1.54881e-80	2.62749e-79	0.123795	-8.07787	8.68961	70.1935	8.25098e-27	4.79614e-26	0.41227	-2.42559	27.9463	67.7864	0.708948	0.756069	1.08219	1.08219	67.9467	62.7864	1.57325e-54	1.22195e-53	0.260277	-3.84206	17.9679	69.0337	4.64804e-86	6.31677e-85	0.11826	-8.45593	8.30676	70.2414	8.29199e-12	4.68171e-11	0.374653	-2.66913	25.5105	68.0909	1.11161e-07	4.03115e-07	1.9257	1.9257	110.633	57.4507	3.62421e-122	3.21778e-120	7.96303	7.96303	284.459	35.7224
Adamtsl3	Adamtsl3	1.74134e-80	2.95008e-79	3.00152	3.00152	63.7953	21.2543	3.39445e-165	1.65529e-163	7.10084	7.10084	109.953	15.4846	4.53513e-13	1.79143e-12	0.354075	-2.82426	9.91053	27.9899	4.01773e-23	1.50801e-22	0.0524163	-19.078	1.52209	29.0385	4.78748e-26	2.37275e-25	0.0449442	-22.2498	1.30632	29.0654	1.00972e-07	3.79316e-07	1.43034	1.43034	35.4659	24.7955	7.77208e-13	4.29156e-12	0.142008	-7.04188	4.07831	28.7189	0.0320026	0.0744371	0.239541	-4.17464	6.79794	28.379
Herpud1	Herpud1	1.96538e-80	3.3251e-79	2.03719	2.03719	216.489	106.268	0.742944	0.774458	0.998282	-1.00172	118.334	118.538	0.0292655	0.0445158	1.02704	1.02704	121.355	118.16	7.99876e-14	2.11582e-13	0.64062	-1.56099	79.081	123.444	8.0571e-52	6.74226e-51	0.474503	-2.10747	59.7229	125.864	0.500685	0.558078	0.64262	-1.55613	79.3096	123.416	0.599447	0.665725	1.00124	1.00124	118.646	118.499	0.000416826	0.00169596	0.418996	-2.38666	53.0843	126.694
Gna13	Gna13	2.06228e-80	3.4843e-79	1.87265	1.87265	367.097	196.031	6.91433e-52	8.2992e-51	0.501984	-1.9921	114.269	227.635	6.58285e-17	3.03739e-16	0.743948	-1.34418	164.662	221.336	0.113696	0.132045	1.19373	1.19373	251.288	210.507	7.96675e-141	1.80449e-139	2.79016	2.79016	500.45	179.362	0.108656	0.146244	0.895398	-1.11682	194.809	217.567	1.82849e-05	5.17225e-05	0.775302	-1.28982	170.989	220.545	8.91726e-09	7.3405e-08	0.247938	-4.03326	58.1778	234.646
Mxra8	Mxra8	2.23474e-80	3.77055e-79	1.52694	1.52694	133.052	87.1359	0	0	4.64966	4.64966	305.136	65.6254	5.41696e-22	3.00445e-21	0.544165	-1.83768	52.8703	97.1585	4.77451e-135	9.78107e-134	0.0340055	-29.407	3.51372	103.328	2.19825e-144	5.09987e-143	0.0439257	-22.7657	4.53316	103.201	4.61989e-196	5.36555e-194	3.58166	3.58166	256.723	71.677	6.27517e-12	3.24187e-11	0.481705	-2.07596	47.1464	97.874	0.000430673	0.00174294	0.237019	-4.21907	23.8871	100.781
Map4k4	Map4k4	2.95595e-80	4.98066e-79	1.5086	1.5086	448.285	297.153	1.49119e-12	4.71589e-12	0.687541	-1.45446	223.614	325.237	0.00219177	0.00404071	1.02456	1.02456	320.781	313.091	0.271273	0.300703	0.976405	-1.02416	307.344	314.771	5.54618e-20	2.25382e-19	1.85082	1.85082	530.87	286.83	1.16163e-06	3.81799e-06	0.859087	-1.16403	273.997	318.939	1.39441e-25	1.62203e-24	1.73356	1.73356	503.228	290.285	1.55295e-18	2.3714e-17	0.16512	-6.0562	57.1392	346.046
Ndufa11	Ndufa11	3.4503e-80	5.80574e-79	0.270696	-3.69418	51.2823	189.446	7.58774e-09	1.92166e-08	0.649466	-1.53973	117.651	181.15	1.06775e-27	7.01769e-27	0.71123	-1.40602	127.926	179.865	2.34222e-13	6.05646e-13	0.612654	-1.63224	111.457	181.924	5.74637e-09	1.3902e-08	0.517979	-1.93058	95.2802	183.946	0.00257348	0.00493376	0.835161	-1.19737	148.11	177.342	1.83859e-20	1.64362e-19	0.526358	-1.89985	96.7264	183.765	1.52445e-55	5.72474e-54	6.00822	6.00822	672.032	111.852
Ms4a4c	Ms4a4c	4.97296e-80	8.35659e-79	0.0129048	-77.4906	1.04514	80.9884	1.59e-81	3.31739e-80	0.0234522	-42.6399	1.89686	80.8819	2.47772e-81	4.25559e-80	0.021785	-45.9032	1.76238	80.8987	0.00727097	0.00953438	0.743844	-1.34437	55.2067	74.2182	9.92012e-194	3.21241e-192	3.98622	3.98622	215.82	54.1415	1.03443e-91	4.6745e-90	0.112851	-8.86127	10.4994	93.0379	7.30461e-51	2.06438e-49	0.0181152	-55.2024	1.46616	80.9357	2.55276e-08	1.99816e-07	0.0123466	-80.994	1	80.994
Cd69	Cd69	7.42338e-80	1.24575e-78	0.0135201	-73.9641	1.13138	83.6818	3.78093e-81	7.78409e-80	0.0278617	-35.8916	2.32735	83.5323	1.21803e-79	2.06071e-78	0.0379804	-26.3294	3.16859	83.4271	0	0	23.4993	23.4993	500.274	21.2889	3.33773e-14	1.08566e-13	1.84093	1.84093	125.446	68.1425	4.62312e-162	4.07458e-160	0.0735325	-13.5994	14.0598	191.205	5.37357e-50	1.4882e-48	0.0417111	-23.9744	3.47822	83.3884	1.80974e-06	1.13497e-05	0.198989	-5.02541	16.2751	81.7888
Clint1	Clint1	7.84438e-80	1.31462e-78	1.74625	1.74625	231.615	132.636	0.387685	0.435772	0.991503	-1.00857	142.547	143.769	2.31436e-54	2.69215e-53	0.529805	-1.88749	80.2924	151.551	4.65456e-07	8.60149e-07	1.47295	1.47295	201.002	136.462	3.90878e-23	1.76299e-22	0.568095	-1.76027	85.7106	150.874	0.000477019	0.00105161	0.975736	-1.02487	140.527	144.022	0.104561	0.149639	0.984535	-1.01571	141.655	143.881	3.20678e-06	1.94345e-05	0.340657	-2.9355	52.7977	154.988
Tmem134	Tmem134	1.01501e-79	1.69875e-78	0.265541	-3.7659	25.6391	96.5543	3.32469e-12	1.03253e-11	0.696916	-1.43489	63.9525	91.7651	2.48976e-23	1.43401e-22	0.791706	-1.2631	71.8676	90.7757	0.0347756	0.0426422	0.967905	-1.03316	86.136	88.9921	0.373034	0.409741	0.784123	-1.27531	71.2407	90.854	0.00488006	0.00886227	0.646562	-1.54664	59.6773	92.2995	8.89965e-12	4.54485e-11	0.685414	-1.45897	62.9803	91.8866	4.82113e-18	7.20273e-17	2.32227	2.32227	179.548	77.3157
Cybb	Cybb	1.07424e-79	1.79545e-78	0.0118408	-84.4535	1.08666	91.7721	5.20237e-79	1.02522e-77	0.0346631	-28.8491	3.17207	91.5114	5.39092e-71	8.17514e-70	0.0587219	-17.0294	5.35769	91.2382	4.41936e-50	3.15107e-49	0.148615	-6.72879	13.4098	90.2317	0	0	31.9275	31.9275	587.944	18.415	1.60683e-38	2.68027e-37	0.047444	-21.0775	4.33477	91.3661	3.25358e-42	6.83417e-41	0.0540407	-18.5046	4.93344	91.2913	5.82603e-08	4.39961e-07	0.0295735	-33.8141	2.70803	91.5694
Cst3	Cst3	1.16972e-79	1.95241e-78	1.45372	1.45372	1492.02	1026.35	3.76304e-93	9.22948e-92	1.96345	1.96345	1912.09	973.843	0.0916563	0.125454	0.691584	-1.44596	772.048	1116.35	0	0	0.0822605	-12.1565	98.7546	1200.51	3.63129e-251	1.57335e-249	4.42502	4.42502	3455.55	780.911	1.53636e-34	2.33402e-33	1.01579	1.01579	1093.2	1076.2	4.13759e-50	1.15103e-48	0.276792	-3.61283	324.481	1172.29	0.113928	0.208836	0.358628	-2.78841	416.301	1160.82
Itprip	Itprip	1.18763e-79	1.97966e-78	4.16856	4.16856	57.1342	13.706	1.51402e-06	3.23208e-06	0.63821	-1.56688	12.3222	19.3075	0.00154856	0.00290838	1.24341	1.24341	22.4352	18.0434	2.6878e-07	5.0633e-07	0.48041	-2.08155	9.44811	19.6668	8.79452e-09	2.10267e-08	0.370942	-2.69584	7.39063	19.9239	0.00278929	0.00531308	1.23917	1.23917	22.3691	18.0516	0.370654	0.446053	0.94394	-1.05939	17.6021	18.6475	0.00497127	0.0153676	0.0482561	-20.7228	1	20.7228
Tsc22d4	Tsc22d4	1.3994e-79	2.32953e-78	0.152844	-6.54261	13.8464	90.5917	0.0423376	0.0565082	0.767031	-1.30373	64.6186	84.2451	0.0470212	0.0685071	1.00352	1.00352	82.3211	82.0323	1.58331e-18	5.06001e-18	1.54078	1.54078	119.276	77.413	0.132949	0.15775	0.736252	-1.35823	62.2442	84.5419	3.62116e-13	2.27734e-12	0.477903	-2.09247	41.6341	87.1182	2.29667e-07	8.05162e-07	0.943656	-1.05971	77.9285	82.5814	0.0661948	0.134908	1.33008	1.33008	105.291	79.1611
Plet1	Plet1	2.0647e-79	3.43242e-78	5.91751	5.91751	91.8613	15.5236	4.32988e-05	8.17648e-05	0.599101	-1.66917	15.0523	25.1248	6.1181e-07	1.64886e-06	0.187875	-5.32268	4.95739	26.3866	4.60981e-12	1.12597e-11	0.0572619	-17.4636	1.53544	26.8144	1.23782e-05	2.31046e-05	0.349299	-2.86288	9.03863	25.8765	2.51592e-24	2.77914e-23	4.13439	4.13439	73.612	17.8048	0.293316	0.365652	0.531482	-1.88153	13.4592	25.3239	0.0220504	0.0546534	0.00479246	-208.661	0.129349	26.9901
Tgfbr3	Tgfbr3	2.80359e-79	4.65456e-78	1.78943	1.78943	135.89	75.9402	3.60659e-302	4.23094e-300	5.27083	5.27083	295.264	56.0184	0.452377	0.516036	1.09759	1.09759	89.6899	81.7152	4.46657e-89	5.81589e-88	0.0798207	-12.5281	7.34417	92.0084	6.48775e-105	1.05734e-103	0.041569	-24.0564	3.84289	92.4461	1.58929e-17	1.30192e-16	1.19698	1.19698	96.7547	80.8321	0.061785	0.0941194	0.991674	-1.0084	81.9894	82.6778	0.52451	0.637183	0.42467	-2.35477	37.4738	88.2422
H2-DMa	H2-DMa	3.11362e-79	5.16239e-78	0.0439771	-22.7391	2.21443	50.3542	1.93467e-80	3.92457e-79	0.0562221	-17.7866	2.82672	50.2777	1.59684e-71	2.4364e-70	0.0957212	-10.447	4.78916	50.0324	1.49196e-35	7.89134e-35	0.23395	-4.27441	11.5086	49.1924	0	0	5.52624	5.52624	165.485	29.9454	1.98264e-37	3.23761e-36	0.0505571	-19.7796	2.54368	50.3131	1.22243e-38	2.32429e-37	0.134783	-7.41935	6.71112	49.7921	1.18268e-06	7.58943e-06	0.140655	-7.10961	6.99845	49.7562
Rab1a	Rab1a	6.40313e-79	1.06022e-77	1.76884	1.76884	226.012	127.774	4.39507e-07	9.78913e-07	1.29374	1.29374	173.757	134.306	0.563869	0.623373	1.25539	1.25539	169.305	134.862	1.96048e-38	1.10812e-37	0.579537	-1.72551	84.3146	145.486	1.18841e-06	2.42977e-06	1.07697	1.07697	148.098	137.513	4.67561e-26	5.47632e-25	1.48713	1.48713	195.659	131.568	0.591311	0.658749	1.10756	1.10756	151.792	137.051	0.00477427	0.0148286	0.483534	-2.06811	71.1436	147.132
En1	En1	7.57144e-79	1.25201e-77	6.46787	6.46787	89.8622	13.8936	1.32692e-05	2.62158e-05	1.33071	1.33071	28.6674	21.543	4.69495e-15	2.00901e-14	0.142233	-7.03074	3.51136	24.6875	1.14035e-16	3.38512e-16	0.0640853	-15.6042	1.59744	24.9267	2.68863e-18	1.02776e-17	0.0601634	-16.6214	1.50041	24.9389	3.13134e-20	2.93906e-19	2.29482	2.29482	44.8075	19.5255	0.460362	0.53451	1.15698	1.15698	25.3976	21.9517	0.180696	0.29635	0.190168	-5.25851	4.66729	24.543
Riok2	Riok2	1.11316e-78	1.83826e-77	2.54279	2.54279	81.6025	32.0917	3.68042e-14	1.27269e-13	0.52211	-1.9153	20.7283	39.701	0.656955	0.709136	0.871535	-1.1474	33.238	38.1373	0.00885274	0.011509	0.811735	-1.23193	31.1674	38.3961	9.06238e-19	3.52159e-18	0.344525	-2.90254	13.9691	40.5459	0.00743994	0.013022	0.623864	-1.60291	24.4758	39.2326	2.31769e-43	5.07403e-42	3.23038	3.23038	97.3212	30.1269	0.000706907	0.00271955	0.270985	-3.69024	11.085	40.9064
mt-Atp6	mt-Atp6	1.15261e-78	1.90089e-77	0.59279	-1.68694	5739.63	9682.4	0.00242431	0.00381117	1.05977	1.05977	9732.23	9183.33	5.50182e-18	2.63642e-17	1.29207	1.29207	11568.8	8953.75	1.47776e-16	4.36586e-16	1.14341	1.14341	10404.2	9099.33	1.18721e-64	1.19056e-63	0.703399	-1.42167	6724.04	9559.35	9.72886e-16	7.30075e-15	0.891817	-1.12131	8344.54	9356.79	1.25979e-40	2.53078e-39	1.45318	1.45318	12789.7	8801.15	0.00660679	0.0196371	0.755872	-1.32298	7182.35	9502.07
Abracl	Abracl	2.34376e-78	3.86022e-77	0.264411	-3.78199	40.9606	154.912	3.01306e-29	1.91454e-28	0.467789	-2.13772	70.7257	151.192	9.98684e-07	2.64395e-06	0.739708	-1.35188	108.358	146.488	1.93571e-69	1.9195e-68	1.86418	1.86418	241.949	129.789	8.46492e-105	1.37777e-103	2.12323	2.12323	268.52	126.467	4.02464e-79	1.49743e-77	1.87192	1.87192	242.764	129.687	5.82732e-06	1.74525e-05	1.21005	1.21005	168.205	139.007	3.26587e-15	4.35099e-14	0.104264	-9.59102	16.471	157.974
Slc35f5	Slc35f5	3.93782e-78	6.47708e-77	2.78221	2.78221	75.6953	27.2068	3.92069e-16	1.48549e-15	1.91272	1.91272	56.6038	29.5933	0.0424253	0.0623628	0.934609	-1.06997	30.686	32.833	4.80901e-32	2.32143e-31	0.198457	-5.03887	7.10102	35.7811	1.05285e-07	2.3246e-07	0.58063	-1.72227	19.8503	34.1875	8.94508e-14	5.85672e-13	1.5652	1.5652	48.0024	30.6684	0.567274	0.63636	0.93883	-1.06516	30.8101	32.8175	0.286914	0.416677	0.66262	-1.50916	22.4389	33.8639
Dkc1	Dkc1	4.63268e-78	7.60996e-77	2.12551	2.12551	110.125	51.811	1.14103e-21	5.44045e-21	0.523411	-1.91054	32.2158	61.5496	7.63965e-13	2.98927e-12	0.583995	-1.71234	35.691	61.1152	6.33657e-21	2.20901e-20	0.46327	-2.15857	28.7167	61.987	1.23793e-81	1.57723e-80	0.120929	-8.26934	7.812	64.6001	0.00183325	0.00362826	0.658856	-1.51778	39.918	60.5869	1.74234e-55	5.40299e-54	3.0715	3.0715	145.54	47.3841	0.21141	0.333354	0.620946	-1.61045	37.7866	60.8533
Cox17	Cox17	5.68973e-78	9.33401e-77	0.266584	-3.75117	39.4813	148.101	2.47124e-47	2.61531e-46	0.428471	-2.33388	62.2381	145.256	5.50397e-12	2.06212e-11	0.919356	-1.08772	126.193	137.262	0.0217021	0.0271522	1.09402	1.09402	147.283	134.626	9.87373e-28	5.12437e-27	1.29061	1.29061	170.073	131.777	1.23218e-18	1.06335e-17	0.378197	-2.64412	55.2651	146.128	5.34535e-10	2.39013e-09	0.595623	-1.67891	84.8355	142.432	1.6425e-38	4.39058e-37	3.77841	3.77841	392.741	103.943
Utp18	Utp18	5.78448e-78	9.47694e-77	2.20151	2.20151	96.2073	43.7007	1.52535e-30	1.00678e-29	0.413726	-2.41706	21.9218	52.9864	0.110701	0.148754	0.795593	-1.25692	40.3254	50.6859	5.71858e-15	1.57953e-14	0.506563	-1.97409	26.548	52.4081	9.95363e-10	2.51164e-09	0.513819	-1.94621	26.9054	52.3634	0.0773693	0.108359	0.663608	-1.50691	34.148	51.4581	2.62013e-40	5.213e-39	2.6364	2.6364	110.502	41.9139	9.96275e-06	5.57824e-05	0.231096	-4.32721	12.5166	54.162
Crispld2	Crispld2	7.51184e-78	1.22908e-76	2.49568	2.49568	140.604	56.339	1.84867e-182	1.01718e-180	9.05077	9.05077	313.878	34.6798	0.000133094	0.000289238	0.77554	-1.28942	52.2577	67.3823	2.13729e-30	9.88736e-30	0.0355062	-28.1641	2.61283	73.588	6.25231e-34	3.73606e-33	0.0337454	-29.6337	2.4838	73.6041	0.0333589	0.050809	0.497875	-2.00854	34.6442	69.584	4.00452e-11	1.95432e-10	0.180325	-5.54554	13.0348	72.2852	0.265016	0.393661	0.36561	-2.73515	25.8429	70.6842
Tomm40	Tomm40	8.18259e-78	1.33706e-76	1.9401	1.9401	109.241	56.3069	1.07755e-31	7.38664e-31	0.498924	-2.00431	32.8566	65.8549	6.22064e-09	1.93046e-08	0.62039	-1.61189	40.28	64.927	3.38815e-17	1.03239e-16	0.554294	-1.8041	36.2667	65.4286	3.62987e-31	2.04612e-30	0.346339	-2.88734	23.2251	67.0588	0.0123722	0.020657	0.672279	-1.48748	43.3879	64.5385	2.56742e-45	5.92316e-44	2.4935	2.4935	132.997	53.3374	0.00100388	0.00371819	0.453111	-2.20697	30.0013	66.2118
Ndufa8	Ndufa8	8.44816e-78	1.37865e-76	0.272042	-3.67591	48.437	178.05	2.42696e-23	1.23483e-22	0.509634	-1.96219	88.2068	173.079	7.72217e-07	2.0593e-06	0.87935	-1.1372	145.86	165.872	2.02536e-09	4.30225e-09	0.609872	-1.63969	104.327	171.064	5.13629e-11	1.40931e-10	0.516911	-1.93457	89.3898	172.931	0.513652	0.570383	0.570825	-1.75185	98.0924	171.843	3.44762e-15	2.24927e-14	0.547129	-1.82772	94.2809	172.32	4.59782e-75	2.42165e-73	7.60307	7.60307	717.684	94.3941
Ap2s1	Ap2s1	9.10304e-78	1.48357e-76	0.236846	-4.22216	18.8758	79.6967	2.8328e-05	5.43608e-05	0.788364	-1.26845	58.8871	74.6953	2.68536e-09	8.51849e-09	0.875452	-1.14227	64.7505	73.9624	7.87975e-16	2.25719e-15	1.59558	1.59558	109.156	68.4116	1.13359e-66	1.15733e-65	1.90765	1.90765	126.395	66.2569	7.09746e-09	3.00819e-08	1.33966	1.33966	94.1594	70.2863	0.0533513	0.0824641	0.848427	-1.17865	62.9433	74.1883	0.130577	0.232066	1.17305	1.17305	83.947	71.5628
Cars	Cars	9.32505e-78	1.51776e-76	2.20029	2.20029	101.448	46.1065	1.47936e-27	8.84417e-27	0.507064	-1.97214	28.0323	55.2835	0.214296	0.26868	0.802865	-1.24554	42.8937	53.4258	9.90785e-06	1.67056e-05	1.32841	1.32841	66.9731	50.4159	0.0455647	0.0576983	0.72493	-1.37944	39.0759	53.903	0.000202017	0.000472513	0.617638	-1.61907	33.7071	54.5741	8.61768e-06	2.53575e-05	1.56982	1.56982	77.1475	49.1441	1.68778e-06	1.06063e-05	0.170788	-5.8552	9.83036	57.5587
Slc41a1	Slc41a1	1.11598e-77	1.81401e-76	3.07478	3.07478	97.6444	31.7566	0.00454871	0.00691566	0.89126	-1.12201	35.2541	39.5554	0.115089	0.154	1.15658	1.15658	44.4234	38.4092	5.96273e-26	2.42944e-25	0.396166	-2.5242	16.5945	41.8878	3.06558e-33	1.8058e-32	0.288512	-3.46607	12.2421	42.4319	0.101723	0.137913	0.883588	-1.13175	34.9808	39.5895	1.01808e-14	6.41326e-14	2.47254	2.47254	83.0348	33.5828	0.223274	0.346688	0.919271	-1.08782	36.2479	39.4311
Zfp655	Zfp655	1.12543e-77	1.82699e-76	2.38018	2.38018	106.251	44.6399	8.35858e-08	1.97115e-07	0.776714	-1.28748	41.007	52.7955	0.136915	0.180125	0.906526	-1.10311	47.1629	52.026	2.87421e-10	6.3937e-10	0.625714	-1.59817	33.6132	53.7197	0.00087426	0.0013649	0.715913	-1.39682	38.0606	53.1638	0.000340287	0.000769983	1.01083	1.01083	51.9806	51.4238	1.2534e-07	4.52423e-07	1.63827	1.63827	78.7616	48.0761	0.000332491	0.00138131	0.335542	-2.98025	18.6527	55.5897
Hnrnpab	Hnrnpab	1.37227e-77	2.2248e-76	1.62651	1.62651	432.629	265.986	6.02725e-43	5.67364e-42	0.553835	-1.80559	165.786	299.341	2.73393e-23	1.571e-22	0.920906	-1.08589	264.322	287.024	3.70676e-34	1.89141e-33	0.734512	-1.36145	215.321	293.149	6.22748e-16	2.16794e-15	0.595532	-1.67917	177.402	297.889	4.20431e-11	2.22233e-10	0.883014	-1.13249	254.527	288.248	1.13903e-26	1.38861e-25	2.0512	2.0512	522.538	254.747	5.48389e-08	4.15638e-07	0.349331	-2.86261	107.13	306.673
Sde2	Sde2	2.31202e-77	3.74348e-76	2.02483	2.02483	151.833	74.9853	1.83883e-12	5.78589e-12	0.715293	-1.39803	61.6958	86.2525	0.0627281	0.0890484	1.07608	1.07608	89.1253	82.8238	2.42524e-12	5.9956e-12	0.62401	-1.60254	54.3921	87.1654	0.458904	0.49587	0.821395	-1.21744	69.9952	85.2151	3.70425e-06	1.1383e-05	1.18447	1.18447	96.9444	81.8464	4.21472e-11	2.05288e-10	1.55759	1.55759	122.506	78.6512	8.30294e-07	5.44333e-06	0.329748	-3.03261	29.758	90.2447
Eif4ebp1	Eif4ebp1	2.44138e-77	3.9478e-76	1.79087	1.79087	272.457	152.137	4.75775e-57	6.42374e-56	0.390738	-2.55926	69.365	177.523	5.97972e-11	2.1011e-10	0.908471	-1.10075	151.902	167.206	1.42058e-32	6.91928e-32	0.559464	-1.78743	97.3599	174.024	7.69176e-05	0.00013338	0.693614	-1.44172	118.843	171.338	0.134548	0.176784	0.623523	-1.60379	107.702	172.731	2.81362e-23	2.93518e-22	2.16294	2.16294	317.015	146.567	0.030494	0.0716115	0.91787	-1.08948	153.312	167.03
Wwtr1	Wwtr1	2.57918e-77	4.1652e-76	1.42284	1.42284	218.63	153.657	5.2778e-56	6.92294e-55	1.37878	1.37878	212.855	154.379	1.06112e-206	5.32058e-205	4.0603	4.0603	487.456	120.054	1.45761e-204	5.06294e-203	0.0433509	-23.0676	7.80362	180.011	7.58896e-214	2.78374e-212	0.0606037	-16.5006	10.886	179.625	5.36908e-49	1.18301e-47	1.24705	1.24705	195.262	156.578	5.1334e-60	1.7781e-58	1.70956	1.70956	254.929	149.12	0.000200055	0.000866744	0.331983	-3.01221	57.6902	173.775
Scand1	Scand1	3.05941e-77	4.93434e-76	0.345319	-2.89587	50.9128	147.437	0.0107588	0.0155728	0.969238	-1.03174	132.961	137.181	1.36963e-34	1.08135e-33	0.72974	-1.37035	102.853	140.945	7.81293e-12	1.88612e-11	0.868661	-1.1512	120.515	138.737	2.29562e-18	8.80778e-18	1.39923	1.39923	183.167	130.905	5.62505e-10	2.66194e-09	1.209	1.209	161.535	133.61	3.72516e-18	2.90787e-17	0.650112	-1.5382	92.4734	142.242	2.34751e-09	2.03484e-08	1.35591	1.35591	178.317	131.512
Hivep2	Hivep2	3.70843e-77	5.97336e-76	1.99508	1.99508	220.507	110.525	0.0425804	0.0568119	1.18923	1.18923	142.966	120.218	0.379506	0.443321	1.21728	1.21728	145.893	119.852	0.000386558	0.000575808	1.30461	1.30461	154.892	118.727	1.15695e-47	9.05963e-47	0.39566	-2.52742	52.0612	131.581	1.16654e-05	3.34717e-05	0.987637	-1.01252	121.394	122.914	1.94757e-07	6.88402e-07	0.823856	-1.21381	103.143	125.196	4.09275e-05	0.000205381	0.318373	-3.14097	42.281	132.803
Glis3	Glis3	4.38687e-77	7.05702e-76	2.65132	2.65132	58.7973	22.1766	0.000120383	0.000218278	0.672974	-1.48594	18.3286	27.2352	4.05801e-13	1.60603e-12	0.267554	-3.73756	7.64423	28.5708	1.7426e-27	7.44136e-27	0.0603049	-16.5824	1.76726	29.3054	5.98717e-27	3.04003e-26	0.105505	-9.4782	3.07463	29.142	5.15644e-21	5.01794e-20	1.6348	1.6348	40.0793	24.5164	6.81449e-49	1.7953e-47	5.62112	5.62112	97.4785	17.3415	0.0373101	0.0845669	0.281912	-3.54721	8.04047	28.5212
Alkbh1	Alkbh1	4.70593e-77	7.56049e-76	2.10837	2.10837	102.84	48.777	8.63096e-27	5.01055e-26	0.543761	-1.83904	31.3802	57.7095	9.3726e-07	2.48557e-06	0.613126	-1.63099	35.0982	57.2447	0.01411	0.0179846	0.91558	-1.0922	50.6341	55.3027	9.53709e-15	3.16166e-14	0.527472	-1.89583	30.4983	57.8197	0.593385	0.644723	0.709404	-1.40963	40.1607	56.6119	1.05564e-07	3.84051e-07	1.54401	1.54401	79.7657	51.6613	1.17282e-05	6.45335e-05	0.175057	-5.71242	10.5581	60.3122
Mrpl42	Mrpl42	7.14003e-77	1.14563e-75	0.207771	-4.81299	41.9384	201.849	1.22739e-20	5.59686e-20	0.430203	-2.32449	84.5449	196.523	1.60762e-35	1.29474e-34	0.577212	-1.73246	111.492	193.155	2.32598e-51	1.69639e-50	0.312835	-3.19657	62.3474	199.298	2.94813e-44	2.18474e-43	0.261823	-3.81938	52.5029	200.529	4.1787e-10	2.00497e-09	0.323059	-3.09541	64.306	199.053	1.57578e-11	7.91391e-11	0.456657	-2.18983	89.4631	195.909	3.7919e-105	2.77255e-103	11.5603	11.5603	979.144	84.6985
Ikzf3	Ikzf3	7.44028e-77	1.19227e-75	0.0308779	-32.3856	1.42901	46.2793	4.38483e-78	8.50629e-77	0.0365531	-27.3575	1.69045	46.2466	3.05235e-78	5.09476e-77	0.0341649	-29.2698	1.58048	46.2603	1.77056e-268	8.43559e-267	3.39008	3.39008	110.62	32.6304	5.82932e-67	5.99567e-66	0.0873465	-11.4487	4.01411	45.9561	2.11676e-36	3.38111e-35	0.0275467	-36.302	1.27537	46.2985	4.55332e-49	1.20469e-47	0.0363421	-27.5163	1.68074	46.2478	1.97675e-07	1.40888e-06	0.0763279	-13.1014	2.80048	36.6902
Lpl	Lpl	8.3162e-77	1.33091e-75	1.45438	1.45438	305.281	209.905	1.16945e-218	8.3098e-217	4.41065	4.41065	705.285	159.905	3.4427e-44	3.27293e-43	1.93995	1.93995	387.314	199.651	1.20297e-138	2.50568e-137	0.0286887	-34.8569	7.09125	247.179	0.00524689	0.00749082	1.05436	1.05436	231.094	219.179	7.36865e-07	2.49103e-06	0.7693	-1.29988	174.095	226.304	1.2869e-53	3.8011e-52	0.141044	-7.09001	34.3819	243.768	0.469346	0.590483	0.588666	-1.69876	136.019	231.063
Rgmb	Rgmb	1.73022e-76	2.76546e-75	3.09282	3.09282	133.835	43.273	4.6963e-56	6.16669e-55	2.47325	2.47325	113.356	45.8329	0.782908	0.822182	0.915394	-1.09243	49.2863	53.8416	2.04734e-46	1.37243e-45	0.0973922	-10.2678	5.77348	59.2808	4.6011e-32	2.64271e-31	0.175918	-5.68446	10.3284	58.7114	9.839e-14	6.40488e-13	1.60145	1.60145	80.0637	49.9945	0.748402	0.796945	0.983884	-1.01638	52.5701	53.4312	0.189271	0.306973	0.529727	-1.88777	29.8109	56.2761
Lsm5	Lsm5	1.8668e-76	2.97993e-75	0.192304	-5.20009	13.876	72.1562	2.97679e-13	9.76943e-13	0.607478	-1.64615	41.719	68.6758	1.62449e-17	7.63723e-17	0.696012	-1.43676	47.3125	67.9766	5.24358e-70	5.24147e-69	2.57452	2.57452	143.918	55.9009	0.060721	0.0756578	0.728635	-1.37243	49.345	67.7225	3.36581e-09	1.46916e-08	1.48207	1.48207	92.3945	62.3413	0.445222	0.51921	1.11014	1.11014	72.0332	64.8865	0.852934	0.899006	0.729465	-1.37087	49.3965	67.7161
Rtraf	Rtraf	2.14398e-76	3.418e-75	0.408997	-2.445	89.5878	219.042	9.8089e-13	3.12914e-12	0.815842	-1.22573	170.457	208.934	1.05458e-47	1.07577e-46	0.725175	-1.37898	153.088	211.105	0.0788863	0.09314	1.05174	1.05174	214.018	203.489	0.00797067	0.0111228	0.843722	-1.18522	175.726	208.275	1.95444e-14	1.35158e-13	1.2616	1.2616	250.904	198.878	0.0663316	0.100272	1.02323	1.02323	208.874	204.132	4.11949e-18	6.16189e-17	1.96502	1.96502	363.213	184.839
Htra1	Htra1	2.22618e-76	3.5445e-75	1.79631	1.79631	117.635	65.4872	2.0876e-270	2.12781e-268	5.21042	5.21042	253.032	48.5626	0.104528	0.141252	0.999083	-1.00092	71.2233	71.2887	2.58643e-68	2.52451e-67	0.0367932	-27.179	2.93699	79.8245	1.75514e-62	1.7091e-61	0.0697398	-14.339	5.54422	79.4986	4.16066e-16	3.18573e-15	1.42181	1.42181	96.8111	68.0902	1.66443e-17	1.24382e-16	0.514016	-1.94546	38.7312	75.3502	0.265181	0.393811	0.74449	-1.3432	54.619	73.3642
Ssc5d	Ssc5d	2.65475e-76	4.22145e-75	2.18345	2.18345	98.5663	45.1425	2.04795e-237	1.62205e-235	6.67375	6.67375	209.078	31.3285	9.31333e-42	8.44721e-41	0.164948	-6.0625	9.28699	56.3024	1.33234e-58	1.10377e-57	0.0387753	-25.7896	2.21741	57.1861	1.56114e-63	1.53948e-62	0.0448309	-22.3061	2.56177	57.143	1.63815e-56	4.17159e-55	2.07568	2.07568	94.7035	45.6253	2.85939e-10	1.30675e-09	0.359187	-2.78406	19.7532	54.9941	0.341115	0.471013	0.500645	-1.99742	27.0743	54.079
Ncs1	Ncs1	3.04622e-76	4.83777e-75	3.52773	3.52773	64.7888	18.3656	0.0695725	0.0897348	0.940319	-1.06347	22.2675	23.6807	1.91762e-07	5.37183e-07	0.441008	-2.26753	11.0612	25.0815	3.60916e-29	1.60802e-28	0.078276	-12.7753	2.05144	26.2078	1.39881e-24	6.64152e-24	0.143033	-6.99139	3.71876	25.9993	5.91947e-15	4.2035e-14	2.24385	2.24385	46.3745	20.6674	7.49412e-28	9.67699e-27	2.71384	2.71384	53.6275	19.7607	0.278144	0.407272	0.266435	-3.75326	6.82373	25.6112
Pde8a	Pde8a	3.67481e-76	5.8286e-75	2.93354	2.93354	85.1574	29.0288	0.00106225	0.0017401	1.45411	1.45411	48.8165	33.5714	1.35736e-07	3.84832e-07	1.61526	1.61526	53.3178	33.0088	9.46946e-24	3.62093e-23	0.370122	-2.70181	14.0347	37.9192	0.000131268	0.000222418	0.572551	-1.74657	21.198	37.0238	1.35085e-07	4.99019e-07	1.41513	1.41513	47.7046	33.7104	9.95718e-07	3.26265e-06	0.74357	-1.34486	26.9913	36.2996	0.287546	0.417313	0.446935	-2.23746	16.7933	37.5743
Gm15247	Gm15247	7.28385e-76	1.15382e-74	4.90932	4.90932	41.4941	8.4521	0.000146403	0.000263461	0.774911	-1.29047	9.63556	12.4344	1.1476e-06	3.01636e-06	0.299751	-3.3361	3.94062	13.1463	4.61354e-12	1.12666e-11	0.1584	-6.31315	2.11844	13.3741	0.0136163	0.0184251	0.790423	-1.26515	9.8111	12.4125	6.43267e-14	4.26795e-13	1.75979	1.75979	19.6738	11.1796	2.77643e-05	7.68244e-05	0.449136	-2.2265	5.80007	12.9138	0.213175	0.335352	0.434508	-2.30145	5.62092	12.9363
Tsc22d3	Tsc22d3	1.5025e-75	2.37704e-74	0.263086	-3.80104	35.0196	133.111	2.36363e-16	9.00758e-16	1.58668	1.58668	182.044	114.733	3.49642e-09	1.10127e-08	0.888456	-1.12555	109.942	123.745	5.39751e-10	1.18416e-09	1.19127	1.19127	142.557	119.669	8.81058e-27	4.45364e-26	0.468609	-2.13397	60.8631	129.88	1.63975e-24	1.82592e-23	0.29216	-3.42279	38.7532	132.644	7.40399e-38	1.36398e-36	0.351332	-2.84631	46.2719	131.704	2.53832e-15	3.38534e-14	1.9141	1.9141	212.357	110.944
Rps6ka3	Rps6ka3	1.65783e-75	2.61946e-74	1.97716	1.97716	159.464	80.6533	0.694746	0.730153	1.03245	1.03245	91.98	89.0888	6.29843e-23	3.58613e-22	1.85588	1.85588	151.525	81.6457	0.354824	0.386156	1.11793	1.11793	98.6612	88.2536	3.62567e-09	8.8768e-09	0.577362	-1.73202	54.1656	93.8156	0.334894	0.394813	0.708773	-1.41089	65.4906	92.3999	5.79199e-13	3.22685e-12	1.71523	1.71523	142.068	82.8277	2.36632e-05	0.000124317	0.322916	-3.09678	31.2207	96.6837
Pwp2	Pwp2	1.87343e-75	2.95636e-74	3.2542	3.2542	43.6991	13.4285	7.11285e-09	1.80544e-08	0.517556	-1.93216	9.18301	17.743	0.178154	0.228011	0.658168	-1.51937	11.4882	17.4549	7.43133e-10	1.6195e-09	0.322864	-3.09728	5.86259	18.1581	1.63759e-12	4.90566e-12	0.235808	-4.24073	4.32709	18.35	0.235392	0.289282	0.679306	-1.47209	11.8283	17.4124	1.99988e-18	1.59721e-17	2.56576	2.56576	36.6993	14.3035	0.0121344	0.0329828	0.124249	-8.04836	2.31128	18.602
Mid1	Mid1	2.1746e-75	3.42727e-74	2.87124	2.87124	99.9805	34.8214	0.0685389	0.0884752	1.18851	1.18851	48.9648	41.1983	0.000160105	0.000344387	0.659395	-1.51654	28.8259	43.7157	2.08401e-15	5.88035e-15	0.385717	-2.59258	17.4122	45.1424	2.9885e-12	8.82885e-12	0.538964	-1.85541	23.8935	44.3322	0.00242966	0.00468259	1.02105	1.02105	42.8463	41.9631	0.01205	0.0216723	1.2684	1.2684	51.8056	40.8432	0.00424725	0.0134264	0.248358	-4.02645	11.3982	45.8941
Slc25a33	Slc25a33	2.23517e-75	3.51827e-74	2.86508	2.86508	59.6264	20.8114	2.36403e-19	1.02392e-18	0.307692	-3.25	8.37473	27.2179	0.000640816	0.00127354	0.61147	-1.6354	16.0558	26.2577	9.44537e-19	3.05629e-18	0.283598	-3.52612	7.74139	27.297	0.0972218	0.117728	0.692316	-1.44443	18.0096	26.0135	0.256693	0.312217	0.600825	-1.66438	15.7958	26.2902	1.7314e-14	1.07274e-13	2.13057	2.13057	47.5551	22.3203	0.108439	0.201179	1.63814	1.63814	38.432	23.4607
Gli3	Gli3	2.7018e-75	4.2474e-74	3.23237	3.23237	58.9607	18.2407	1.91188e-31	1.30056e-30	2.62904	2.62904	50.6777	19.2761	1.23305e-07	3.50468e-07	0.493867	-2.02484	11.9129	24.1217	1.28469e-25	5.18001e-25	0.0455135	-21.9715	1.15904	25.4659	3.8589e-26	1.91559e-25	0.0671322	-14.896	1.705	25.3977	7.67338e-17	6.07757e-16	2.31153	2.31153	45.9292	19.8696	0.77403	0.819294	0.937278	-1.06692	21.487	22.9249	0.0854448	0.165938	0.50012	-1.99952	12.0549	24.1039
Cxcl2	Cxcl2	4.18317e-75	6.5679e-74	4.203	4.203	3099.41	737.429	6.71068e-15	2.40482e-14	0.346763	-2.88382	373.853	1078.12	0.0573482	0.0821099	0.34923	-2.86344	376.402	1077.81	3.57652e-36	1.90957e-35	0.0645803	-15.4846	72.0617	1115.85	5.88011e-126	1.16804e-124	3.14425	3.14425	2538.94	807.488	3.38591e-15	2.44632e-14	2.45758	2.45758	2114.77	860.509	0.000160661	0.000398847	0.31162	-3.20904	337.385	1082.68	0.000578843	0.00226543	0.0773337	-12.931	86.1564	1114.09
Lamtor1	Lamtor1	4.36991e-75	6.85244e-74	0.267393	-3.73982	25.725	96.2068	4.68838e-09	1.20281e-08	0.700585	-1.42738	64.0452	91.4168	8.92991e-26	5.53005e-25	0.677791	-1.47538	62.1242	91.6569	0.547095	0.578448	1.03184	1.03184	90.8681	88.0639	3.22345e-17	1.18276e-16	1.30095	1.30095	111.252	85.516	1.59776e-19	1.44508e-18	0.416026	-2.4037	39.3176	94.5077	9.29859e-12	4.73303e-11	0.644455	-1.5517	59.2965	92.0104	6.19953e-34	1.48765e-32	4.21025	4.21025	274.257	65.1403
Wdr75	Wdr75	6.16933e-75	9.66191e-74	2.07267	2.07267	86.6351	41.7987	1.94785e-23	9.96361e-23	0.520487	-1.92128	25.7189	49.4132	0.00459538	0.00803481	0.769573	-1.29942	36.947	48.0097	4.55581e-27	1.92039e-26	0.383097	-2.6103	19.2403	50.223	7.73622e-37	4.93333e-36	0.267246	-3.74187	13.61	50.9268	0.101705	0.137904	0.945944	-1.05714	44.5192	47.0632	6.15958e-36	1.07576e-34	2.37585	2.37585	96.4056	40.5774	0.00120307	0.00437129	0.425062	-2.3526	21.2416	49.9729
Ddx24	Ddx24	7.11046e-75	1.11218e-73	1.73237	1.73237	262.22	151.365	2.19372e-46	2.27514e-45	0.519211	-1.926	89.7821	172.92	0.213037	0.267275	1.11365	1.11365	180.012	161.641	2.20089e-29	9.88017e-29	1.74	1.74	263.17	151.247	1.32448e-07	2.90373e-07	0.668841	-1.49512	113.66	169.935	0.000276448	0.000635836	0.597999	-1.67224	102.458	171.336	9.2511e-21	8.44621e-20	1.74596	1.74596	263.91	151.154	7.39092e-05	0.000351451	0.462176	-2.16368	80.4582	174.086
Ptp4a3	Ptp4a3	7.15482e-75	1.11772e-73	0.174748	-5.72253	29.7274	170.116	5.54609e-57	7.48001e-56	0.27193	-3.67742	45.7162	168.117	5.97256e-48	6.11266e-47	1.92369	1.92369	269.576	140.135	2.67797e-68	2.61181e-67	0.221271	-4.51936	37.4287	169.153	2.69276e-141	6.13269e-140	0.0995639	-10.0438	17.0946	171.695	1.57199e-61	4.38991e-60	0.0967818	-10.3325	16.6227	171.754	1.10692e-51	3.17887e-50	0.220117	-4.54304	37.2387	169.177	1.3057e-112	1.06078e-110	9.09427	9.09427	739.839	81.3522
Banp	Banp	7.66964e-75	1.19664e-73	2.79768	2.79768	83.8223	29.9614	7.46236e-10	2.01947e-09	0.718854	-1.3911	26.6731	37.105	0.0109291	0.0179742	0.764428	-1.30817	28.2166	36.9121	0.36504	0.396409	0.973194	-1.02754	35.0868	36.0533	1.07984e-09	2.72148e-09	0.453584	-2.20466	17.3584	38.2694	0.146543	0.190709	0.915528	-1.09227	33.2213	36.2865	0.00114343	0.00248056	1.53309	1.53309	52.0266	33.9358	0.00041587	0.00169262	0.131905	-7.58122	5.2476	39.7832
Ankrd44	Ankrd44	1.09354e-74	1.70404e-73	0.0813334	-12.2951	6.51576	80.1118	2.03119e-37	1.66389e-36	0.262648	-3.80738	20.5795	78.3538	4.90509e-26	3.06353e-25	0.528173	-1.89332	40.0959	75.9143	0	0	5.92514	5.92514	275.473	46.4922	0.371632	0.408237	0.882512	-1.13313	64.3227	72.8859	3.94065e-40	6.80146e-39	0.0803749	-12.4417	6.43975	80.1213	1.20684e-41	2.48461e-40	0.1251	-7.99359	9.96802	79.6803	0.000421133	0.00171124	0.246717	-4.05323	19.3686	78.5052
Pfkm	Pfkm	1.15056e-74	1.79064e-73	0.14092	-7.09624	11.2124	79.5662	1.37118e-45	1.3976e-44	0.260373	-3.84064	20.4173	78.4156	8.4576e-45	8.15905e-44	0.440722	-2.269	33.8211	76.7401	7.03957e-85	8.73624e-84	0.1417	-7.05716	11.2735	79.5586	9.485e-110	1.6246e-108	0.0893793	-11.1883	7.15688	80.0732	1.66007e-40	2.88931e-39	0.0975358	-10.2526	7.80213	79.9925	3.0633e-36	5.40313e-35	0.253027	-3.95215	19.8589	78.4854	2.386E-321	3.70777E-318	26.9063	26.9063	499.289	18.5566
Fkbp3	Fkbp3	1.19141e-74	1.85189e-73	0.281465	-3.55284	40.7057	144.621	0.0171212	0.0241742	0.808367	-1.23706	109.914	135.97	4.97688e-14	2.05061e-13	0.945666	-1.05746	126.609	133.883	9.75154e-19	3.1529e-18	0.594574	-1.68188	82.8553	139.352	5.29291e-75	6.16267e-74	0.257223	-3.88768	37.309	145.046	4.19759e-09	1.82008e-08	0.496453	-2.01429	69.9809	140.962	0.175178	0.234659	0.95814	-1.04369	128.1	133.697	7.0284e-57	2.71314e-55	4.41695	4.41695	426.036	96.4548
Ptges3	Ptges3	3.01435e-74	4.67957e-73	1.72113	1.72113	467.235	271.47	4.71132e-29	2.97841e-28	0.690742	-1.44772	209.748	303.656	7.36229e-21	3.93764e-20	1.05096	1.05096	306.429	291.571	2.73571e-05	4.45036e-05	0.977717	-1.02279	287.4	293.95	0.961632	0.966528	0.963984	-1.03736	283.797	294.4	5.67164e-05	0.000146136	0.882717	-1.13287	262.25	297.094	1.37525e-14	8.57204e-14	1.70717	1.70717	464.113	271.861	3.4349e-05	0.000174411	0.437789	-2.2842	136.923	312.759
Tmem11	Tmem11	3.02954e-74	4.6973e-73	2.1051	2.1051	115.433	54.8349	1.87102e-33	1.35111e-32	0.501834	-1.99269	32.7073	65.1756	0.000340202	0.000701721	0.788414	-1.26837	49.7097	63.0503	8.80164e-31	4.11306e-30	0.485381	-2.06024	31.6963	65.3019	3.68406e-20	1.50645e-19	0.484065	-2.06584	31.6153	65.3121	0.723662	0.76276	0.824827	-1.21238	51.791	62.7901	2.21784e-22	2.23854e-21	1.99113	1.99113	110.429	55.4604	0.17071	0.283945	0.975835	-1.02476	60.2419	61.7337
Lmx1a	Lmx1a	3.3471e-74	5.18321e-73	11.014	11.014	22.9028	2.07943	0.0104144	0.0150937	1.95661	1.95661	7.76982	3.97106	0.000865349	0.001689	0.283995	-3.52119	1.35547	4.77285	0.000198856	0.000302479	0.207586	-4.81728	1	4.81728	0.000153716	0.000258654	0.228455	-4.37724	1.09774	4.80507	0.146304	0.190459	1.21576	1.21576	5.21595	4.29029	0.00258705	0.00529793	0.212089	-4.71501	1.02113	4.81464	0.267721	0.396257	0.207586	-4.81728	1	4.81728
Elavl1	Elavl1	3.54716e-74	5.48618e-73	1.81926	1.81926	204.326	112.313	2.43835e-38	2.06405e-37	0.606305	-1.64933	77.6932	128.142	1.01325e-16	4.64935e-16	0.788417	-1.26836	98.9359	125.487	0.142865	0.164007	1.22706	1.22706	146.66	119.521	0.792428	0.813371	0.876067	-1.14146	108.849	124.248	1.37071e-06	4.46377e-06	1.12483	1.12483	135.948	120.86	0.000289227	0.000689123	1.36149	1.36149	160.39	117.805	0.000213063	0.000918033	0.422331	-2.36781	55.3004	130.941
Ramac	Ramac	4.19306e-74	6.47711e-73	0.207717	-4.81424	17.0544	82.1039	0.00672457	0.0100252	0.790562	-1.26492	60.6046	76.6602	0.000345394	0.000711913	0.903339	-1.107	68.3729	75.6891	7.35789e-28	3.17582e-27	1.79759	1.79759	123.64	68.7807	0.0893757	0.108801	0.871139	-1.14792	66.1751	75.9638	5.66832e-09	2.42646e-08	0.511336	-1.95566	40.4851	79.1751	0.104332	0.149415	0.812667	-1.23052	62.1429	76.4679	0.0115444	0.0316631	1.49924	1.49924	106.358	70.941
Gpr171	Gpr171	4.21014e-74	6.49542e-73	0.0235777	-42.413	0.989645	41.9738	8.04498e-74	1.47333e-72	0.0423026	-23.6392	1.77147	41.876	5.83453e-77	9.53382e-76	0.0484497	-20.64	2.02733	41.8441	5.84939e-283	2.90949e-281	4.82483	4.82483	126.7	26.26	0.0259236	0.0338401	1.33859	1.33859	48.2739	36.0632	5.10952e-40	8.79446e-39	0.0191618	-52.1871	0.804738	41.9969	1.07172e-45	2.50505e-44	0.0529952	-18.8696	2.21628	41.8204	3.53157e-07	2.44146e-06	0.062574	-15.9811	2.61377	41.7708
Cd72	Cd72	1.04195e-73	1.60553e-72	0.0302325	-33.077	1.40236	46.3859	6.02984e-76	1.143e-74	0.042056	-23.7778	1.94794	46.3177	4.32958e-76	7.00109e-75	0.0417573	-23.9479	1.93418	46.3195	0.0149586	0.0190234	0.46358	-2.15713	20.4026	44.0109	9.74852e-44	7.12581e-43	1.20705	1.20705	48.8336	40.457	7.06622e-37	1.13894e-35	0.0344229	-29.0505	1.5959	46.3617	3.08314e-47	7.5619e-46	0.0342572	-29.1909	1.58826	46.3627	5.58031e-07	3.74937e-06	0.0630787	-15.8532	2.91404	46.197
Grap	Grap	1.154e-73	1.77598e-72	0.0292846	-34.1476	1.38917	47.4367	2.63476e-65	4.16835e-64	0.0729428	-13.7094	3.44145	47.1802	1.40042e-07	3.96499e-07	1.05327	1.05327	44.3122	42.0713	5.09261e-112	8.63938e-111	2.0584	2.0584	77.9456	37.8671	1.4708e-41	1.03917e-40	0.143272	-6.97975	6.7012	46.7727	8.30389e-36	1.30458e-34	0.0238826	-41.8714	1.13368	47.4686	3.19553e-48	8.02756e-47	0.0296231	-33.7575	1.40516	47.4347	5.04518e-07	3.40454e-06	0.0854389	-11.7043	4.02479	47.1072
Loxl1	Loxl1	2.61508e-73	4.01959e-72	1.37113	1.37113	151.696	110.636	1.66029e-291	1.85998e-289	3.50804	3.50804	316.047	90.092	1.47418e-106	3.25603e-105	0.118342	-8.4501	15.1133	127.709	1.24034e-133	2.51198e-132	0.0393031	-25.4433	5.0687	128.964	1.90176e-146	4.4959e-145	0.0364578	-27.429	4.70341	129.01	0	0	6.06248	6.06248	446.968	73.7269	7.2866e-06	2.15735e-05	0.519479	-1.92501	63.2183	121.696	0.000288061	0.00120762	0.270326	-3.69924	33.8886	125.362
Cdkn1a	Cdkn1a	3.09566e-73	4.75241e-72	1.42575	1.42575	493.109	345.859	1.54569e-69	2.64384e-68	0.2854	-3.50386	112.294	393.461	7.55032e-50	7.99729e-49	2.24634	2.24634	714.696	318.16	1.16212e-12	2.92352e-12	0.442948	-2.2576	171.03	386.118	3.89327e-171	1.08549e-169	3.11506	3.11506	913.629	293.294	7.90092e-21	7.64678e-20	0.263104	-3.80078	103.8	394.522	1.74545e-30	2.48907e-29	1.72198	1.72198	577.416	335.32	3.63287e-06	2.18359e-05	0.2694	-3.71196	106.203	394.222
Wnt2	Wnt2	3.32032e-73	5.09102e-72	8.57681	8.57681	47.8984	5.58464	2.42759e-05	4.694e-05	2.03905	2.03905	18.8032	9.22153	4.2321e-06	1.06101e-05	0.18898	-5.29157	2.1364	11.3049	3.07329e-07	5.76242e-07	0.0944627	-10.5862	1.08036	11.4369	1.23918e-07	2.7215e-07	0.127912	-7.81786	1.4569	11.3898	6.60226e-08	2.52761e-07	1.94145	1.94145	18.0789	9.31206	3.38992e-05	9.26657e-05	0.0980874	-10.195	1.12131	11.4318	0.126056	0.225872	0.0873597	-11.4469	1	11.4469
Tshz1	Tshz1	4.39015e-73	6.7231e-72	2.84693	2.84693	198.37	69.6787	2.77563e-13	9.1406e-13	1.3188	1.3188	106.961	81.1049	0.00506301	0.00879924	0.706728	-1.41497	61.3485	86.8064	0.0916123	0.107472	0.807502	-1.23839	69.2944	85.8132	1.36981e-40	9.51596e-40	0.226215	-4.42057	20.784	91.877	0.00953574	0.0163472	0.952426	-1.04995	80.4076	84.424	2.01662e-11	1.00266e-10	1.91182	1.91182	145.781	76.2523	0.00291314	0.00962955	0.34563	-2.89327	31.3011	90.5623
Mrpl51	Mrpl51	4.78254e-73	7.31499e-72	0.260269	-3.84217	31.8242	122.274	1.87511e-16	7.17445e-16	0.55126	-1.81403	65.1111	118.113	2.33368e-15	1.01218e-14	0.774221	-1.29162	89.1221	115.112	1.82599e-24	7.1358e-24	0.49692	-2.0124	59.0682	118.869	1.47001e-09	3.68094e-09	0.507891	-1.96893	60.2944	118.715	0.0287865	0.0445103	0.574477	-1.74071	67.6697	117.793	5.79383e-05	0.000153029	0.669466	-1.49373	77.9947	116.503	2.03307e-70	9.94926e-69	6.64961	6.64961	458.458	68.945
Cwc15	Cwc15	5.20917e-73	7.95774e-72	0.359217	-2.78383	52.069	144.951	7.16201e-17	2.7866e-16	0.703145	-1.42218	97.894	139.223	3.14725e-20	1.65061e-19	0.843961	-1.18489	115.628	137.006	7.97722e-18	2.48054e-17	1.64803	1.64803	206.973	125.588	0.000160069	0.000268763	1.00273	1.00273	134.957	134.59	0.00704926	0.0123923	0.703281	-1.42191	97.9115	139.221	0.00799804	0.0149378	0.926823	-1.07895	125.802	135.735	3.11964e-08	2.42206e-07	1.64835	1.64835	207.006	125.584
Utp4	Utp4	6.53068e-73	9.96429e-72	2.19608	2.19608	81.4753	37.1004	5.0994e-31	3.42208e-30	0.362669	-2.75734	16.405	45.2342	0.0146218	0.0235338	0.812715	-1.23044	34.8851	42.9242	2.22178e-19	7.34784e-19	0.439942	-2.27303	19.7182	44.82	5.55853e-30	3.05572e-29	0.297357	-3.36296	13.5566	45.5902	0.757188	0.791919	0.798982	-1.25159	34.3492	42.9912	3.14733e-30	4.4123e-29	2.227	2.227	82.3728	36.9882	0.00898685	0.0255388	0.389531	-2.56719	17.5637	45.0894
Atad3a	Atad3a	7.46126e-73	1.13702e-71	2.82529	2.82529	67.019	23.7211	1.39686e-13	4.67942e-13	0.620766	-1.61091	18.4908	29.7871	0.781693	0.821253	0.97267	-1.0281	27.8367	28.6189	1.75567e-15	4.96177e-15	0.353786	-2.82657	10.8751	30.7391	3.29662e-24	1.54926e-23	0.225788	-4.42893	7.04853	31.2174	0.070913	0.100106	0.690953	-1.44728	20.4153	29.5466	1.67809e-34	2.77119e-33	2.89266	2.89266	68.1927	23.5744	0.0668472	0.135892	0.194857	-5.13196	6.1059	31.3353
Ext1	Ext1	8.39394e-73	1.27758e-71	1.93247	1.93247	131.737	68.1706	3.42272e-12	1.06271e-11	1.29925	1.29925	94.6016	72.8126	7.6177e-37	6.29827e-36	2.57636	2.57636	164.94	64.0204	1.12176e-82	1.35166e-81	0.116802	-8.56152	9.74359	83.4199	0.00459243	0.00659967	1.27758	1.27758	93.2415	72.9826	6.61556e-42	1.20899e-40	1.65637	1.65637	116.145	70.1197	0.0710462	0.106326	0.769256	-1.29996	59.3968	77.2132	1.2142e-05	6.65159e-05	0.217264	-4.60269	17.9026	82.4
Card19	Card19	8.49714e-73	1.29171e-71	0.240642	-4.15555	36.9774	153.661	9.70877e-69	1.62927e-67	0.277043	-3.60955	42.3835	152.985	3.62274e-07	9.94674e-07	0.652803	-1.53186	95.5323	146.342	4.78702e-05	7.64632e-05	0.752061	-1.32968	108.81	144.682	8.28788e-273	3.96384e-271	3.99762	3.99762	421.921	105.543	6.31519e-27	7.65647e-26	0.226377	-4.41741	34.8457	153.928	0.12355	0.173071	1.00975	1.00975	141.914	140.544	8.48526e-19	1.31347e-17	2.2324	2.2324	276.261	123.751
Ptpn12	Ptpn12	9.54532e-73	1.44928e-71	1.90449	1.90449	146.135	76.7319	5.46537e-07	1.20928e-06	0.750416	-1.33259	65.1751	86.852	1.11323e-46	1.11727e-45	2.11998	2.11998	159.206	75.0981	3.43778e-42	2.13211e-41	0.329101	-3.03858	30.0289	91.2452	7.42326e-10	1.88731e-09	0.627909	-1.59259	55.3095	88.0852	3.17963e-10	1.54409e-09	1.11097	1.11097	92.6713	83.4149	1.16587e-41	2.40424e-40	2.36369	2.36369	173.334	73.3321	6.75026e-06	3.86484e-05	0.153638	-6.5088	14.3204	93.2088
Tcerg1	Tcerg1	9.56289e-73	1.45018e-71	1.81634	1.81634	170.605	93.9279	2.14665e-17	8.55017e-17	0.662291	-1.50991	70.4953	106.442	2.48554e-06	6.34265e-06	0.812499	-1.23077	85.0096	104.627	2.25572e-05	3.69272e-05	0.838819	-1.19215	87.502	104.316	2.78081e-23	1.2611e-22	0.507218	-1.97154	54.9732	108.382	0.339636	0.399797	0.749267	-1.33464	78.9604	105.383	1.16837e-23	1.24071e-22	1.82262	1.82262	171.086	93.8678	9.29691e-07	6.01878e-06	0.260147	-3.84398	29.0386	111.624
Ypel3	Ypel3	1.01075e-72	1.5309e-71	0.230878	-4.3313	24.1646	104.664	1.06481e-13	3.59807e-13	1.43176	1.43176	130.774	91.3379	1.011e-10	3.51559e-10	0.990167	-1.00993	94.8821	95.8244	8.17941e-19	2.65425e-18	1.96564	1.96564	169.919	86.4447	5.51091e-11	1.5081e-10	0.639484	-1.56376	63.7655	99.714	5.89344e-06	1.76266e-05	0.588733	-1.69856	59.0518	100.303	5.166e-17	3.7501e-16	0.539375	-1.854	54.4137	100.883	5.28289e-07	3.55915e-06	0.953743	-1.0485	91.7636	96.2142
Mpeg1	Mpeg1	1.24705e-72	1.88651e-71	0.0224777	-44.4885	2.26943	100.963	1.75432e-75	3.29034e-74	0.0336525	-29.7155	3.39294	100.823	4.04184e-62	5.37543e-61	0.0783064	-12.7703	7.85144	100.266	8.30457e-59	6.89368e-58	0.0694974	-14.389	6.97581	100.375	0	0	49.4204	49.4204	697.128	14.1061	1.88801e-35	2.94752e-34	0.0556795	-17.9599	5.59842	100.547	8.12951e-38	1.49542e-36	0.0713329	-14.0188	7.15842	100.352	1.95624e-07	1.39507e-06	0.0238068	-42.0048	2.40322	100.947
Utp15	Utp15	1.25796e-72	1.9007e-71	2.60552	2.60552	70.1192	26.9118	4.75083e-13	1.53966e-12	0.583065	-1.71507	19.3887	33.2531	0.00157857	0.0029616	0.677313	-1.47642	22.2781	32.8919	2.78702e-05	4.53264e-05	0.721231	-1.38652	23.6032	32.7263	5.85778e-12	1.7023e-11	0.439682	-2.27437	14.8692	33.8181	0.00225061	0.00437278	0.610133	-1.63899	20.225	33.1486	5.4416e-26	6.45055e-25	2.80406	2.80406	74.0755	26.4173	0.004709	0.0146736	0.301384	-3.31803	10.362	34.3815
Skil	Skil	1.34717e-72	2.03301e-71	1.73114	1.73114	438.341	253.209	2.38804e-36	1.88302e-35	0.671757	-1.48863	190.875	284.142	2.7914e-31	2.04785e-30	0.775908	-1.28881	217.852	280.77	8.8552e-31	4.13653e-30	1.56535	1.56535	403.23	257.598	0.000197209	0.000328594	1.16047	1.16047	312.147	268.983	0.190538	0.240387	0.864195	-1.15715	240.224	277.974	4.48501e-06	1.35828e-05	0.864437	-1.15682	240.284	277.966	5.53867e-13	6.50715e-12	0.215885	-4.6321	64.7457	299.909
Ackr1	Ackr1	1.42595e-72	2.14929e-71	3.98706	3.98706	37.1505	9.31776	5.83129e-19	2.49183e-18	2.5185	2.5185	26.7431	10.6187	0.541678	0.6027	2.15988	2.15988	23.7446	10.9935	9.65344e-10	2.09203e-09	0.088404	-11.3117	1.22077	13.809	2.95503e-10	7.71161e-10	0.120496	-8.29905	1.65735	13.7544	0.875267	0.895959	0.719035	-1.39075	9.21098	12.8102	0.0101484	0.0185609	0.608172	-1.64427	7.89114	12.9752	0.19312	0.31163	0.226416	-4.41665	3.07412	13.5773
Ndufb10	Ndufb10	2.63655e-72	3.96919e-71	0.302394	-3.30694	79.9178	264.283	0.00996687	0.0144906	0.726343	-1.37676	182.634	251.444	3.25589e-24	1.9252e-23	0.802524	-1.24607	200.043	249.268	6.16584e-18	1.92402e-17	0.57743	-1.73181	147.712	255.809	1.03615e-12	3.13949e-12	0.505466	-1.97837	130.397	257.974	0.0995246	0.135346	0.66385	-1.50636	168.125	253.258	1.50811e-09	6.51611e-09	0.635303	-1.57405	161.427	254.095	7.74739e-60	3.12663e-58	7.02504	7.02504	1025.9	146.035
Cbx3	Cbx3	2.81946e-72	4.23941e-71	0.305812	-3.26999	40.5271	132.523	1.61476e-27	9.63973e-27	1.55505	1.55505	179.137	115.197	0.00531745	0.00919645	1.02073	1.02073	124.55	122.02	4.22028e-17	1.28154e-16	1.6346	1.6346	186.746	114.246	1.73663e-57	1.56372e-56	0.344201	-2.90528	45.4047	131.913	7.03433e-36	1.10793e-34	2.13786	2.13786	232.117	108.574	0.79927	0.840429	1.17007	1.17007	140.447	120.033	0.936505	0.956041	0.49613	-2.0156	64.2758	129.554
Eif2s1	Eif2s1	4.24395e-72	6.37361e-71	1.81155	1.81155	161.957	89.4025	7.37664e-60	1.05556e-58	0.460317	-2.17241	47.7263	103.681	3.25289e-11	1.16168e-10	0.816367	-1.22494	81.2237	99.4941	1.98798e-16	5.84134e-16	0.726624	-1.37623	73.0383	100.517	2.73264e-05	4.95341e-05	0.688347	-1.45276	69.4956	100.96	0.28902	0.346551	0.808529	-1.23681	80.5155	99.5826	1.2631e-24	1.40363e-23	2.08718	2.08718	181.5	86.9596	0.298691	0.429268	0.62501	-1.59997	63.5645	101.702
Prrc2c	Prrc2c	6.00778e-72	9.01166e-71	1.65358	1.65358	556.412	336.489	0.00488967	0.00740615	0.896029	-1.11603	327.179	365.143	3.26376e-09	1.03086e-08	1.13181	1.13181	402.602	355.716	6.44771e-20	2.17814e-19	1.46546	1.46546	502.912	343.177	4.16534e-37	2.66441e-36	0.542202	-1.84433	206.182	380.268	0.220395	0.273421	0.756412	-1.32203	280.603	370.966	5.48449e-11	2.64647e-10	1.47769	1.47769	506.455	342.734	1.4788e-17	2.16507e-16	0.288523	-3.46593	113.074	391.907
Paip2	Paip2	8.06066e-72	1.20764e-70	0.433453	-2.30706	90.5371	208.874	2.31872e-06	4.88368e-06	0.921157	-1.08559	181.888	197.456	4.93643e-16	2.20491e-15	0.994975	-1.00505	194.851	195.835	0.497637	0.529488	1.13763	1.13763	219.309	192.778	9.1844e-20	3.69964e-19	0.63897	-1.56502	130.289	203.905	0.000587891	0.00127656	0.988016	-1.01213	193.638	195.987	0.000618201	0.00139643	0.960309	-1.04133	188.79	196.593	1.03144e-08	8.41813e-08	1.49591	1.49591	277.498	185.504
Pard3b	Pard3b	9.88611e-72	1.47935e-70	3.00773	3.00773	56.4421	18.7657	1.25054e-59	1.78332e-58	3.49921	3.49921	62.8585	17.9636	0.0255616	0.0392904	0.910136	-1.09874	21.1001	23.1834	3.29499e-24	1.27563e-23	0.0959142	-10.426	2.44725	25.515	3.17475e-29	1.71644e-28	0.0733838	-13.627	1.87761	25.5862	0.00450199	0.00822375	1.11322	1.11322	25.2331	22.6668	0.190937	0.253069	0.934005	-1.07066	21.5956	23.1215	0.394419	0.521057	0.417662	-2.39428	10.2493	24.5398
Ltb	Ltb	9.93163e-72	1.48437e-70	0.0195579	-51.1302	1.66564	85.1646	9.00934e-71	1.58236e-69	0.0390459	-25.6109	3.31727	84.9582	6.85931e-71	1.03514e-69	0.0422904	-23.646	3.59147	84.9239	0	0	7.90108	7.90108	339.367	42.952	5.66679e-36	3.53393e-35	0.244601	-4.08829	20.2627	82.84	2.13719e-36	3.40936e-35	0.0127919	-78.1742	1.09034	85.2365	2.09549e-42	4.42401e-41	0.0514505	-19.4362	4.36441	84.8273	4.5119e-05	0.000223884	0.136402	-7.33125	11.4498	83.9416
Ankrd23	Ankrd23	1.02946e-71	1.53677e-70	0.127905	-7.81828	8.79053	68.7269	9.73945e-59	1.36847e-57	0.207073	-4.82921	14.0942	68.0639	7.84625e-58	9.75682e-57	0.435305	-2.29724	28.8269	66.2223	2.82428e-90	3.75614e-89	0.101945	-9.80923	7.0288	68.9471	9.8442e-101	1.54757e-99	0.0766705	-13.0428	5.30275	69.1628	2.40907e-54	5.88164e-53	0.0219774	-45.5012	1.53039	69.6344	3.19201e-38	5.9778e-37	0.191268	-5.22826	13.0436	68.1952	0	1.30015e-306	31.5834	31.5834	445.709	14.1121
Adamtsl1	Adamtsl1	1.22692e-71	1.82934e-70	2.6232	2.6232	67.1208	25.5874	7.1475e-92	1.70921e-90	3.82562	3.82562	87.9346	22.9857	1.1776e-19	6.01623e-19	0.283219	-3.53084	9.29405	32.8158	1.47432e-32	7.17824e-32	0.0553309	-18.0731	1.86709	33.7441	2.74873e-36	1.72891e-35	0.0608703	-16.4284	2.0526	33.721	1.13615e-17	9.36267e-17	1.90138	1.90138	52.1982	27.4528	0.882483	0.908438	1.19917	1.19917	35.4334	29.5484	0.162446	0.274126	0.464599	-2.15239	14.9195	32.1126
Dnm1	Dnm1	1.34077e-71	1.9967e-70	3.19622	3.19622	51.5915	16.1414	1.14209e-167	5.68077e-166	6.60352	6.60352	81.7205	12.3753	9.83312e-18	4.65986e-17	0.189976	-5.26384	4.19207	22.0663	5.84753e-21	2.04024e-20	0.0703694	-14.2107	1.57581	22.3934	6.99514e-23	3.12557e-22	0.0743967	-13.4415	1.66516	22.3822	2.77742e-11	1.49222e-10	1.78504	1.78504	32.9684	18.4693	3.15495e-14	1.91655e-13	0.148021	-6.7558	3.2831	22.18	0.0163613	0.0424307	0.122529	-8.16135	2.72621	22.2496
Rrp1b	Rrp1b	1.70559e-71	2.53696e-70	2.37551	2.37551	68.5052	28.8381	6.54262e-17	2.55359e-16	0.465076	-2.15018	16.4388	35.3464	0.023371	0.0361646	0.610847	-1.63707	21.2257	34.7481	8.15535e-18	2.53466e-17	0.312865	-3.19627	11.2611	35.9936	1.28131e-32	7.42802e-32	0.143074	-6.98938	5.25714	36.7441	0.614577	0.664464	0.684418	-1.46109	23.5807	34.4537	2.18229e-58	7.23647e-57	3.63134	3.63134	93.4143	25.7245	0.031655	0.0737805	0.401165	-2.49274	14.2876	35.6153
Cnn2	Cnn2	1.89291e-71	2.81223e-70	0.0714093	-14.0038	4.54606	63.662	1.85092e-06	3.92299e-06	0.599571	-1.66786	35.8256	59.7521	0.0230896	0.0357692	1.21277	1.21277	67.6422	55.775	2.45141e-105	3.90811e-104	2.96763	2.96763	139.036	46.8508	0.0741881	0.0913577	0.960215	-1.04143	55.0655	57.3471	1.5002e-05	4.22931e-05	0.560851	-1.783	33.6636	60.0223	1.79758e-20	1.60928e-19	0.344692	-2.90114	21.2251	61.5771	0.000104521	0.000484958	0.237526	-4.21006	14.8165	62.3782
Mrps33	Mrps33	3.13616e-71	4.65372e-70	0.306418	-3.26351	30.1093	98.262	0.00659997	0.00984297	0.882841	-1.13271	81.1204	91.8856	6.93416e-20	3.57934e-19	0.804267	-1.24337	74.5601	92.7056	0.0185156	0.0232826	0.963121	-1.03829	87.7043	91.0626	0.750296	0.774204	0.795075	-1.25774	73.7849	92.8025	0.000483188	0.00106389	0.991753	-1.00832	90.024	90.7727	0.728012	0.77914	1.0802	1.0802	97.0973	89.8885	2.03895e-16	2.85729e-15	2.11562	2.11562	170.705	80.6876
Reep3	Reep3	3.17347e-71	4.70347e-70	1.54329	1.54329	268.312	173.857	8.28516e-25	4.46193e-24	1.39485	1.39485	246.335	176.604	1.46215e-39	1.28221e-38	2.3246	2.3246	373.564	160.7	3.11982e-67	2.99344e-66	0.431323	-2.31845	84.8782	196.786	0.615283	0.646585	0.791009	-1.26421	149.291	188.734	1.83695e-05	5.1126e-05	0.844671	-1.18389	158.451	187.589	0.0199249	0.034076	1.07415	1.07415	196.403	182.845	1.29276e-09	1.14696e-08	0.314111	-3.18359	62.6841	199.56
Hspb6	Hspb6	3.91412e-71	5.79429e-70	0.129179	-7.74118	11.8061	91.3934	1.11621e-58	1.56483e-57	0.215	-4.65116	19.4443	90.4386	1.71416e-46	1.71761e-45	0.394349	-2.53583	34.9024	88.5064	3.26945e-62	2.86509e-61	0.207504	-4.81918	18.7835	90.5212	5.66346e-89	7.95764e-88	0.126327	-7.91594	11.5495	91.4255	2.77016e-57	7.2321e-56	0.0389639	-25.6648	3.60101	92.4191	1.87426e-42	3.9772e-41	0.233316	-4.28603	21.0538	90.2375	2.96521714565E-312	0	31.6554	31.6554	593.071	18.7353
Lilrb4b	Lilrb4b	4.19825e-71	6.20752e-70	0.0238263	-41.9703	2.49118	104.556	4.94838e-67	8.05407e-66	0.0463402	-21.5795	4.83159	104.263	2.53659e-50	2.70984e-49	0.125157	-7.98999	12.9227	103.252	1.68215e-17	5.17505e-17	0.738467	-1.35416	70.8967	96.0052	0	0	39.7262	39.7262	698.313	17.5782	2.25447e-33	3.31947e-32	0.0597807	-16.7278	6.22255	104.089	1.55998e-35	2.69796e-34	0.0768324	-13.0153	7.98056	103.87	3.34765e-05	0.000170538	0.301375	-3.31813	30.457	101.06
Lamtor2	Lamtor2	4.90223e-71	7.23981e-70	0.339644	-2.94426	37.9313	111.68	0.0438255	0.058323	1.10403	1.10403	112.946	102.303	2.98612e-38	2.5468e-37	0.660357	-1.51433	71.0174	107.544	8.37781e-09	1.71374e-08	0.824741	-1.2125	87.0437	105.541	0.00180205	0.00271487	1.10942	1.10942	113.429	102.242	1.05025e-35	1.64584e-34	1.62555	1.62555	157.288	96.76	5.21541e-29	7.01879e-28	0.51213	-1.95263	56.0356	109.417	4.68294e-10	4.33425e-09	1.68654	1.68654	162.163	96.1508
Gm20186	Gm20186	5.59408e-71	8.25176e-70	2.631	2.631	256.68	97.5597	6.46995e-10	1.75855e-09	0.503116	-1.98761	61.367	121.974	0.0031697	0.00568024	0.890642	-1.12279	103.9	116.657	5.91354e-44	3.81603e-43	2.37764	2.37764	237.625	99.9416	0.608289	0.639776	0.879781	-1.13665	102.758	116.8	0.209652	0.261843	0.708206	-1.41202	84.3481	119.101	0.656272	0.716295	1.08369	1.08369	123.734	114.178	0.000174519	0.000767883	0.199148	-5.0214	25.1914	126.496
Ntn4	Ntn4	6.33492e-71	9.3335e-70	3.27878	3.27878	95.2578	29.0528	1.51196e-54	1.91849e-53	2.57565	2.57565	79.805	30.9844	0.0144578	0.023297	0.670638	-1.49112	25.3447	37.792	2.99729e-31	1.41824e-30	0.042813	-23.3574	1.74429	40.742	7.25885e-34	4.32505e-33	0.0579634	-17.2523	2.3571	40.6654	0.152245	0.197283	0.726612	-1.37625	27.284	37.5495	5.53992e-19	4.55615e-18	2.59351	2.59351	80.223	30.9322	0.0188319	0.0477325	0.374794	-2.66813	14.6645	39.127
Rybp	Rybp	6.92015e-71	1.01837e-69	2.44942	2.44942	113.082	46.1671	0.00723547	0.0107495	0.993506	-1.00654	53.2925	53.6408	2.03768e-15	8.85343e-15	1.66419	1.66419	83.0733	49.9182	3.98895e-16	1.15489e-15	0.609439	-1.64085	34.1491	56.0338	0.146342	0.172457	0.968211	-1.03283	52.0821	53.7921	0.00284525	0.0054122	1.06876	1.06876	56.8533	53.1957	0.00227121	0.00469301	1.39944	1.39944	71.825	51.3243	4.09455e-05	0.000205388	0.233475	-4.28311	13.6799	58.5924
Gimap3	Gimap3	1.09124e-70	1.60396e-69	0.0261322	-38.267	1.49823	57.3327	1.03237e-70	1.8081e-69	0.0374661	-26.6908	2.145	57.2518	2.1072e-72	3.24697e-71	0.0402979	-24.8152	2.30631	57.2317	0	0	13.1702	13.1702	286.27	21.7362	3.6941e-44	2.72133e-43	0.15014	-6.66044	8.47697	56.4603	7.87398e-37	1.26749e-35	0.010292	-97.1633	0.591232	57.4461	1.35696e-45	3.16581e-44	0.0279184	-35.8187	1.60028	57.3199	1.76271e-06	1.10659e-05	0.059254	-16.8765	3.38323	57.0971
Cd81	Cd81	1.15831e-70	1.70054e-69	1.1162	1.1162	381.837	342.088	5.37673e-231	4.10182e-229	2.66064	2.66064	778.313	292.529	2.83809e-57	3.49422e-56	1.98053	1.98053	618.841	312.463	0	0	0.0660989	-15.1288	25.5554	386.623	2.99921e-275	1.45117e-273	0.238055	-4.20071	90.1164	378.553	7.77045e-105	4.23524e-103	1.91343	1.91343	601.922	314.578	0.0456923	0.0718947	0.66975	-1.49309	240.912	359.704	0.00278199	0.00923367	0.484021	-2.06603	177.916	367.578
Atp5o	Atp5o	1.16211e-70	1.70411e-69	0.28174	-3.54938	49.5415	175.841	1.04977e-25	5.84331e-25	0.48023	-2.08234	82.4677	171.725	9.13576e-30	6.41826e-29	0.688463	-1.45251	115.393	167.61	3.02459e-21	1.06637e-20	0.506768	-1.97329	86.7534	171.19	3.4385e-17	1.2598e-16	0.432622	-2.31149	74.7116	172.695	8.93852e-05	0.00022167	0.663733	-1.50663	111.566	168.088	2.16881e-05	6.07823e-05	0.653512	-1.53019	109.977	168.287	1.19979e-63	5.25119e-62	7.77726	7.77726	717.856	92.3019
Fubp1	Fubp1	1.17469e-70	1.72053e-69	1.60584	1.60584	300.935	187.4	6.72328e-29	4.22029e-28	0.719353	-1.39014	148.513	206.453	1.24607e-13	5.04063e-13	0.862078	-1.15999	175.112	203.128	0.296924	0.326835	1.0428	1.0428	207.588	199.069	6.46336e-38	4.219e-37	0.480304	-2.08202	101.955	212.273	0.0102279	0.0174328	0.577445	-1.73177	121.188	209.869	3.23046e-29	4.37115e-28	2.12943	2.12943	378.428	177.714	1.45789e-09	1.28796e-08	0.291621	-3.42911	63.3119	217.103
Ciao2a	Ciao2a	1.42751e-70	2.08836e-69	0.191911	-5.21074	12.873	67.0778	1.03107e-29	6.6329e-29	0.429212	-2.32985	27.9801	65.1895	7.18697e-29	4.89431e-28	0.541144	-1.84794	34.8146	64.3351	2.41813e-08	4.83043e-08	1.33756	1.33756	78.7126	58.8479	1.58125e-23	7.26908e-23	1.23639	1.23639	73.556	59.4925	3.02619e-06	9.39223e-06	0.614475	-1.62741	39.1958	63.7875	4.07699e-12	2.13272e-11	0.534005	-1.87264	34.3841	64.389	3.44743e-10	3.21708e-09	2.02974	2.02974	111.203	54.7866
Slc25a11	Slc25a11	1.43008e-70	2.08967e-69	0.195631	-5.11166	14.5082	74.1608	4.03007e-06	8.33981e-06	0.688676	-1.45206	48.1746	69.9525	1.73886e-36	1.42255e-35	0.568792	-1.75811	40.345	70.9312	6.97374e-08	1.35773e-07	0.664239	-1.50548	46.5962	70.1498	0.000798694	0.00125385	0.571209	-1.75067	40.5051	70.9112	9.92888e-17	7.82411e-16	0.393732	-2.5398	28.5103	72.4105	2.9181e-13	1.66529e-12	0.582818	-1.7158	41.2724	70.8152	1.35471e-85	8.21417e-84	7.06973	7.06973	285.137	40.3321
Ptpn6	Ptpn6	1.43584e-70	2.09563e-69	0.0471512	-21.2084	2.24799	47.6762	4.26329e-77	8.13098e-76	0.0390806	-25.5882	1.86508	47.7241	5.88978e-76	9.49928e-75	0.0450702	-22.1876	2.14933	47.6885	1.22447e-11	2.93152e-11	0.933861	-1.07082	40.1039	42.9442	5.25872e-70	5.6764e-69	1.51997	1.51997	61.2552	40.3003	6.29386e-35	9.65602e-34	0.0390437	-25.6123	1.86333	47.7243	4.21341e-47	1.03137e-45	0.0328686	-30.4242	1.56984	47.761	2.77956e-05	0.000144198	0.166821	-5.99447	5.31174	31.8411
Pum1	Pum1	1.99246e-70	2.9046e-69	1.69265	1.69265	223.104	131.808	1.05138e-11	3.17329e-11	0.760866	-1.31429	110.955	145.827	0.0514077	0.0743793	1.064	1.064	149.971	140.95	0.0611648	0.0731471	1.15553	1.15553	161.243	139.541	2.1115e-29	1.14557e-28	0.484615	-2.06349	72.9707	150.575	0.0672328	0.0953941	0.832917	-1.2006	120.471	144.637	7.51519e-28	9.69413e-27	1.92123	1.92123	247.399	128.771	2.86285e-12	3.21747e-11	0.205184	-4.87367	31.9477	155.702
Sod3	Sod3	3.29952e-70	4.80439e-69	1.8165	1.8165	82.2983	45.3059	1.69551e-81	3.53161e-80	2.46354	2.46354	104.711	42.5043	2.80784e-35	2.24392e-34	0.212203	-4.71247	11.4922	54.1567	1.42768e-53	1.08915e-52	0.0692047	-14.4499	3.81432	55.1164	1.92914e-58	1.76909e-57	0.0708832	-14.1077	3.90601	55.105	3.87987e-227	6.26171e-225	7.35127	7.35127	212.976	28.9713	4.25008e-18	3.29282e-17	0.3554	-2.81373	18.9174	53.2285	2.89906e-05	0.000149711	0.102582	-9.74834	5.63064	54.8894
Efnb2	Efnb2	3.40795e-70	4.95647e-69	2.37538	2.37538	135.371	56.9893	3.60226e-08	8.70633e-08	0.555465	-1.80029	38.3893	69.1121	6.43187e-171	2.69294e-169	4.71562	4.71562	219.28	46.5007	1.74541e-50	1.25385e-49	0.0706734	-14.1496	5.17778	73.2635	4.93241e-47	3.81909e-46	0.110439	-9.05478	8.05147	72.9043	1.60619e-39	2.73427e-38	2.22871	2.22871	128.834	57.8065	1.3422e-06	4.33175e-06	0.479313	-2.08632	33.4238	69.7327	0.00856203	0.0245334	0.233453	-4.28352	16.7654	71.815
Itgav	Itgav	5.01978e-70	7.29217e-69	1.68355	1.68355	241.229	143.286	0.0766297	0.0981754	0.982159	-1.01816	151.719	154.475	1.58397e-08	4.78773e-08	0.959243	-1.04249	148.558	154.87	4.80643e-07	8.87818e-07	0.882855	-1.13269	137.903	156.201	0.270666	0.305116	0.91464	-1.09333	142.359	155.645	1.2253e-42	2.30709e-41	1.74108	1.74108	247.999	142.439	0.196962	0.26002	1.01439	1.01439	156.137	153.922	4.98727e-12	5.54984e-11	0.17096	-5.84931	29.0308	169.811
Smim20	Smim20	7.37692e-70	1.07039e-68	0.103547	-9.65741	4.45342	43.0085	1.4316e-10	4.05142e-10	0.56765	-1.76165	23.0913	40.6787	5.70569e-31	4.15157e-30	0.473807	-2.11056	19.4873	41.1292	0.108623	0.126366	1.07519	1.07519	41.2914	38.4037	5.06163e-06	9.7887e-06	0.542448	-1.84349	22.1312	40.7988	2.98011e-17	2.41105e-16	0.386007	-2.59062	16.0424	41.5599	4.90722e-11	2.37807e-10	0.493257	-2.02734	20.2408	41.0351	2.59166e-38	6.89814e-37	4.26711	4.26711	121.233	28.411
Rp9	Rp9	7.72794e-70	1.12001e-68	0.315384	-3.17074	33.1243	105.029	0.0758507	0.0972375	0.9145	-1.09349	89.5936	97.9701	2.21018e-29	1.52941e-28	0.625124	-1.59968	63.2982	101.257	5.47474e-32	2.64074e-31	1.81084	1.81084	161.2	89.0193	1.46513e-07	3.2008e-07	0.648184	-1.54277	65.4582	100.987	0.00487988	0.00886227	0.642557	-1.55628	64.9321	101.053	2.1364e-09	9.06074e-09	0.687888	-1.45373	69.1503	100.525	1.25523e-05	6.85827e-05	1.55053	1.55053	141.79	91.4456
Pum3	Pum3	8.44698e-70	1.2228e-68	2.47402	2.47402	90.0091	36.3817	1.67856e-05	3.29174e-05	0.764088	-1.30875	33.2226	43.48	0.000568566	0.00113631	0.714608	-1.39937	31.2476	43.7269	0.011288	0.0145261	0.849345	-1.17738	36.5738	43.0611	5.20996e-09	1.26264e-08	0.523667	-1.90961	23.4113	44.7064	0.382509	0.443667	1.02596	1.02596	43.3145	42.2185	2.59135e-37	4.71102e-36	2.63605	2.63605	94.443	35.8275	0.000793814	0.00302208	0.304872	-3.28006	13.9888	45.8843
Mrps14	Mrps14	1.23142e-69	1.78055e-68	0.341168	-2.9311	45.2006	132.488	4.8387e-15	1.74657e-14	0.691345	-1.44646	87.9043	127.15	2.51742e-38	2.15148e-37	0.670381	-1.49169	85.4448	127.457	7.48847e-09	1.5351e-08	0.776035	-1.2886	97.7203	125.923	0.00267956	0.00395728	0.726341	-1.37676	91.9836	126.64	0.00736082	0.0128974	0.888065	-1.12604	110.418	124.335	0.000638428	0.00143898	0.829022	-1.20624	103.766	125.167	6.46211e-33	1.51841e-31	3.09119	3.09119	307.999	99.6378
Bnip3l	Bnip3l	1.25729e-69	1.81584e-68	0.296988	-3.36714	35.6205	119.939	2.58255e-06	5.42008e-06	1.24159	1.24159	133.694	107.68	0.000438613	0.000888877	1.49649	1.49649	156.817	104.79	9.67225e-26	3.91518e-25	1.81691	1.81691	184.179	101.369	0.580195	0.613184	1.01079	1.01079	111.629	110.438	0.00011508	0.000279753	0.580969	-1.72126	67.375	115.97	1.44542e-11	7.2798e-11	0.672329	-1.48737	77.1486	114.748	0.205815	0.326937	0.746091	-1.34032	84.8906	113.78
[truncated: 11,574 more rows]
[truncated: 6 more columns]

## Sheet: 2
Gene ID	Gene name	P-value (1 vs 2 + 3 + 4 + 5 + 6)	FDR step up (1 vs 2 + 3 + 4 + 5 + 6)	Ratio (1 vs 2 + 3 + 4 + 5 + 6)	Fold change (1 vs 2 + 3 + 4 + 5 + 6)	LSMean(1) (1 vs 2 + 3 + 4 + 5 + 6)	LSMean(2 + 3 + 4 + 5 + 6) (1 vs 2 + 3 + 4 + 5 + 6)	P-value (2 vs 1 + 3 + 4 + 5 + 6)	FDR step up (2 vs 1 + 3 + 4 + 5 + 6)	Ratio (2 vs 1 + 3 + 4 + 5 + 6)	Fold change (2 vs 1 + 3 + 4 + 5 + 6)	LSMean(2) (2 vs 1 + 3 + 4 + 5 + 6)	LSMean(1 + 3 + 4 + 5 + 6) (2 vs 1 + 3 + 4 + 5 + 6)	P-value (3 vs 1 + 2 + 4 + 5 + 6)	FDR step up (3 vs 1 + 2 + 4 + 5 + 6)	Ratio (3 vs 1 + 2 + 4 + 5 + 6)	Fold change (3 vs 1 + 2 + 4 + 5 + 6)	LSMean(3) (3 vs 1 + 2 + 4 + 5 + 6)	LSMean(1 + 2 + 4 + 5 + 6) (3 vs 1 + 2 + 4 + 5 + 6)	P-value (4 vs 1 + 2 + 3 + 5 + 6)	FDR step up (4 vs 1 + 2 + 3 + 5 + 6)	Ratio (4 vs 1 + 2 + 3 + 5 + 6)	Fold change (4 vs 1 + 2 + 3 + 5 + 6)	LSMean(4) (4 vs 1 + 2 + 3 + 5 + 6)	LSMean(1 + 2 + 3 + 5 + 6) (4 vs 1 + 2 + 3 + 5 + 6)	P-value (5 vs 1 + 2 + 3 + 4 + 6)	FDR step up (5 vs 1 + 2 + 3 + 4 + 6)	Ratio (5 vs 1 + 2 + 3 + 4 + 6)	Fold change (5 vs 1 + 2 + 3 + 4 + 6)	LSMean(5) (5 vs 1 + 2 + 3 + 4 + 6)	LSMean(1 + 2 + 3 + 4 + 6) (5 vs 1 + 2 + 3 + 4 + 6)	P-value (6 vs 1 + 2 + 3 + 4 + 5)	FDR step up (6 vs 1 + 2 + 3 + 4 + 5)	Ratio (6 vs 1 + 2 + 3 + 4 + 5)	Fold change (6 vs 1 + 2 + 3 + 4 + 5)	LSMean(6) (6 vs 1 + 2 + 3 + 4 + 5)	LSMean(1 + 2 + 3 + 4 + 5) (6 vs 1 + 2 + 3 + 4 + 5)
[truncated: 12,435 more rows]

[truncated: 11 more sheets: 3, 4, 5, 6, 7, 8, 9, 10, 11, 12, 13]
