# Supplementary material for: Hypothyroidism impairs skeletal muscle regeneration after injury by altering myogenic and nonmyogenic pathways
Source: JCI Insight. 2026 Mar 23;11(6):e197761. doi: 10.1172/jci.insight.197761 (PMC13043096; doi:10.1172/jci.insight.197761)
Supplement: Supporting data values [file jciinsight-11-197761-s178.xlsx]

## Sheet: Fig. 1C
Minimum Feret diameter for each indivudual section, al different timepoints
CTRL															HYPO
NI			7d			14d			28d			2m			HYPO NI			HYPO 7d			HYPO14d			HYPO 28d			HYPO 2M
10.4	10	10	10	10	10	10.2	10	10	10.3	10.1	10.1	10	10	10	10	10.3	10	10.1	10	10	10	10	10	10	10.1	10.2	10.0005	10	10
10.4	10.1	10.3	10.1	10	10	10.3	10	10	10.3	10.2	10.1	10	10	10	10	10.5	10.1	10.1	10	10	10	10	10	10.1	10.1	10.3	10.0006	10	10
13.1	10.1	10.3	10.1	10	10.3	10.3	10.2	10	10.3	10.3	10.4	10	10	10	10.2	10.6	10.2	10.2	10	10.1	10.1	10	10	10.2	10.3	10.3	10.0006	10	10
13.1	10.2	10.3	10.2	10	10.3	10.3	10.3	10.1	10.3	10.5	10.5	10.1	10.2	10.3	10.2	10.6	10.3	10.2	10.2	10.1	10.1	10.1	10	10.2	10.3	10.4	10.0007	10	10.2
13.2	10.3	10.4	10.2	10.1	10.3	10.3	10.3	10.2	10.3	10.6	10.6	10.2	10.2	10.3	10.2	10.9	10.3	10.2	10.2	10.3	10.1	10.2	10.1	10.2	10.3	10.6	10.0007	10.1	10.2
13.9	10.3	10.4	10.3	10.1	10.3	10.3	10.3	10.2	10.4	10.8	10.7	10.3	10.2	10.3	10.2	11	10.7	10.3	10.2	10.3	10.2	10.2	10.1	10.3	10.4	10.8	10.0007	10.2	10.3
14.3	10.3	10.5	10.5	10.3	10.3	10.9	10.3	10.2	10.4	10.8	10.9	10.3	10.3	10.3	10.3	11.1	10.8	10.3	10.3	10.3	10.2	10.2	10.1	10.3	10.6	11	10.0007	10.2	10.4
15.7	10.3	10.7	10.5	10.3	10.3	11	10.3	10.3	10.4	10.8	11	10.4	10.3	10.3	10.3	11.2	10.9	10.3	10.3	10.3	10.2	10.3	10.1	10.3	10.7	11	10.0007	10.3	10.4
16.2	10.3	10.7	10.6	10.3	10.4	11	10.4	10.3	10.6	11	11	10.4	10.3	10.5	10.3	11.4	11	10.4	10.3	10.3	10.2	10.3	10.1	10.3	10.7	11	10.0282	10.4	10.6
16.3	10.3	10.7	10.6	10.3	10.4	11.2	10.4	10.3	10.8	11.3	11	10.5	10.4	10.5	10.4	11.5	11	10.4	10.3	10.3	10.2	10.3	10.1	10.3	10.7	11	10.1159	10.5	10.6
16.5	10.4	10.8	10.8	10.3	10.5	11.2	10.4	10.3	10.8	11.3	11.1	10.5	10.4	10.6	10.4	11.6	11.1	10.5	10.3	10.3	10.2	10.3	10.2	10.3	10.8	11	10.1205	10.5	10.6
16.7	10.4	10.8	10.8	10.4	10.6	11.3	10.5	10.3	10.8	11.4	11.2	10.5	10.5	10.6	10.8	11.7	11.2	10.5	10.3	10.4	10.3	10.3	10.2	10.3	10.8	11.1	10.1487	10.5	10.6
16.7	10.5	10.8	10.8	10.4	10.8	11.3	10.5	10.3	10.9	11.4	11.3	10.6	10.5	10.6	10.8	11.9	11.2	10.7	10.3	10.5	10.3	10.3	10.2	10.3	10.9	11.1	10.151	10.5	10.6
17.2	10.8	10.9	10.9	10.5	10.8	11.4	10.9	10.3	10.9	11.4	11.3	10.6	10.5	10.6	11	12.2	11.3	10.7	10.3	10.5	10.3	10.3	10.3	10.3	10.9	11.2	10.1528	10.6	10.7
17.2	10.8	10.9	11	10.5	10.9	11.4	10.9	10.3	10.9	11.4	11.3	10.7	10.5	10.6	11	12.3	11.3	10.7	10.3	10.5	10.3	10.3	10.3	10.4	10.9	11.2	10.1797	10.6	10.7
17.4	10.9	10.9	11	10.5	11	11.6	10.9	10.5	11	11.5	11.5	10.7	10.6	10.7	11.1	13	11.7	10.8	10.3	10.6	10.3	10.3	10.3	10.4	10.9	11.4	10.1974	10.6	10.7
17.5	11	10.9	11.1	10.5	11	11.6	11	10.5	11	11.6	11.6	10.8	10.8	10.7	11.2	13.1	11.7	10.9	10.4	10.7	10.3	10.3	10.3	10.4	11	11.5	10.2848	10.7	10.8
17.5	11	10.9	11.2	10.5	11	11.6	11	10.5	11.1	11.6	11.6	10.8	10.9	10.9	11.2	13.1	12.5	11	10.4	10.7	10.3	10.3	10.3	10.5	11	11.6	10.2859	10.7	10.8
17.6	11	11	11.4	10.6	11	11.6	11	10.5	11.2	11.6	11.6	10.8	10.9	10.9	11.4	13.1	12.7	11	10.4	10.8	10.4	10.3	10.3	10.6	11	11.6	10.2876	10.8	10.8
18	11	11	11.4	10.7	11.2	11.6	11	10.5	11.2	11.6	11.7	10.8	10.9	10.9	11.5	13.1	12.7	11	10.5	10.8	10.4	10.3	10.3	10.6	11	11.6	10.3998	10.9	10.8
18.2	11.1	11	11.5	10.7	11.3	11.7	11.2	10.6	11.2	11.6	11.9	10.9	11	10.9	11.5	13.6	12.9	11.3	10.5	10.8	10.4	10.4	10.4	10.6	11	11.8	10.4136	11	10.9
18.7	11.2	11.1	11.6	10.7	11.4	11.8	11.3	10.6	11.2	11.6	12	10.9	11	10.9	11.5	13.7	13	11.4	10.5	10.9	10.4	10.4	10.4	10.8	11.2	12	10.4294	11	10.9
18.8	11.5	11.5	11.6	10.7	11.5	11.8	11.3	10.6	11.2	11.6	12.2	10.9	11	10.9	11.5	13.9	13.2	11.4	10.6	10.9	10.4	10.4	10.5	10.8	11.2	12	10.4588	11.1	10.9
18.8	11.6	11.5	11.6	10.8	11.5	11.9	11.4	10.6	11.3	11.6	12.2	11	11.1	11	11.6	14	13.2	11.4	10.6	10.9	10.5	10.5	10.5	10.8	11.2	12.2	10.538	11.1	10.9
18.9	11.7	11.5	11.6	10.8	11.6	11.9	11.4	10.8	11.4	11.7	12.2	11.2	11.1	11	11.6	14	13.2	11.4	10.7	10.9	10.5	10.5	10.5	10.9	11.2	12.3	10.5538	11.1	10.9
19.2	11.7	11.5	11.6	10.8	11.6	12.1	11.4	10.8	11.6	11.8	12.3	11.3	11.3	11	11.6	14.1	13.5	11.5	11	11	10.5	10.5	10.5	10.9	11.3	12.3	10.5586	11.2	11
19.3	11.8	11.6	11.6	10.8	11.6	12.1	11.5	10.9	11.7	11.8	12.3	11.3	11.4	11	11.8	14.1	13.5	11.5	11	11	10.5	10.6	10.6	10.9	11.3	12.3	10.6041	11.2	11
19.5	12.1	11.6	11.6	10.9	11.6	12.2	11.6	11	11.8	11.9	12.3	11.4	11.4	11	11.8	14.2	13.5	11.5	11	11	10.6	10.6	10.6	10.9	11.3	12.4	10.6061	11.3	11
19.6	12.1	11.6	11.6	10.9	11.6	12.2	11.6	11	12.2	12	12.4	11.4	11.6	11	11.8	14.9	13.6	11.6	11	11	10.6	10.6	10.6	10.9	11.3	12.7	10.6063	11.3	11
19.7	12.3	11.7	11.8	10.9	11.8	12.3	11.6	11	12.2	12	12.5	11.4	11.6	11	11.8	15	13.8	11.6	11	11	10.7	10.6	10.7	11	11.4	12.8	10.6084	11.5	11
19.7	12.3	11.7	11.8	10.9	12	12.3	11.6	11	12.3	12.1	12.6	11.4	11.6	11.2	11.9	15.2	14.1	11.6	11	11.1	10.7	10.6	10.7	11	11.4	12.8	10.609	11.5	11
19.8	12.3	11.8	11.9	10.9	12.1	12.4	11.6	11	12.3	12.1	12.6	11.5	11.7	11.2	12.1	15.2	14.1	11.6	11	11.1	10.8	10.6	10.7	11	11.4	12.8	10.6475	11.6	11
19.9	12.3	11.8	12.1	11	12.1	12.4	11.6	11	12.3	12.1	12.9	11.5	11.7	11.3	12.1	15.3	14.1	11.6	11	11.2	10.8	10.7	10.7	11.1	11.4	12.9	10.6943	11.6	11
19.9	12.4	11.9	12.1	11	12.1	12.5	11.8	11	12.4	12.1	12.9	11.5	11.7	11.5	12.3	16.4	14.1	11.6	11.1	11.3	10.8	10.8	10.7	11.1	11.4	12.9	10.7195	11.7	11
20	12.4	11.9	12.1	11	12.1	12.5	11.8	11	12.5	12.2	12.9	11.5	11.9	11.5	12.3	16.4	14.1	11.6	11.1	11.3	10.8	10.8	10.7	11.2	11.4	13.1	10.7527	11.7	11
20	12.5	12	12.2	11	12.2	12.6	11.9	11	12.6	12.3	13	11.6	11.9	11.6	12.3	16.5	14.2	11.8	11.2	11.3	10.9	10.8	10.7	11.2	11.5	13.1	10.7529	11.8	11.1
20.1	12.6	12	12.2	11	12.2	12.6	11.9	11	12.7	12.5	13	11.6	11.9	11.7	12.3	16.6	14.2	11.8	11.2	11.3	10.9	10.8	10.7	11.2	11.5	13.1	10.8018	11.8	11.1
20.7	12.7	12	12.3	11	12.3	12.6	11.9	11	12.8	12.5	13.2	11.6	12	11.7	12.5	16.6	14.2	11.8	11.2	11.4	10.9	10.8	10.7	11.3	11.6	13.3	10.8122	11.8	11.1
20.8	12.7	12.1	12.3	11	12.3	12.6	12	11	12.8	12.6	13.2	11.6	12	11.8	12.7	16.9	14.2	11.8	11.2	11.4	10.9	10.9	10.7	11.4	11.6	13.3	10.9425	12	11.2
20.8	12.7	12.2	12.3	11	12.3	12.7	12.2	11	12.9	12.6	13.3	11.6	12	11.9	12.8	17.5	14.2	11.8	11.2	11.4	11	10.9	10.8	11.4	11.6	13.5	10.956	12	11.2
21	12.8	12.2	12.3	11	12.3	12.7	12.2	11	12.9	12.6	13.4	11.6	12	11.9	12.8	17.6	14.4	11.8	11.2	11.4	11	10.9	10.8	11.4	11.6	13.5	10.9973	12	11.3
21	12.8	12.3	12.3	11	12.3	12.8	12.3	11	12.9	12.6	13.5	11.8	12	11.9	12.8	18.6	14.7	11.9	11.2	11.4	11	10.9	10.8	11.4	11.6	13.5	11.0002	12	11.3
21.1	12.8	12.3	12.3	11	12.5	12.8	12.3	11	12.9	12.7	13.6	11.9	12.1	12	12.8	18.9	14.8	11.9	11.2	11.4	11	10.9	10.8	11.5	11.6	13.6	11.0005	12	11.3
21.2	12.8	12.3	12.3	11	12.5	12.9	12.3	11	13	12.7	13.6	11.9	12.2	12	12.9	20.4	14.9	11.9	11.3	11.4	11.1	10.9	10.8	11.5	11.6	13.7	11.0005	12.1	11.3
21.5	12.9	12.3	12.3	11	12.7	12.9	12.3	11.2	13	12.8	13.7	11.9	12.2	12	12.9	20.6	15.2	12	11.3	11.5	11.1	10.9	10.9	11.5	11.7	13.9	11.0005	12.2	11.4
21.6	12.9	12.4	12.4	11.1	12.7	13	12.3	11.3	13	12.8	13.7	11.9	12.3	12	12.9	20.8	15.2	12.1	11.3	11.5	11.1	11	10.9	11.6	11.7	14	11.0005	12.3	11.4
21.7	12.9	12.5	12.4	11.1	12.7	13.1	12.3	11.3	13.2	12.9	13.9	12	12.5	12	12.9	21.7	15.3	12.2	11.4	11.5	11.1	11	10.9	11.6	11.9	14	11.0005	12.3	11.5
21.8	12.9	12.5	12.4	11.1	12.8	13.2	12.3	11.4	13.3	12.9	13.9	12	12.5	12	12.9	21.9	15.5	12.3	11.4	11.5	11.2	11	10.9	11.6	11.9	14	11.0005	12.5	11.6
21.9	13.2	12.6	12.4	11.1	12.9	13.2	12.4	11.4	13.3	12.9	14	12	12.5	12	13.1	22	15.5	12.3	11.4	11.5	11.2	11	10.9	11.6	11.9	14.1	11.0005	12.5	11.6
22.2	13.2	12.7	12.5	11.2	12.9	13.3	12.4	11.4	13.4	12.9	14.1	12	12.5	12.1	13.2	22.2	15.5	12.3	11.4	11.5	11.2	11	11	11.6	12	14.1	11.0005	12.6	11.6
22.2	13.3	12.7	12.6	11.2	12.9	13.4	12.4	11.4	13.5	13	14.2	12	12.6	12.1	13.3	22.5	15.6	12.3	11.4	11.6	11.2	11	11	11.6	12	14.2	11.1431	12.6	11.6
22.3	13.3	12.7	12.6	11.2	13	13.4	12.5	11.5	13.5	13.2	14.2	12	12.7	12.1	13.3	22.5	15.9	12.3	11.4	11.6	11.2	11	11	11.7	12	14.2	11.2878	12.7	11.6
22.4	13.3	12.8	12.6	11.2	13	13.4	12.5	11.5	13.5	13.2	14.2	12	12.7	12.2	13.3	23.2	15.9	12.3	11.4	11.6	11.3	11.1	11	11.8	12	14.4	11.2946	12.8	11.7
22.5	13.5	12.8	12.6	11.2	13.1	13.4	12.5	11.5	13.5	13.2	14.3	12.1	12.7	12.2	13.3	23.2	16	12.3	11.4	11.6	11.3	11.1	11	11.8	12.1	14.5	11.3132	12.9	11.7
22.8	13.5	12.8	12.7	11.2	13.1	13.5	12.6	11.5	13.5	13.3	14.3	12.1	12.8	12.3	13.4	23.2	16	12.4	11.4	11.6	11.4	11.1	11	11.8	12.1	14.7	11.3133	13	11.9
22.9	13.5	12.8	12.8	11.2	13.2	13.5	12.6	11.6	13.6	13.3	14.4	12.3	12.9	12.3	13.5	23.2	16.1	12.4	11.4	11.6	11.4	11.1	11	11.8	12.1	15	11.3156	13	12
23.1	13.5	12.9	12.8	11.2	13.2	13.5	12.7	11.6	13.7	13.4	14.5	12.3	12.9	12.4	13.5	23.3	16.1	12.4	11.5	11.7	11.4	11.1	11	11.8	12.2	15.1	11.3277	13	12
23.3	13.5	13	12.9	11.3	13.5	13.5	12.7	11.6	13.7	13.4	14.5	12.4	12.9	12.5	13.5	23.9	16.1	12.4	11.5	11.8	11.4	11.1	11	11.9	12.2	15.1	11.342	13	12
23.5	13.5	13.2	12.9	11.3	13.5	13.5	12.8	11.6	13.7	13.5	14.6	12.4	13	12.5	13.5	24.3	16.3	12.5	11.5	11.8	11.5	11.2	11	11.9	12.2	15.2	11.3847	13.1	12
23.8	13.5	13.2	12.9	11.3	13.5	13.5	12.8	11.6	13.7	13.5	14.7	12.4	13	12.7	13.8	24.4	16.5	12.5	11.5	11.9	11.6	11.2	11	11.9	12.3	15.4	11.5053	13.1	12
23.8	13.6	13.2	12.9	11.4	13.5	13.5	12.8	11.6	13.8	13.5	14.8	12.4	13	12.7	13.8	24.5	16.7	12.5	11.5	11.9	11.6	11.2	11	11.9	12.3	15.5	11.5245	13.1	12
23.8	13.8	13.4	12.9	11.5	13.5	13.5	12.9	11.8	13.8	13.5	14.8	12.4	13	12.7	13.9	24.6	16.7	12.5	11.6	11.9	11.6	11.2	11.1	11.9	12.3	15.6	11.5338	13.1	12
23.9	13.9	13.4	12.9	11.5	13.6	13.6	12.9	11.8	13.8	13.5	14.8	12.4	13	12.7	13.9	25	16.7	12.6	11.6	11.9	11.6	11.3	11.1	11.9	12.3	15.7	11.5749	13.1	12
24.3	14.1	13.4	13	11.5	13.6	13.7	12.9	11.8	13.9	13.5	14.8	12.5	13	12.7	14.1	25.2	16.8	12.6	11.6	12	11.6	11.3	11.1	11.9	12.3	15.9	11.6009	13.1	12
24.3	14.1	13.4	13	11.5	13.7	13.7	12.9	11.8	13.9	13.7	15.1	12.6	13	12.7	14.1	25.2	16.8	12.6	11.6	12	11.6	11.3	11.1	11.9	12.3	16.1	11.6116	13.2	12
24.4	14.2	13.5	13	11.5	13.9	13.7	13	11.8	13.9	13.7	15.1	12.6	13	12.8	14.1	25.3	17	12.7	11.6	12	11.6	11.4	11.2	12	12.3	16.1	11.6422	13.2	12
24.4	14.3	13.5	13	11.5	14	13.8	13	11.8	14	13.8	15.2	12.7	13.2	12.8	14.1	25.3	17	12.8	11.7	12	11.6	11.4	11.2	12	12.3	16.2	11.6472	13.4	12
24.4	14.3	13.5	13	11.6	14	13.8	13	11.8	14	13.8	15.2	12.7	13.4	13	14.1	25.4	17	12.8	11.8	12	11.6	11.4	11.2	12	12.3	16.3	11.6614	13.9	12.1
24.6	14.5	13.6	13.1	11.6	14.1	13.8	13.1	11.8	14	13.8	15.3	12.7	13.4	13	14.1	25.4	17.1	12.8	11.8	12.1	11.7	11.4	11.3	12	12.3	16.4	11.6729	13.9	12.2
24.7	14.5	13.6	13.2	11.6	14.1	13.9	13.1	11.8	14	13.8	15.3	12.7	13.5	13	14.1	25.4	17.1	12.9	11.8	12.1	11.7	11.4	11.3	12	12.3	16.7	11.6867	13.9	12.2
24.7	14.7	13.6	13.2	11.6	14.2	13.9	13.1	11.9	14.1	14	15.5	12.8	13.5	13	14.2	25.6	17.3	12.9	11.8	12.1	11.7	11.4	11.4	12.1	12.3	16.8	11.7738	14	12.2
24.9	14.7	13.7	13.2	11.6	14.2	13.9	13.1	11.9	14.1	14	15.6	12.8	13.6	13	14.2	25.6	17.3	12.9	11.8	12.1	11.7	11.4	11.4	12.1	12.3	16.8	11.8134	14	12.3
24.9	14.8	13.8	13.2	11.6	14.2	13.9	13.2	11.9	14.2	14.1	15.6	12.9	13.6	13.1	14.2	26.2	17.3	12.9	11.9	12.1	11.8	11.4	11.4	12.1	12.4	16.8	11.8333	14	12.3
24.9	14.8	14	13.2	11.6	14.2	14	13.2	11.9	14.2	14.1	15.7	13	13.6	13.2	14.2	26.3	17.4	12.9	11.9	12.1	11.8	11.4	11.4	12.2	12.4	16.9	11.8598	14	12.5
25.1	14.8	14	13.2	11.6	14.2	14	13.2	11.9	14.2	14.2	15.8	13	13.7	13.3	14.2	26.3	17.5	12.9	11.9	12.1	11.8	11.4	11.4	12.2	12.4	16.9	11.8779	14	12.5
25.3	14.8	14.1	13.3	11.6	14.2	14	13.3	11.9	14.2	14.2	15.9	13	13.7	13.3	14.3	26.3	17.6	12.9	12	12.1	11.8	11.5	11.4	12.2	12.5	16.9	11.8965	14	12.5
25.3	14.9	14.1	13.3	11.6	14.2	14	13.3	12	14.3	14.2	16	13	13.8	13.4	14.3	26.4	17.6	12.9	12	12.1	11.8	11.5	11.4	12.2	12.5	16.9	11.9065	14	12.5
25.4	15	14.2	13.3	11.6	14.3	14	13.3	12.1	14.4	14.3	16	13	13.8	13.4	14.3	26.4	17.6	12.9	12	12.1	11.8	11.6	11.4	12.3	12.5	16.9	11.9077	14.1	12.6
25.4	15	14.2	13.4	11.7	14.3	14.1	13.3	12.1	14.4	14.3	16	13	13.8	13.4	14.4	26.4	17.6	12.9	12	12.2	11.9	11.6	11.4	12.3	12.5	17	11.9258	14.1	12.6
25.6	15.3	14.2	13.4	11.8	14.4	14.2	13.4	12.2	14.5	14.4	16	13	13.9	13.4	14.5	26.4	17.8	12.9	12	12.2	11.9	11.6	11.4	12.3	12.5	17.1	11.9315	14.1	12.6
25.6	15.3	14.3	13.4	11.8	14.4	14.3	13.5	12.2	14.5	14.4	16.1	13.1	13.9	13.5	14.5	26.4	17.8	13	12.1	12.2	11.9	11.6	11.4	12.3	12.6	17.1	12.0002	14.1	12.7
25.6	15.3	14.4	13.5	11.8	14.4	14.3	13.5	12.2	14.6	14.4	16.1	13.2	13.9	13.5	14.6	26.5	17.9	13	12.1	12.3	12	11.6	11.5	12.3	12.6	17.2	12.0002	14.1	12.7
25.8	15.4	14.4	13.5	11.9	14.5	14.4	13.5	12.2	14.6	14.4	16.2	13.2	13.9	13.5	14.6	26.6	18.1	13	12.1	12.3	12	11.6	11.5	12.3	12.6	17.2	12.0002	14.1	12.7
25.8	15.4	14.5	13.5	11.9	14.5	14.4	13.5	12.3	14.6	14.5	16.3	13.2	13.9	13.6	14.6	26.9	18.1	13.1	12.1	12.3	12	11.6	11.5	12.3	12.7	17.5	12.0201	14.4	12.9
25.9	15.5	14.5	13.6	11.9	14.6	14.4	13.5	12.3	14.7	14.7	16.3	13.2	14	13.6	14.7	26.9	18.1	13.1	12.2	12.3	12	11.6	11.5	12.3	12.7	17.6	12.17	14.5	12.9
25.9	15.5	14.5	13.7	11.9	14.6	14.4	13.5	12.3	14.7	14.7	16.4	13.2	14	13.7	14.7	27.1	18.2	13.1	12.2	12.3	12.1	11.6	11.5	12.3	12.7	17.7	12.1826	14.6	12.9
26	15.5	14.5	13.7	12	14.6	14.5	13.6	12.3	14.7	14.7	16.4	13.3	14	13.7	14.7	27.1	18.2	13.2	12.2	12.3	12.1	11.6	11.5	12.4	12.7	17.8	12.2178	14.6	13
26	15.5	14.7	13.7	12	14.6	14.6	13.6	12.3	14.8	14.7	16.4	13.3	14.1	13.7	14.7	27.1	18.2	13.2	12.2	12.3	12.1	11.6	11.5	12.4	12.7	17.9	12.2523	14.6	13
26.1	15.5	14.8	13.8	12	14.6	14.6	13.7	12.3	14.8	14.8	16.5	13.4	14.1	13.8	14.8	27.4	18.2	13.3	12.2	12.3	12.1	11.6	11.5	12.4	12.7	17.9	12.3436	14.7	13
26.1	15.5	14.8	13.8	12	14.6	14.6	13.8	12.3	14.8	14.8	16.5	13.4	14.3	13.9	14.8	27.4	18.4	13.3	12.2	12.3	12.1	11.6	11.5	12.4	12.8	18	12.3578	14.7	13
26.3	15.7	14.8	13.8	12	14.7	14.7	13.8	12.4	14.8	14.8	16.5	13.4	14.3	14	14.8	27.4	18.4	13.4	12.2	12.3	12.2	11.6	11.6	12.4	12.8	18.2	12.3871	14.8	13
26.3	15.7	14.8	13.8	12.1	14.7	14.7	13.8	12.4	14.9	14.8	16.7	13.4	14.3	14	14.8	27.6	18.5	13.4	12.3	12.4	12.2	11.6	11.6	12.5	12.8	18.2	12.4393	14.8	13
26.4	15.8	14.8	13.9	12.1	14.7	14.8	13.8	12.4	15	14.9	16.8	13.5	14.3	14	14.8	27.6	18.6	13.5	12.3	12.4	12.2	11.6	11.6	12.5	12.8	18.2	12.475	14.9	13
26.6	15.8	14.9	13.9	12.1	14.8	14.8	13.8	12.4	15	15	16.8	13.7	14.4	14	15	27.7	18.6	13.5	12.3	12.4	12.3	11.6	11.6	12.5	12.8	18.4	12.4813	15	13
26.8	16	15.1	14	12.1	14.8	14.8	13.8	12.5	15.1	15	16.8	13.8	14.4	14.1	15.1	27.7	18.7	13.5	12.3	12.4	12.3	11.7	11.6	12.5	12.8	18.5	12.4816	15	13
26.8	16.1	15.1	14	12.1	14.8	14.8	13.8	12.6	15.1	15	16.8	13.9	14.5	14.1	15.2	28.2	18.7	13.5	12.3	12.4	12.3	11.7	11.6	12.5	12.8	18.6	12.4975	15	13
26.8	16.1	15.1	14.1	12.1	14.8	14.9	13.9	12.6	15.1	15.1	16.9	14	14.6	14.1	15.3	28.3	18.7	13.5	12.3	12.5	12.3	11.7	11.6	12.5	12.8	18.6	12.5971	15	13
26.9	16.1	15.1	14.1	12.2	14.8	14.9	13.9	12.6	15.1	15.2	17	14	14.7	14.3	15.3	28.4	18.7	13.5	12.3	12.5	12.3	11.8	11.6	12.5	12.9	18.7	12.6702	15	13
27	16.2	15.2	14.2	12.2	15	14.9	13.9	12.8	15.1	15.2	17	14	14.8	14.6	15.3	28.4	18.7	13.6	12.3	12.5	12.3	11.8	11.6	12.6	12.9	18.7	12.6849	15.1	13.1
27.1	16.3	15.2	14.2	12.2	15.1	14.9	13.9	12.8	15.1	15.2	17.1	14	14.8	14.6	15.3	28.5	18.7	13.6	12.3	12.5	12.3	11.8	11.6	12.6	12.9	18.7	12.6904	15.1	13.2
27.3	16.3	15.5	14.2	12.2	15.1	14.9	14	12.9	15.1	15.3	17.1	14	14.8	14.6	15.3	28.5	18.9	13.6	12.3	12.6	12.3	11.8	11.6	12.6	12.9	18.8	12.6904	15.3	13.2
27.3	16.4	15.5	14.2	12.2	15.3	15	14	12.9	15.2	15.3	17.2	14	15	14.7	15.4	28.5	18.9	13.6	12.3	12.6	12.3	11.8	11.6	12.6	12.9	18.8	12.8134	15.5	13.2
27.4	16.4	15.6	14.2	12.2	15.3	15	14	12.9	15.2	15.3	17.3	14.1	15	14.8	15.5	28.6	18.9	13.7	12.3	12.6	12.4	11.8	11.6	12.7	13	18.8	12.9126	15.5	13.2
27.4	16.4	15.6	14.2	12.3	15.3	15	14.1	12.9	15.2	15.4	17.4	14.2	15	14.8	15.5	28.7	18.9	13.7	12.4	12.7	12.5	11.8	11.6	12.7	13	19.1	12.9663	15.5	13.2
27.5	16.5	15.7	14.2	12.3	15.5	15	14.1	12.9	15.3	15.5	17.4	14.2	15	14.8	15.5	28.7	19	13.8	12.4	12.7	12.5	11.8	11.6	12.7	13	19.1	12.9699	15.5	13.3
27.6	16.7	15.7	14.3	12.3	15.5	15	14.1	12.9	15.3	15.5	17.5	14.3	15	14.9	15.5	28.8	19	13.8	12.4	12.7	12.5	11.8	11.6	12.7	13	19.1	12.97	15.5	13.3
27.6	16.7	15.7	14.4	12.3	15.5	15	14.1	12.9	15.3	15.5	17.5	14.4	15.1	15	15.7	28.8	19	13.8	12.4	12.7	12.5	11.9	11.6	12.8	13.1	19.1	12.9704	15.6	13.3
27.6	16.8	15.8	14.4	12.3	15.6	15.1	14.1	13	15.3	15.5	17.6	14.4	15.2	15	15.7	28.8	19.1	13.8	12.4	12.7	12.5	11.9	11.7	12.8	13.2	19.2	12.9707	15.6	13.3
27.7	16.8	15.8	14.4	12.3	15.6	15.1	14.1	13	15.3	15.6	17.7	14.5	15.3	15	15.7	28.8	19.1	13.9	12.4	12.7	12.5	12	11.7	12.8	13.2	19.3	12.9994	15.6	13.4
27.8	16.8	15.9	14.5	12.3	15.6	15.1	14.1	13	15.3	15.6	17.7	14.6	15.3	15	15.7	28.9	19.2	13.9	12.5	12.8	12.5	12	11.7	12.9	13.2	19.3	12.9998	15.6	13.4
27.8	16.9	16.1	14.5	12.3	15.8	15.2	14.1	13.1	15.4	15.6	17.7	14.6	15.3	15	15.8	28.9	19.2	13.9	12.5	12.8	12.6	12	11.7	12.9	13.2	19.3	13	15.6	13.5
27.9	17	16.1	14.5	12.3	15.9	15.2	14.1	13.2	15.4	15.6	17.9	14.8	15.3	15	15.8	28.9	19.3	13.9	12.6	12.8	12.6	12	11.7	12.9	13.2	19.3	13	15.6	13.5
27.9	17	16.1	14.5	12.3	15.9	15.2	14.2	13.2	15.4	15.6	17.9	14.9	15.5	15	15.9	29	19.4	13.9	12.6	12.8	12.6	12	11.7	12.9	13.2	19.3	13	15.7	13.5
28	17	16.1	14.6	12.3	16.1	15.2	14.2	13.2	15.4	15.6	18	14.9	15.5	15.1	15.9	29	19.4	14	12.6	12.8	12.6	12.1	11.7	12.9	13.3	19.4	13	15.8	13.5
28.1	17.1	16.2	14.6	12.3	16.1	15.2	14.2	13.2	15.4	15.7	18.1	14.9	15.5	15.3	15.9	29	19.4	14.1	12.6	12.9	12.6	12.1	11.7	12.9	13.3	19.4	13.0002	15.8	13.6
28.1	17.3	16.2	14.6	12.3	16.1	15.4	14.2	13.2	15.4	15.7	18.1	14.9	15.6	15.3	16	29.1	19.4	14.1	12.6	12.9	12.7	12.1	11.8	13	13.3	19.4	13.0368	15.8	13.6
28.2	17.3	16.3	14.6	12.4	16.2	15.5	14.2	13.3	15.5	15.7	18.2	14.9	15.7	15.4	16	29.1	19.6	14.1	12.6	12.9	12.7	12.1	11.8	13	13.3	19.5	13.1438	15.8	13.6
28.2	17.4	16.3	14.6	12.4	16.3	15.5	14.3	13.3	15.5	15.9	18.2	15	15.8	15.5	16	29.1	19.6	14.1	12.6	12.9	12.7	12.1	11.8	13	13.3	19.6	13.1448	16	13.6
28.4	17.4	16.4	14.6	12.4	16.3	15.5	14.3	13.3	15.5	15.9	18.3	15	15.8	15.5	16	29.1	19.7	14.1	12.6	12.9	12.7	12.1	11.8	13	13.4	19.7	13.1707	16	13.6
28.4	17.4	16.4	14.7	12.4	16.4	15.5	14.3	13.3	15.5	15.9	18.6	15	16	15.6	16	29.1	19.7	14.1	12.7	12.9	12.7	12.2	11.8	13.1	13.4	19.7	13.2052	16	13.7
28.5	17.5	16.4	14.7	12.4	16.4	15.6	14.3	13.4	15.6	15.9	18.7	15	16	15.7	16	29.3	19.7	14.1	12.7	12.9	12.7	12.2	11.8	13.1	13.4	19.8	13.2506	16	13.7
28.6	17.7	16.6	14.7	12.5	16.4	15.9	14.4	13.4	15.6	15.9	18.7	15	16	15.7	16.1	29.3	19.8	14.2	12.7	12.9	12.7	12.2	11.8	13.1	13.4	19.8	13.2625	16	13.7
28.8	17.8	16.6	14.8	12.5	16.4	15.9	14.4	13.4	15.6	15.9	18.8	15	16	15.7	16.2	29.4	19.9	14.2	12.7	12.9	12.7	12.2	11.8	13.1	13.4	19.8	13.2813	16.1	13.8
28.8	17.8	16.7	14.8	12.5	16.6	15.9	14.4	13.4	15.6	16	18.8	15.1	16	15.8	16.3	29.4	19.9	14.3	12.7	12.9	12.7	12.2	11.9	13.1	13.4	19.8	13.3164	16.2	13.8
28.9	17.8	16.8	14.8	12.5	16.6	15.9	14.4	13.5	15.7	16	19	15.2	16.1	15.8	16.4	29.5	20	14.3	12.7	12.9	12.7	12.2	11.9	13.1	13.5	19.9	13.4166	16.2	13.8
28.9	17.9	16.8	14.9	12.6	16.6	16	14.5	13.5	15.7	16	19	15.2	16.2	15.8	16.4	29.6	20.2	14.3	12.8	13	12.7	12.3	11.9	13.2	13.5	20	13.4174	16.3	13.8
29	17.9	16.8	15	12.6	16.7	16	14.5	13.5	15.7	16.1	19	15.3	16.2	15.9	16.5	29.6	20.2	14.3	12.8	13	12.8	12.3	11.9	13.2	13.5	20	13.4362	16.3	13.8
29	18	16.9	15	12.6	16.7	16	14.5	13.5	15.7	16.1	19.1	15.4	16.2	15.9	16.5	29.7	20.2	14.3	12.8	13	12.8	12.3	11.9	13.2	13.5	20	13.4532	16.3	13.9
29	18	17	15.1	12.7	16.7	16.1	14.5	13.5	15.7	16.1	19.1	15.4	16.2	16	16.6	29.7	20.3	14.4	12.8	13	12.8	12.3	11.9	13.2	13.5	20.1	13.4534	16.3	13.9
29	18.1	17	15.1	12.7	16.7	16.1	14.5	13.5	15.8	16.1	19.1	15.5	16.3	16	16.6	29.8	20.3	14.4	12.8	13	12.8	12.3	11.9	13.2	13.5	20.1	13.4895	16.4	13.9
29	18.1	17.1	15.1	12.7	16.7	16.1	14.5	13.5	15.8	16.1	19.1	15.5	16.3	16	16.7	29.9	20.3	14.5	12.9	13	12.8	12.3	11.9	13.3	13.5	20.1	13.5182	16.5	13.9
29.1	18.2	17.1	15.1	12.7	16.7	16.1	14.5	13.5	15.9	16.1	19.2	15.5	16.3	16	16.7	29.9	20.3	14.5	12.9	13.1	12.8	12.3	12	13.3	13.5	20.1	13.5566	16.5	13.9
29.1	18.2	17.1	15.1	12.7	16.7	16.1	14.6	13.6	15.9	16.1	19.3	15.6	16.3	16.1	16.8	30	20.4	14.5	12.9	13.1	12.8	12.3	12	13.3	13.5	20.3	13.5661	16.5	13.9
29.1	18.5	17.1	15.2	12.8	16.8	16.1	14.6	13.6	15.9	16.2	19.3	15.6	16.4	16.1	16.8	30	20.5	14.5	12.9	13.1	12.8	12.3	12	13.4	13.5	20.4	13.5959	16.5	13.9
29.2	18.5	17.2	15.2	12.8	16.8	16.1	14.6	13.6	15.9	16.2	19.3	15.6	16.4	16.2	16.8	30	20.5	14.5	12.9	13.1	12.8	12.3	12	13.4	13.6	20.6	13.6264	16.5	13.9
29.3	18.7	17.2	15.2	12.8	16.8	16.1	14.7	13.6	16	16.3	19.4	15.6	16.4	16.2	16.9	30	20.6	14.6	12.9	13.2	12.8	12.3	12	13.5	13.6	20.6	13.6704	16.6	13.9
29.3	18.7	17.2	15.2	12.8	16.8	16.1	14.7	13.7	16	16.3	19.4	15.6	16.5	16.2	16.9	30	20.6	14.6	13	13.2	12.8	12.3	12	13.5	13.6	20.6	13.672	16.6	14
29.6	18.7	17.3	15.2	12.8	16.8	16.1	14.7	13.7	16.1	16.3	19.4	15.7	16.5	16.2	17	30	20.6	14.7	13	13.2	12.9	12.3	12	13.5	13.7	20.6	13.6799	16.6	14
29.7	18.7	17.3	15.3	12.9	16.9	16.1	14.7	13.7	16.1	16.3	19.4	15.8	16.5	16.3	17	30.1	20.7	14.8	13.1	13.2	12.9	12.3	12	13.5	13.7	20.7	13.7136	16.7	14
29.7	18.7	17.3	15.3	12.9	16.9	16.1	14.7	13.7	16.1	16.4	19.4	16	16.6	16.3	17	30.1	20.7	14.8	13.1	13.2	12.9	12.3	12	13.5	13.7	20.9	13.8004	16.7	14
29.7	18.9	17.3	15.3	12.9	16.9	16.1	14.7	13.8	16.1	16.4	19.4	16	16.6	16.4	17.2	30.1	20.8	14.8	13.2	13.3	12.9	12.3	12.1	13.5	13.7	21.1	13.8101	16.7	14
29.7	18.9	17.3	15.3	12.9	17	16.2	14.8	13.8	16.2	16.4	19.4	16	16.6	16.4	17.2	30.1	20.8	14.8	13.2	13.3	12.9	12.3	12.1	13.5	13.7	21.1	13.8645	16.8	14
29.8	19.1	17.4	15.3	12.9	17	16.3	14.8	13.8	16.2	16.4	19.5	16	16.7	16.4	17.2	30.1	20.8	14.8	13.2	13.3	12.9	12.3	12.1	13.5	13.7	21.3	13.8646	16.8	14
29.8	19.1	17.4	15.3	12.9	17.1	16.4	14.8	13.8	16.2	16.4	19.6	16	16.7	16.5	17.2	30.3	21	14.8	13.2	13.3	12.9	12.3	12.1	13.6	13.7	21.3	13.8775	17	14
29.8	19.2	17.4	15.4	12.9	17.1	16.4	14.8	13.8	16.2	16.5	19.6	16	16.7	16.5	17.3	30.3	21	14.8	13.2	13.3	12.9	12.3	12.2	13.6	13.7	21.3	13.8838	17	14
29.8	19.2	17.4	15.4	12.9	17.1	16.4	14.8	13.8	16.3	16.5	19.7	16	16.7	16.5	17.3	30.3	21.1	14.9	13.2	13.3	12.9	12.3	12.2	13.7	13.7	21.3	13.9863	17	14
29.8	19.2	17.6	15.4	12.9	17.1	16.4	14.8	13.9	16.4	16.7	19.7	16	16.8	16.6	17.3	30.4	21.1	14.9	13.2	13.4	12.9	12.4	12.2	13.7	13.7	21.3	13.9996	17	14
29.9	19.3	17.6	15.5	12.9	17.2	16.6	14.8	13.9	16.4	16.7	19.7	16.1	16.9	16.6	17.3	30.5	21.1	14.9	13.2	13.4	13	12.4	12.2	13.7	13.8	21.4	13.9998	17	14
29.9	19.4	17.7	15.5	13	17.2	16.7	14.8	14	16.4	16.7	19.7	16.1	16.9	16.6	17.3	30.5	21.1	15	13.3	13.4	13	12.4	12.2	13.7	13.8	21.5	13.9999	17	14
30.1	19.4	17.7	15.5	13	17.2	16.7	14.8	14.1	16.5	16.8	19.7	16.1	16.9	16.7	17.4	30.5	21.1	15	13.3	13.4	13	12.4	12.2	13.7	13.8	21.6	14	17	14.1
30.1	19.4	17.7	15.5	13	17.3	16.7	14.9	14.1	16.5	16.8	19.9	16.1	17	16.8	17.6	30.6	21.1	15	13.3	13.4	13.1	12.4	12.2	13.7	13.9	21.8	14.0015	17.1	14.1
30.1	19.5	17.9	15.5	13.1	17.3	16.7	14.9	14.1	16.6	16.8	20	16.2	17	16.8	17.6	30.8	21.1	15	13.3	13.4	13.1	12.4	12.2	13.7	13.9	21.8	14.0317	17.1	14.2
30.2	19.6	17.9	15.5	13.2	17.3	16.7	14.9	14.1	16.6	16.8	20.2	16.2	17	16.9	17.6	30.8	21.1	15	13.4	13.5	13.1	12.4	12.2	13.7	13.9	21.8	14.0771	17.1	14.2
30.4	19.7	17.9	15.5	13.2	17.4	16.8	14.9	14.1	16.6	16.9	20.2	16.3	17	16.9	17.7	30.8	21.1	15.1	13.4	13.5	13.1	12.4	12.2	13.7	13.9	21.8	14.141	17.2	14.2
30.5	19.7	17.9	15.5	13.3	17.5	16.8	15	14.1	16.6	16.9	20.3	16.3	17	17	17.7	31	21.2	15.1	13.4	13.5	13.1	12.4	12.3	13.7	13.9	21.9	14.142	17.2	14.2
30.5	19.7	18.1	15.6	13.3	17.5	16.8	15	14.1	16.6	16.9	20.3	16.3	17	17	17.7	31	21.2	15.1	13.4	13.5	13.1	12.4	12.3	13.7	13.9	21.9	14.1425	17.2	14.3
30.6	19.8	18.1	15.6	13.3	17.6	16.8	15.1	14.1	16.7	16.9	20.4	16.4	17	17	17.8	31.3	21.2	15.1	13.5	13.5	13.1	12.5	12.3	13.7	13.9	22	14.2135	17.3	14.3
30.6	19.8	18.1	15.6	13.3	17.8	16.9	15.1	14.2	16.7	17	20.4	16.5	17	17.1	17.8	31.3	21.2	15.1	13.5	13.5	13.1	12.5	12.3	13.8	14	22.1	14.3907	17.4	14.3
30.7	19.9	18.2	15.7	13.3	17.8	16.9	15.1	14.2	16.7	17	20.5	16.5	17.1	17.2	17.8	31.3	21.2	15.2	13.5	13.5	13.1	12.5	12.3	13.8	14	22.1	14.4388	17.4	14.3
30.8	19.9	18.2	15.7	13.4	17.8	17	15.2	14.2	16.7	17.1	20.5	16.5	17.2	17.2	17.8	31.3	21.3	15.2	13.5	13.5	13.1	12.5	12.3	13.8	14	22.2	14.4704	17.4	14.3
30.8	19.9	18.3	15.7	13.4	17.8	17	15.2	14.2	16.7	17.2	20.5	16.7	17.2	17.3	17.8	31.3	21.4	15.2	13.5	13.5	13.2	12.5	12.3	13.8	14	22.3	14.4771	17.4	14.3
30.8	20	18.4	15.8	13.4	17.8	17	15.3	14.3	16.7	17.2	20.6	16.8	17.2	17.3	17.8	31.4	21.4	15.3	13.5	13.5	13.2	12.6	12.3	13.9	14.1	22.4	14.5336	17.5	14.3
30.9	20	18.4	15.8	13.5	17.8	17.1	15.3	14.3	16.7	17.2	20.6	16.8	17.4	17.3	17.9	31.4	21.4	15.3	13.5	13.5	13.2	12.6	12.3	13.9	14.1	22.4	14.6685	17.5	14.3
30.9	20.1	18.4	15.8	13.5	17.8	17.1	15.3	14.3	16.8	17.3	20.6	16.8	17.4	17.4	18.1	31.4	21.4	15.3	13.5	13.5	13.2	12.6	12.3	13.9	14.1	22.5	14.6696	17.6	14.3
30.9	20.1	18.5	15.8	13.5	17.9	17.2	15.5	14.3	16.8	17.3	20.6	16.9	17.5	17.4	18.1	31.5	21.5	15.3	13.5	13.5	13.2	12.6	12.3	14	14.1	22.5	14.6992	17.7	14.4
30.9	20.1	18.5	15.9	13.5	17.9	17.2	15.5	14.4	16.8	17.3	20.6	17	17.6	17.4	18.1	31.5	21.6	15.3	13.5	13.5	13.2	12.6	12.3	14	14.1	22.6	14.7188	17.7	14.4
31	20.2	18.5	15.9	13.5	17.9	17.2	15.5	14.4	16.8	17.3	20.6	17	17.7	17.4	18.1	31.6	21.6	15.4	13.5	13.5	13.3	12.6	12.3	14	14.1	22.6	14.722	17.7	14.4
31.1	20.2	18.5	15.9	13.5	18	17.3	15.5	14.4	16.8	17.4	20.6	17	17.7	17.4	18.1	31.6	21.6	15.4	13.5	13.5	13.3	12.7	12.3	14	14.2	22.7	14.7332	17.7	14.4
31.1	20.3	18.5	15.9	13.5	18	17.3	15.5	14.4	16.8	17.4	20.6	17	17.7	17.4	18.1	31.6	21.8	15.5	13.6	13.5	13.3	12.7	12.3	14	14.2	22.7	14.7587	17.7	14.4
31.1	20.4	18.5	15.9	13.5	18	17.3	15.5	14.4	16.8	17.4	20.6	17.1	17.7	17.5	18.1	31.7	21.8	15.5	13.6	13.6	13.3	12.7	12.3	14	14.2	22.7	14.7587	17.8	14.5
31.2	20.4	18.5	16	13.5	18.1	17.3	15.8	14.5	16.8	17.4	20.7	17.2	17.7	17.5	18.1	31.8	21.8	15.5	13.6	13.6	13.3	12.7	12.3	14.1	14.2	22.8	14.8196	17.9	14.5
31.4	20.5	18.6	16	13.6	18.1	17.3	15.8	14.5	16.8	17.4	20.7	17.3	17.8	17.5	18.1	31.8	21.8	15.5	13.6	13.6	13.4	12.7	12.3	14.1	14.2	22.9	14.8489	17.9	14.5
31.4	20.5	18.7	16	13.6	18.1	17.3	15.9	14.6	16.8	17.5	20.8	17.3	17.8	17.5	18.1	31.8	21.8	15.5	13.6	13.6	13.4	12.7	12.4	14.1	14.2	22.9	14.8504	18	14.5
31.4	20.6	18.7	16	13.6	18.1	17.3	15.9	14.6	16.8	17.5	20.9	17.3	17.9	17.5	18.1	31.9	21.9	15.5	13.6	13.6	13.4	12.7	12.4	14.1	14.2	23	14.8505	18	14.6
31.5	20.6	18.7	16	13.6	18.1	17.3	15.9	14.6	16.8	17.5	20.9	17.3	17.9	17.6	18.1	31.9	21.9	15.5	13.7	13.6	13.4	12.7	12.4	14.1	14.2	23	14.8623	18	14.7
31.7	20.6	18.8	16	13.7	18.1	17.3	15.9	14.6	16.8	17.6	20.9	17.4	17.9	17.6	18.1	31.9	21.9	15.5	13.7	13.7	13.4	12.7	12.5	14.1	14.2	23.1	14.9043	18	14.7
31.7	20.8	18.9	16	13.7	18.2	17.3	15.9	14.6	16.9	17.6	21.2	17.4	17.9	17.6	18.2	31.9	21.9	15.5	13.7	13.7	13.4	12.7	12.5	14.1	14.2	23.1	14.9599	18	14.7
31.8	20.9	18.9	16.1	13.7	18.6	17.4	15.9	14.7	16.9	17.9	21.3	17.4	18	17.7	18.2	32	21.9	15.5	13.7	13.7	13.4	12.8	12.5	14.1	14.2	23.1	14.9617	18	14.7
31.8	20.9	18.9	16.1	13.7	18.6	17.4	15.9	14.7	16.9	17.9	21.3	17.4	18	17.7	18.2	32	21.9	15.6	13.8	13.7	13.4	12.8	12.5	14.1	14.2	23.1	14.9901	18.2	14.7
31.9	21	18.9	16.1	13.8	18.7	17.4	15.9	14.7	17	17.9	21.3	17.5	18	17.8	18.4	32	21.9	15.6	13.8	13.7	13.4	12.8	12.5	14.1	14.3	23.2	14.9994	18.2	14.8
31.9	21	19	16.1	13.8	18.7	17.4	16	14.8	17.1	18	21.3	17.5	18	17.8	18.6	32.1	21.9	15.6	13.8	13.7	13.4	12.8	12.5	14.1	14.3	23.2	14.9995	18.3	14.8
31.9	21	19	16.1	13.8	18.7	17.4	16	14.8	17.1	18	21.3	17.5	18	17.8	18.6	32.1	22	15.7	13.9	13.7	13.5	12.8	12.6	14.2	14.3	23.2	14.9995	18.3	14.8
32	21	19.1	16.2	13.8	18.7	17.4	16	14.8	17.1	18	21.3	17.5	18	17.8	18.7	32.1	22	15.7	13.9	13.7	13.5	12.8	12.6	14.2	14.4	23.2	14.9995	18.3	14.8
32.1	21	19.2	16.3	13.8	18.7	17.5	16	14.8	17.2	18	21.3	17.6	18	17.8	18.7	32.1	22	15.8	13.9	13.7	13.5	12.8	12.6	14.2	14.4	23.3	14.9995	18.3	14.8
32.2	21	19.2	16.3	13.8	18.9	17.5	16	14.8	17.2	18	21.4	17.7	18	17.9	18.7	32.2	22	15.8	13.9	13.8	13.5	12.8	12.6	14.2	14.4	23.3	14.9996	18.3	14.8
32.3	21.1	19.2	16.4	13.8	18.9	17.5	16	14.8	17.2	18.1	21.4	17.7	18	17.9	18.7	32.2	22	15.8	14	13.8	13.5	12.8	12.6	14.2	14.4	23.3	15.0027	18.3	14.8
32.3	21.2	19.2	16.4	13.9	18.9	17.6	16	14.8	17.2	18.1	21.4	17.8	18.2	18	18.7	32.3	22	15.8	14	13.8	13.5	12.8	12.6	14.2	14.4	23.4	15.1031	18.3	14.8
32.3	21.2	19.2	16.4	13.9	19	17.6	16	14.9	17.2	18.2	21.5	17.9	18.2	18	18.7	32.3	22.1	15.8	14	13.8	13.5	12.9	12.6	14.2	14.4	23.4	15.1089	18.4	14.9
32.4	21.2	19.3	16.5	13.9	19.2	17.6	16	14.9	17.2	18.2	21.5	17.9	18.2	18	18.7	32.3	22.1	15.8	14	13.8	13.5	12.9	12.7	14.2	14.4	23.5	15.1787	18.4	14.9
32.4	21.2	19.3	16.5	13.9	19.2	17.7	16.1	14.9	17.2	18.3	21.6	17.9	18.2	18	18.7	32.4	22.2	15.8	14	13.8	13.5	12.9	12.7	14.2	14.5	23.5	15.2404	18.4	14.9
32.4	21.2	19.3	16.5	13.9	19.3	17.8	16.1	15	17.3	18.4	21.6	18	18.3	18	18.7	32.4	22.2	15.9	14	13.8	13.5	12.9	12.7	14.2	14.5	23.6	15.2602	18.5	15
32.5	21.2	19.3	16.5	14	19.3	17.8	16.1	15	17.3	18.4	21.6	18	18.3	18	18.7	32.5	22.2	16	14	13.9	13.5	12.9	12.7	14.3	14.5	23.6	15.2653	18.5	15
32.6	21.2	19.3	16.5	14	19.4	17.9	16.1	15	17.3	18.5	21.7	18	18.3	18	18.7	32.5	22.2	16	14.1	13.9	13.5	12.9	12.7	14.3	14.5	23.7	15.2888	18.5	15
32.6	21.2	19.4	16.6	14.1	19.4	18	16.1	15	17.3	18.5	21.7	18	18.3	18	18.7	32.6	22.2	16	14.1	13.9	13.5	12.9	12.7	14.3	14.6	23.7	15.4186	18.5	15
32.7	21.2	19.5	16.7	14.1	19.4	18	16.2	15.1	17.3	18.5	21.8	18	18.3	18.1	18.7	32.7	22.3	16	14.1	13.9	13.5	12.9	12.7	14.4	14.6	23.7	15.4685	18.5	15
32.7	21.3	19.5	16.7	14.1	19.5	18.1	16.2	15.1	17.3	18.5	21.8	18.2	18.3	18.1	18.7	32.7	22.3	16	14.1	13.9	13.5	12.9	12.7	14.4	14.6	23.7	15.5569	18.5	15
32.8	21.3	19.5	16.7	14.1	19.7	18.1	16.2	15.1	17.3	18.5	21.9	18.3	18.4	18.1	18.7	32.7	22.3	16.1	14.1	13.9	13.5	12.9	12.7	14.4	14.6	23.7	15.5572	18.5	15
32.9	21.3	19.6	16.7	14.1	19.7	18.1	16.3	15.2	17.3	18.6	21.9	18.3	18.5	18.3	18.8	32.7	22.4	16.1	14.1	13.9	13.6	12.9	12.7	14.4	14.6	23.8	15.5753	18.6	15
33	21.3	19.8	16.8	14.1	19.8	18.1	16.3	15.2	17.4	18.6	21.9	18.3	18.5	18.3	18.8	32.7	22.4	16.1	14.1	13.9	13.6	12.9	12.7	14.4	14.6	23.8	15.6168	18.6	15
33	21.4	19.9	16.8	14.2	19.8	18.1	16.3	15.2	17.4	18.6	21.9	18.3	18.6	18.3	18.8	32.8	22.4	16.1	14.1	14	13.6	12.9	12.8	14.4	14.6	23.9	15.6173	18.6	15
33	21.4	19.9	16.8	14.2	19.8	18.1	16.4	15.3	17.4	18.6	22	18.3	18.6	18.5	18.8	32.8	22.4	16.1	14.1	14	13.6	12.9	12.8	14.5	14.6	23.9	15.6806	18.6	15
33	21.4	20	16.8	14.2	19.9	18.1	16.4	15.3	17.4	18.6	22.1	18.4	18.6	18.5	18.9	32.8	22.5	16.1	14.2	14	13.6	13	12.8	14.5	14.7	23.9	15.6885	18.6	15.1
33	21.6	20.1	16.8	14.2	19.9	18.1	16.5	15.3	17.4	18.6	22.1	18.4	18.7	18.6	18.9	32.8	22.5	16.1	14.2	14	13.6	13	12.8	14.5	14.7	23.9	15.7188	18.6	15.1
33.1	21.7	20.2	16.8	14.2	19.9	18.2	16.5	15.3	17.4	18.7	22.1	18.4	18.7	18.7	19	32.9	22.5	16.2	14.2	14	13.6	13	12.8	14.5	14.8	24	15.7247	18.6	15.1
33.3	21.8	20.3	16.8	14.2	19.9	18.2	16.7	15.3	17.4	18.7	22.1	18.6	18.7	18.8	19.1	32.9	22.6	16.2	14.2	14	13.6	13	12.8	14.5	14.8	24	15.7406	18.7	15.2
33.3	21.8	20.3	16.8	14.2	19.9	18.2	16.7	15.4	17.4	18.7	22.1	18.7	18.7	18.8	19.2	32.9	22.6	16.2	14.2	14	13.6	13	12.8	14.5	14.8	24.1	15.778	18.7	15.2
33.3	21.8	20.3	16.8	14.2	19.9	18.2	16.7	15.4	17.6	18.8	22.2	18.7	18.8	18.9	19.2	33	22.6	16.2	14.2	14	13.7	13.1	12.8	14.5	14.8	24.1	15.8107	18.7	15.3
33.3	21.9	20.4	16.9	14.2	20	18.2	16.8	15.4	17.6	18.9	22.2	18.7	18.8	19	19.2	33	22.7	16.2	14.2	14.1	13.7	13.1	12.8	14.6	14.8	24.1	15.8385	18.8	15.4
33.4	21.9	20.4	16.9	14.2	20	18.3	16.8	15.4	17.6	18.9	22.2	19	18.9	19	19.2	33.1	22.7	16.2	14.2	14.1	13.8	13.1	12.8	14.6	14.9	24.1	15.9121	18.8	15.4
33.4	21.9	20.4	16.9	14.2	20	18.3	16.8	15.4	17.6	19	22.3	19	18.9	19	19.3	33.1	22.7	16.3	14.2	14.1	13.8	13.1	12.8	14.6	14.9	24.1	15.999	18.8	15.4
33.5	21.9	20.5	16.9	14.3	20	18.5	16.8	15.4	17.7	19	22.4	19	19	19	19.3	33.1	22.7	16.3	14.3	14.1	13.8	13.1	12.8	14.6	14.9	24.2	15.999	18.8	15.4
33.5	21.9	20.6	16.9	14.3	20	18.5	16.9	15.5	17.7	19.1	22.6	19	19	19	19.3	33.2	22.7	16.3	14.3	14.1	13.8	13.1	12.9	14.6	14.9	24.2	15.9991	18.8	15.5
33.6	21.9	20.6	17	14.3	20	18.5	16.9	15.5	17.7	19.1	22.6	19.1	19	19	19.3	33.2	22.7	16.4	14.3	14.1	13.8	13.1	12.9	14.6	14.9	24.2	15.9993	18.9	15.5
33.6	22	20.6	17	14.3	20.1	18.5	16.9	15.5	17.7	19.1	22.6	19.1	19	19	19.4	33.2	22.8	16.4	14.3	14.1	13.8	13.1	12.9	14.7	15	24.3	15.9993	18.9	15.5
33.7	22	20.6	17	14.4	20.1	18.5	17	15.5	17.7	19.1	22.6	19.1	19	19	19.4	33.3	22.9	16.4	14.3	14.1	13.8	13.1	12.9	14.7	15	24.3	15.9993	18.9	15.5
33.7	22	20.6	17	14.4	20.1	18.5	17	15.5	17.7	19.2	22.6	19.2	19	19	19.4	33.3	22.9	16.4	14.3	14.1	13.8	13.2	12.9	14.7	15.1	24.3	15.9993	19	15.5
33.7	22.1	20.7	17	14.5	20.3	18.6	17.1	15.5	17.8	19.2	22.6	19.2	19.1	19	19.4	33.3	22.9	16.4	14.4	14.1	13.8	13.2	12.9	14.7	15.1	24.4	16.0025	19	15.5
33.7	22.1	20.7	17	14.5	20.3	18.6	17.1	15.5	17.8	19.2	22.7	19.3	19.1	19	19.4	33.3	22.9	16.4	14.5	14.1	13.8	13.2	12.9	14.8	15.1	24.4	16.0027	19	15.6
33.8	22.1	20.8	17.2	14.5	20.4	18.7	17.1	15.5	17.9	19.2	22.7	19.3	19.2	19.1	19.5	33.4	22.9	16.4	14.5	14.1	13.9	13.2	12.9	14.8	15.1	24.5	16.0073	19	15.6
33.8	22.2	20.8	17.2	14.5	20.4	18.7	17.1	15.5	17.9	19.2	22.8	19.4	19.2	19.1	19.6	33.5	23	16.5	14.5	14.1	13.9	13.2	12.9	14.8	15.1	24.5	16.1013	19	15.6
33.8	22.2	21	17.2	14.5	20.4	18.7	17.2	15.5	18	19.2	22.8	19.4	19.2	19.2	19.6	33.5	23	16.5	14.5	14.1	13.9	13.2	12.9	14.8	15.1	24.5	16.1143	19	15.6
33.8	22.2	21.1	17.2	14.5	20.4	18.7	17.2	15.6	18	19.3	22.9	19.5	19.2	19.2	19.7	33.5	23	16.5	14.5	14.1	13.9	13.2	12.9	14.8	15.1	24.5	16.1266	19.1	15.6
33.9	22.2	21.1	17.3	14.6	20.5	18.8	17.2	15.6	18.1	19.3	22.9	19.5	19.3	19.2	19.7	33.6	23	16.6	14.6	14.1	13.9	13.2	13	14.8	15.1	24.5	16.1267	19.1	15.6
34	22.2	21.2	17.3	14.6	20.6	18.8	17.2	15.6	18.1	19.3	22.9	19.6	19.4	19.2	19.7	33.6	23	16.6	14.6	14.1	13.9	13.2	13	14.8	15.1	24.6	16.1536	19.1	15.8
34.1	22.2	21.3	17.3	14.6	20.6	18.8	17.2	15.6	18.1	19.3	22.9	19.6	19.4	19.2	19.7	33.6	23	16.6	14.6	14.2	13.9	13.2	13	14.8	15.2	24.6	16.2012	19.2	15.8
34.1	22.2	21.3	17.3	14.6	20.6	18.8	17.3	15.7	18.1	19.3	22.9	19.7	19.6	19.3	19.8	33.7	23.1	16.6	14.6	14.2	13.9	13.2	13	14.8	15.3	24.8	16.2091	19.2	15.8
34.2	22.2	21.3	17.3	14.6	20.6	19	17.4	15.7	18.1	19.4	23	19.7	19.6	19.3	19.8	33.7	23.1	16.6	14.7	14.2	14	13.2	13	14.8	15.3	24.8	16.2488	19.3	15.8
34.3	22.2	21.3	17.3	14.6	20.7	19.1	17.4	15.8	18.1	19.4	23	19.8	19.6	19.3	19.8	33.7	23.1	16.6	14.7	14.2	14	13.3	13	14.9	15.3	24.8	16.2508	19.3	15.8
34.3	22.2	21.3	17.3	14.7	20.8	19.1	17.4	15.8	18.1	19.4	23.2	19.8	19.7	19.4	19.8	33.8	23.1	16.7	14.7	14.2	14	13.3	13	14.9	15.3	24.9	16.2589	19.3	15.8
34.3	22.3	21.4	17.3	14.7	20.9	19.2	17.4	15.8	18.1	19.4	23.2	19.9	19.7	19.4	19.9	33.8	23.1	16.7	14.7	14.2	14	13.3	13.1	14.9	15.3	24.9	16.2638	19.3	15.8
34.3	22.3	21.4	17.4	14.7	20.9	19.2	17.4	15.8	18.2	19.5	23.3	20	19.8	19.5	19.9	33.9	23.1	16.7	14.8	14.2	14	13.3	13.1	15	15.3	25	16.264	19.4	15.8
34.4	22.3	21.4	17.4	14.7	20.9	19.2	17.5	15.9	18.2	19.6	23.3	20	19.8	19.6	19.9	33.9	23.2	16.7	14.8	14.2	14.1	13.3	13.1	15	15.3	25	16.2683	19.5	15.9
34.6	22.3	21.4	17.4	14.7	20.9	19.2	17.6	15.9	18.2	19.6	23.3	20	19.8	19.6	20	34	23.2	16.7	14.8	14.2	14.1	13.3	13.1	15	15.3	25.1	16.3409	19.5	15.9
34.7	22.3	21.4	17.4	14.7	20.9	19.2	17.6	15.9	18.2	19.6	23.4	20	19.8	19.6	20	34	23.2	16.8	14.8	14.2	14.1	13.3	13.1	15	15.3	25.1	16.3917	19.5	15.9
34.7	22.3	21.5	17.4	14.8	20.9	19.3	17.6	16	18.3	19.6	23.4	20	19.9	19.6	20	34.1	23.2	16.8	14.8	14.2	14.1	13.3	13.1	15	15.4	25.1	16.407	19.5	15.9
34.7	22.3	21.5	17.4	14.8	20.9	19.3	17.6	16.1	18.3	19.7	23.4	20	19.9	19.6	20	34.2	23.2	16.8	14.8	14.2	14.1	13.3	13.1	15	15.4	25.1	16.4428	19.6	15.9
34.8	22.4	21.5	17.4	14.8	21	19.3	17.6	16.1	18.3	19.8	23.5	20.1	20	19.7	20	34.2	23.2	16.8	14.8	14.3	14.1	13.3	13.2	15.1	15.4	25.1	16.4898	19.6	15.9
34.8	22.4	21.6	17.4	14.8	21	19.3	17.7	16.1	18.3	19.8	23.5	20.1	20	19.7	20.1	34.2	23.4	16.8	14.8	14.3	14.1	13.3	13.2	15.1	15.4	25.1	16.4915	19.6	16
34.8	22.5	21.6	17.4	14.8	21.1	19.4	17.7	16.1	18.3	19.8	23.5	20.1	20	19.7	20.1	34.2	23.4	16.8	14.8	14.3	14.1	13.3	13.2	15.1	15.4	25.1	16.5014	19.6	16
34.9	22.5	21.6	17.4	14.9	21.2	19.4	17.7	16.1	18.3	19.8	23.5	20.1	20	19.8	20.1	34.2	23.4	16.8	14.8	14.3	14.1	13.4	13.2	15.1	15.4	25.1	16.5026	19.6	16
34.9	22.6	21.8	17.4	14.9	21.2	19.4	17.8	16.1	18.4	19.8	23.6	20.1	20	19.8	20.3	34.3	23.5	16.8	14.8	14.3	14.1	13.4	13.2	15.1	15.5	25.1	16.5257	19.7	16
35	22.6	21.9	17.4	14.9	21.2	19.4	17.9	16.2	18.4	19.9	23.6	20.2	20	19.8	20.3	34.3	23.6	16.9	14.8	14.3	14.1	13.4	13.2	15.1	15.5	25.2	16.5466	19.7	16
35	22.6	21.9	17.5	14.9	21.2	19.4	17.9	16.2	18.4	19.9	23.7	20.3	20.1	19.8	20.3	34.3	23.6	16.9	14.8	14.3	14.1	13.4	13.3	15.1	15.5	25.2	16.5638	19.7	16
35.1	22.6	21.9	17.5	15	21.3	19.4	17.9	16.2	18.4	19.9	23.9	20.3	20.1	19.8	20.4	34.3	23.6	16.9	14.8	14.3	14.1	13.4	13.3	15.1	15.5	25.2	16.5653	19.7	16
35.1	22.6	21.9	17.5	15	21.3	19.4	17.9	16.2	18.4	19.9	23.9	20.3	20.1	19.9	20.4	34.3	23.6	16.9	14.9	14.3	14.2	13.4	13.4	15.1	15.5	25.2	16.5657	19.7	16
35.1	22.7	21.9	17.5	15.1	21.3	19.4	17.9	16.2	18.4	20	24	20.4	20.1	19.9	20.4	34.3	23.7	16.9	15	14.3	14.2	13.4	13.4	15.2	15.5	25.3	16.6239	19.7	16
35.2	22.7	21.9	17.5	15.1	21.3	19.5	17.9	16.2	18.4	20.1	24	20.4	20.2	19.9	20.5	34.4	23.7	16.9	15	14.3	14.2	13.4	13.4	15.2	15.5	25.3	16.64	19.7	16
35.2	22.7	21.9	17.6	15.1	21.3	19.5	18	16.3	18.5	20.1	24.1	20.4	20.2	19.9	20.5	34.4	23.7	16.9	15	14.4	14.2	13.4	13.4	15.2	15.5	25.3	16.6675	19.8	16
35.2	22.8	22	17.6	15.1	21.3	19.5	18	16.3	18.5	20.2	24.2	20.4	20.2	19.9	20.6	34.4	23.7	17	15	14.4	14.2	13.5	13.4	15.3	15.5	25.4	16.6961	19.9	16
35.2	22.8	22	17.7	15.1	21.4	19.5	18.1	16.3	18.5	20.2	24.2	20.5	20.2	20	20.6	34.5	23.7	17	15	14.4	14.2	13.5	13.4	15.3	15.6	25.4	16.7175	19.9	16
35.3	22.8	22.1	17.7	15.1	21.4	19.6	18.2	16.4	18.6	20.3	24.4	20.5	20.2	20	20.6	34.5	23.8	17	15	14.4	14.2	13.5	13.4	15.3	15.6	25.4	16.7217	19.9	16
35.4	22.8	22.1	17.7	15.2	21.5	19.6	18.2	16.4	18.6	20.3	24.4	20.5	20.3	20	20.6	34.6	23.8	17.1	15	14.4	14.2	13.5	13.4	15.3	15.6	25.4	16.7326	19.9	16
35.4	22.8	22.1	17.7	15.2	21.5	19.6	18.2	16.4	18.6	20.4	24.5	20.5	20.3	20	20.6	34.6	23.8	17.1	15.1	14.4	14.2	13.5	13.5	15.3	15.6	25.5	16.7517	19.9	16.1
35.4	22.9	22.1	17.7	15.2	21.5	19.7	18.2	16.4	18.6	20.5	24.5	20.5	20.3	20	20.7	34.6	23.8	17.2	15.2	14.4	14.2	13.5	13.5	15.4	15.6	25.5	16.8053	20	16.1
35.5	22.9	22.2	17.7	15.2	21.5	19.7	18.3	16.5	18.6	20.5	24.5	20.6	20.5	20	20.7	34.7	23.9	17.2	15.2	14.4	14.3	13.5	13.5	15.4	15.6	25.5	16.8971	20	16.1
35.5	22.9	22.3	17.8	15.2	21.5	19.8	18.3	16.5	18.6	20.5	24.5	20.6	20.5	20	20.8	34.7	23.9	17.2	15.2	14.5	14.3	13.5	13.5	15.4	15.7	25.5	16.914	20	16.2
35.6	22.9	22.3	17.8	15.2	21.5	19.8	18.4	16.5	18.7	20.5	24.6	20.6	20.5	20.1	20.8	34.7	23.9	17.3	15.2	14.5	14.3	13.5	13.5	15.4	15.7	25.5	16.9701	20	16.2
35.6	22.9	22.3	17.8	15.2	21.5	19.8	18.5	16.6	18.7	20.5	24.6	20.7	20.6	20.2	20.8	34.7	24	17.3	15.2	14.5	14.3	13.5	13.5	15.4	15.7	25.6	16.9722	20	16.3
35.7	22.9	22.4	17.8	15.2	21.6	19.9	18.5	16.6	18.7	20.6	24.6	20.7	20.7	20.2	20.8	34.7	24	17.3	15.2	14.5	14.3	13.5	13.5	15.5	15.7	25.6	16.9793	20	16.3
35.7	22.9	22.4	17.8	15.3	21.6	19.9	18.6	16.6	18.7	20.6	24.7	20.7	20.7	20.2	20.8	34.8	24	17.3	15.3	14.5	14.3	13.5	13.5	15.5	15.7	25.7	16.9796	20	16.4
35.8	23	22.4	17.9	15.3	21.7	19.9	18.6	16.7	18.7	20.6	24.7	20.8	20.7	20.3	20.8	34.9	24	17.3	15.3	14.5	14.3	13.5	13.5	15.5	15.7	25.7	16.9985	20	16.4
35.8	23	22.4	17.9	15.3	21.7	19.9	18.6	16.7	18.7	20.6	24.7	20.8	20.7	20.3	20.9	34.9	24.1	17.3	15.3	14.5	14.3	13.6	13.5	15.5	15.7	25.7	16.9988	20	16.4
35.9	23	22.5	17.9	15.3	21.7	19.9	18.7	16.7	18.7	20.7	24.8	20.8	20.7	20.4	20.9	34.9	24.1	17.3	15.3	14.5	14.3	13.6	13.5	15.5	15.7	25.7	16.9988	20	16.4
35.9	23	22.5	17.9	15.3	21.8	20	18.7	16.7	18.7	20.7	24.8	20.8	20.7	20.4	20.9	34.9	24.2	17.4	15.3	14.5	14.4	13.6	13.5	15.5	15.8	25.7	16.9989	20	16.5
35.9	23	22.5	18	15.3	21.8	20	18.7	16.7	18.7	20.7	24.8	20.9	20.8	20.5	20.9	34.9	24.3	17.4	15.3	14.6	14.4	13.6	13.5	15.5	15.8	25.7	16.999	20.1	16.5
36	23	22.5	18	15.3	21.8	20.2	18.7	16.8	18.7	20.7	24.8	20.9	20.8	20.6	21	35	24.3	17.4	15.3	14.6	14.4	13.6	13.5	15.5	15.8	25.8	16.9993	20.1	16.5
36	23.1	22.5	18	15.3	21.8	20.2	18.7	16.8	18.7	20.8	24.9	20.9	20.8	20.6	21	35	24.3	17.4	15.4	14.6	14.4	13.6	13.5	15.5	15.8	25.8	17.002	20.1	16.5
36	23.1	22.5	18.1	15.3	21.8	20.2	18.7	16.9	18.7	20.8	25	21	20.8	20.6	21	35.1	24.4	17.4	15.4	14.6	14.4	13.6	13.5	15.5	15.8	25.8	17.0022	20.1	16.5
36	23.1	22.6	18.1	15.3	21.8	20.2	18.7	16.9	18.7	20.8	25	21	20.8	20.6	21	35.1	24.4	17.4	15.4	14.6	14.4	13.6	13.5	15.5	15.8	25.8	17.0022	20.1	16.5
36	23.1	22.6	18.1	15.3	21.9	20.2	18.7	16.9	18.8	20.8	25	21	20.9	20.6	21	35.1	24.5	17.4	15.4	14.6	14.4	13.7	13.5	15.5	15.9	25.8	17.0024	20.1	16.5
36.1	23.1	22.6	18.1	15.4	21.9	20.2	18.8	16.9	18.8	20.8	25	21	21	20.6	21.1	35.1	24.5	17.4	15.4	14.6	14.5	13.7	13.5	15.5	15.9	25.8	17.0232	20.1	16.6
36.1	23.2	22.6	18.1	15.5	21.9	20.3	18.8	16.9	18.8	20.9	25	21	21	20.6	21.1	35.1	24.5	17.4	15.4	14.6	14.5	13.7	13.5	15.5	15.9	25.8	17.0762	20.2	16.6
36.1	23.2	22.8	18.1	15.5	21.9	20.3	18.8	16.9	18.9	20.9	25.1	21	21	20.6	21.2	35.1	24.5	17.4	15.4	14.6	14.5	13.7	13.6	15.6	15.9	25.8	17.0763	20.2	16.6
36.1	23.2	22.8	18.1	15.5	22	20.3	18.8	17	18.9	20.9	25.1	21.1	21	20.7	21.2	35.2	24.5	17.4	15.5	14.6	14.5	13.7	13.6	15.6	15.9	25.8	17.1141	20.2	16.6
36.2	23.2	22.8	18.2	15.5	22	20.3	18.9	17	18.9	20.9	25.1	21.1	21	20.7	21.2	35.2	24.5	17.4	15.5	14.6	14.5	13.7	13.6	15.6	15.9	25.9	17.1349	20.2	16.6
36.2	23.2	22.9	18.2	15.5	22.1	20.3	18.9	17	18.9	21	25.1	21.1	21	20.8	21.2	35.2	24.5	17.4	15.5	14.6	14.5	13.8	13.6	15.6	15.9	25.9	17.286	20.2	16.6
36.2	23.2	23	18.2	15.5	22.2	20.4	19	17	18.9	21	25.2	21.1	21.1	20.8	21.3	35.3	24.6	17.5	15.5	14.6	14.5	13.8	13.6	15.6	15.9	26	17.3928	20.3	16.7
36.2	23.2	23	18.2	15.6	22.3	20.4	19	17	18.9	21	25.2	21.2	21.1	20.8	21.3	35.3	24.6	17.5	15.5	14.7	14.5	13.8	13.6	15.6	15.9	26.1	17.4413	20.3	16.7
36.2	23.2	23	18.2	15.6	22.3	20.4	19	17.1	18.9	21	25.2	21.2	21.1	20.8	21.3	35.3	24.6	17.5	15.5	14.7	14.6	13.8	13.6	15.7	16	26.1	17.4549	20.3	16.7
36.2	23.3	23.1	18.2	15.6	22.4	20.5	19	17.1	18.9	21.1	25.2	21.2	21.1	20.9	21.3	35.3	24.6	17.5	15.5	14.7	14.6	13.8	13.6	15.7	16	26.1	17.4769	20.3	16.7
36.3	23.3	23.1	18.3	15.6	22.4	20.5	19.1	17.2	18.9	21.1	25.3	21.2	21.2	20.9	21.3	35.3	24.6	17.5	15.5	14.7	14.6	13.8	13.6	15.7	16	26.1	17.4795	20.3	16.7
36.3	23.3	23.2	18.3	15.6	22.5	20.5	19.1	17.2	19	21.1	25.3	21.2	21.3	20.9	21.3	35.4	24.6	17.5	15.5	14.7	14.7	13.8	13.7	15.7	16	26.2	17.5263	20.4	16.8
36.3	23.3	23.2	18.3	15.7	22.5	20.5	19.1	17.2	19	21.1	25.5	21.2	21.3	21	21.4	35.4	24.6	17.6	15.6	14.7	14.7	13.8	13.7	15.7	16	26.2	17.5643	20.5	16.8
36.3	23.3	23.2	18.3	15.7	22.5	20.5	19.2	17.2	19	21.2	25.5	21.2	21.3	21	21.4	35.4	24.7	17.6	15.6	14.7	14.7	13.8	13.7	15.7	16.1	26.2	17.5844	20.5	16.8
36.4	23.4	23.2	18.3	15.7	22.6	20.5	19.2	17.2	19	21.2	25.5	21.2	21.3	21	21.4	35.4	24.7	17.6	15.6	14.7	14.7	13.8	13.7	15.7	16.1	26.3	17.6458	20.5	16.8
36.4	23.4	23.2	18.4	15.7	22.6	20.6	19.2	17.3	19	21.3	25.5	21.2	21.4	21	21.4	35.4	24.7	17.6	15.6	14.7	14.7	13.9	13.7	15.7	16.1	26.3	17.678	20.5	16.8
36.4	23.4	23.2	18.4	15.7	22.6	20.6	19.2	17.3	19	21.3	25.6	21.2	21.4	21	21.5	35.4	24.7	17.6	15.6	14.7	14.7	13.9	13.7	15.8	16.1	26.4	17.7015	20.5	16.8
36.4	23.5	23.2	18.4	15.7	22.7	20.6	19.2	17.3	19	21.3	25.7	21.3	21.4	21	21.5	35.4	24.8	17.6	15.6	14.7	14.7	13.9	13.7	15.8	16.1	26.4	17.7038	20.5	16.9
36.4	23.5	23.2	18.4	15.8	22.7	20.6	19.3	17.3	19	21.3	25.7	21.3	21.4	21	21.5	35.5	24.8	17.7	15.6	14.7	14.7	14	13.7	15.8	16.1	26.4	17.7114	20.5	16.9
36.4	23.5	23.3	18.4	15.8	22.7	20.6	19.4	17.3	19	21.3	25.7	21.3	21.5	21	21.5	35.5	24.9	17.7	15.6	14.8	14.7	14	13.7	15.8	16.1	26.4	17.7539	20.6	16.9
36.4	23.5	23.3	18.4	15.8	22.8	20.6	19.4	17.3	19	21.4	25.7	21.3	21.5	21	21.5	35.5	24.9	17.7	15.6	14.8	14.7	14	13.7	15.8	16.1	26.4	17.755	20.6	16.9
36.5	23.5	23.3	18.4	15.8	22.8	20.6	19.4	17.3	19	21.5	25.7	21.4	21.5	21.1	21.6	35.5	24.9	17.7	15.6	14.8	14.7	14	13.7	15.8	16.1	26.4	17.8509	20.6	16.9
36.5	23.5	23.4	18.4	15.8	22.8	20.7	19.4	17.4	19.1	21.5	25.7	21.5	21.5	21.1	21.6	35.5	24.9	17.8	15.8	14.8	14.8	14	13.8	15.8	16.1	26.4	17.8806	20.6	16.9
36.6	23.5	23.4	18.5	15.8	22.8	20.7	19.4	17.4	19.1	21.5	25.7	21.5	21.6	21.1	21.6	35.5	24.9	17.8	15.8	14.8	14.8	14	13.8	15.9	16.2	26.4	17.8906	20.6	16.9
36.6	23.5	23.4	18.5	15.8	23	20.8	19.5	17.4	19.1	21.6	26	21.5	21.6	21.2	21.6	35.5	25	17.9	15.8	14.8	14.8	14	13.8	15.9	16.2	26.5	17.9231	20.6	16.9
36.6	23.5	23.4	18.5	15.9	23	20.8	19.5	17.4	19.1	21.6	26	21.6	21.7	21.2	21.7	35.5	25	17.9	15.8	14.8	14.8	14	13.8	15.9	16.2	26.5	17.9382	20.6	17
36.7	23.6	23.4	18.5	15.9	23	20.8	19.6	17.4	19.1	21.6	26	21.6	21.8	21.2	21.8	35.5	25.1	17.9	15.9	14.8	14.8	14.1	13.8	15.9	16.2	26.5	17.9804	20.6	17
36.7	23.6	23.4	18.5	15.9	23.1	20.8	19.6	17.4	19.1	21.6	26.1	21.6	21.8	21.2	21.8	35.5	25.1	17.9	15.9	14.8	14.8	14.1	13.9	16	16.2	26.5	17.9987	20.7	17
36.7	23.6	23.5	18.6	16	23.1	20.9	19.6	17.4	19.1	21.6	26.1	21.6	21.8	21.3	21.8	35.6	25.1	17.9	15.9	14.8	14.8	14.1	13.9	16	16.2	26.6	17.9987	20.7	17
36.7	23.6	23.6	18.6	16	23.1	20.9	19.6	17.4	19.1	21.6	26.1	21.6	21.8	21.3	21.9	35.6	25.1	17.9	15.9	14.8	14.8	14.1	13.9	16	16.3	26.6	17.9987	20.7	17
36.7	23.6	23.6	18.6	16	23.1	21	19.7	17.4	19.2	21.7	26.1	21.6	21.9	21.3	21.9	35.7	25.1	17.9	15.9	14.8	14.8	14.1	13.9	16	16.3	26.6	17.9988	20.7	17
36.8	23.6	23.7	18.6	16	23.2	21	19.7	17.4	19.2	21.8	26.1	21.6	21.9	21.3	21.9	35.7	25.2	17.9	15.9	14.8	14.8	14.1	13.9	16	16.3	26.6	18.0017	20.7	17
36.8	23.6	23.8	18.7	16	23.2	21	19.8	17.5	19.2	21.8	26.1	21.7	21.9	21.3	21.9	35.7	25.2	17.9	15.9	14.8	14.8	14.1	13.9	16	16.3	26.7	18.002	20.7	17
36.9	23.6	23.8	18.7	16	23.2	21	19.8	17.5	19.2	21.8	26.1	21.7	21.9	21.3	21.9	35.7	25.2	18	15.9	14.8	14.8	14.1	13.9	16	16.3	26.7	18.0057	20.8	17
36.9	23.7	23.8	18.7	16	23.3	21	19.8	17.5	19.2	21.8	26.1	21.8	21.9	21.4	21.9	35.7	25.2	18	16	14.8	14.8	14.1	13.9	16	16.3	26.7	18.0242	20.8	17
37	23.7	23.9	18.7	16	23.3	21	19.8	17.6	19.2	21.9	26.1	21.8	21.9	21.4	21.9	35.8	25.2	18	16	14.8	14.8	14.1	14	16	16.3	26.8	18.0286	20.8	17
37	23.7	23.9	18.7	16.1	23.4	21.1	19.9	17.6	19.3	21.9	26.1	21.9	21.9	21.4	21.9	35.8	25.2	18	16	14.8	14.8	14.1	14	16	16.3	26.8	18.0296	20.8	17.1
37	23.7	23.9	18.7	16.1	23.4	21.1	19.9	17.6	19.3	21.9	26.2	21.9	22	21.5	21.9	35.8	25.2	18	16	14.8	14.8	14.2	14	16	16.3	26.9	18.0682	20.8	17.1
37	23.7	24	18.7	16.1	23.4	21.1	19.9	17.6	19.3	21.9	26.2	22	22	21.5	21.9	35.9	25.2	18	16	14.8	14.8	14.2	14	16.1	16.3	26.9	18.1581	20.9	17.1
37	23.7	24.1	18.7	16.1	23.4	21.2	19.9	17.6	19.3	22	26.2	22	22	21.5	21.9	35.9	25.3	18.1	16.1	14.8	14.8	14.2	14	16.1	16.4	26.9	18.1613	20.9	17.2
37.1	23.8	24.1	18.7	16.1	23.5	21.2	19.9	17.6	19.3	22.1	26.2	22	22	21.5	22	35.9	25.3	18.1	16.1	14.8	14.9	14.2	14	16.1	16.4	27	18.1754	20.9	17.2
37.1	23.8	24.1	18.8	16.1	23.5	21.2	20	17.6	19.3	22.2	26.3	22	22	21.6	22	35.9	25.3	18.1	16.1	14.8	14.9	14.2	14	16.1	16.4	27.1	18.1965	20.9	17.2
37.1	23.9	24.1	18.8	16.1	23.5	21.2	20	17.7	19.3	22.2	26.3	22	22	21.6	22	36	25.3	18.1	16.1	14.8	14.9	14.2	14.1	16.1	16.4	27.1	18.2399	20.9	17.3
37.1	23.9	24.1	18.8	16.1	23.5	21.3	20	17.8	19.3	22.2	26.3	22	22	21.6	22	36	25.4	18.1	16.1	14.8	14.9	14.2	14.1	16.1	16.4	27.1	18.2769	20.9	17.3
37.1	23.9	24.2	18.9	16.1	23.5	21.3	20	17.8	19.3	22.2	26.3	22	22	21.6	22	36	25.4	18.1	16.1	14.8	14.9	14.2	14.1	16.1	16.4	27.1	18.305	21	17.3
37.1	23.9	24.2	18.9	16.1	23.5	21.3	20	17.8	19.3	22.2	26.3	22	22	21.6	22	36	25.5	18.1	16.1	14.9	14.9	14.2	14.1	16.1	16.4	27.1	18.3078	21	17.3
37.2	23.9	24.2	18.9	16.1	23.7	21.3	20	17.8	19.4	22.3	26.3	22	22.1	21.6	22.1	36	25.5	18.1	16.1	14.9	14.9	14.2	14.1	16.1	16.4	27.1	18.3494	21	17.3
37.2	23.9	24.2	18.9	16.1	23.7	21.4	20.1	17.8	19.4	22.3	26.4	22	22.1	21.7	22.1	36.1	25.5	18.1	16.1	14.9	15	14.3	14.1	16.1	16.4	27.1	18.3863	21	17.3
37.2	23.9	24.2	18.9	16.1	23.7	21.4	20.1	17.8	19.4	22.3	26.4	22	22.1	21.7	22.1	36.1	25.5	18.1	16.1	14.9	15	14.3	14.1	16.1	16.4	27.1	18.4117	21	17.3
37.2	24	24.3	19	16.2	23.7	21.4	20.1	17.9	19.4	22.3	26.4	22	22.1	21.7	22.1	36.1	25.5	18.1	16.1	14.9	15	14.3	14.1	16.1	16.4	27.1	18.4178	21	17.4
37.2	24	24.3	19	16.2	23.7	21.5	20.2	17.9	19.4	22.3	26.4	22	22.2	21.7	22.2	36.1	25.6	18.1	16.1	14.9	15	14.3	14.2	16.1	16.4	27.1	18.4913	21	17.4
37.2	24.1	24.4	19	16.2	23.8	21.5	20.2	17.9	19.5	22.4	26.5	22	22.3	21.7	22.2	36.1	25.6	18.2	16.1	14.9	15	14.3	14.2	16.1	16.4	27.2	18.4941	21	17.4
37.2	24.1	24.4	19	16.2	23.9	21.5	20.3	17.9	19.5	22.4	26.5	22.1	22.3	21.8	22.2	36.1	25.6	18.2	16.1	14.9	15	14.3	14.2	16.2	16.5	27.2	18.5382	21	17.4
37.2	24.2	24.4	19	16.2	23.9	21.6	20.3	17.9	19.5	22.4	26.5	22.1	22.3	21.8	22.2	36.1	25.6	18.2	16.1	14.9	15.1	14.4	14.2	16.2	16.5	27.2	18.5701	21	17.4
37.3	24.2	24.5	19	16.2	23.9	21.6	20.3	17.9	19.5	22.5	26.5	22.1	22.4	21.8	22.2	36.1	25.6	18.2	16.2	14.9	15.1	14.4	14.2	16.2	16.5	27.2	18.6324	21	17.4
37.3	24.2	24.5	19	16.2	23.9	21.6	20.3	18	19.5	22.5	26.6	22.1	22.4	21.8	22.2	36.1	25.7	18.2	16.2	14.9	15.1	14.4	14.2	16.2	16.5	27.3	18.6529	21	17.5
37.4	24.2	24.5	19	16.2	23.9	21.6	20.4	18	19.5	22.5	26.6	22.2	22.4	21.8	22.3	36.2	25.7	18.2	16.2	15	15.1	14.4	14.2	16.3	16.5	27.3	18.6662	21	17.5
37.4	24.3	24.5	19.1	16.2	23.9	21.6	20.4	18	19.6	22.5	26.7	22.4	22.5	21.8	22.3	36.2	25.7	18.2	16.2	15	15.1	14.4	14.2	16.3	16.5	27.3	18.7661	21	17.5
37.4	24.3	24.5	19.1	16.3	23.9	21.7	20.5	18	19.6	22.6	26.7	22.4	22.5	21.8	22.3	36.2	25.7	18.3	16.2	15	15.1	14.4	14.2	16.3	16.5	27.3	18.7825	21.1	17.5
37.4	24.3	24.5	19.1	16.3	24	21.8	20.5	18	19.6	22.6	26.8	22.4	22.5	21.8	22.3	36.2	25.8	18.3	16.2	15	15.1	14.4	14.2	16.3	16.5	27.3	18.7843	21.1	17.6
37.4	24.3	24.5	19.1	16.3	24	21.8	20.5	18	19.6	22.6	26.8	22.5	22.5	21.9	22.3	36.3	25.8	18.4	16.2	15	15.1	14.4	14.2	16.3	16.6	27.3	18.7948	21.1	17.6
37.4	24.3	24.6	19.1	16.4	24	21.8	20.5	18.1	19.6	22.6	26.8	22.5	22.6	21.9	22.3	36.3	25.8	18.4	16.2	15	15.1	14.4	14.2	16.3	16.6	27.4	18.7984	21.1	17.6
37.4	24.3	24.6	19.1	16.4	24	21.8	20.5	18.1	19.6	22.7	26.8	22.5	22.6	21.9	22.3	36.3	25.8	18.4	16.3	15	15.1	14.4	14.2	16.3	16.6	27.4	18.7999	21.1	17.6
37.4	24.3	24.7	19.1	16.4	24.1	21.9	20.5	18.1	19.6	22.7	26.8	22.5	22.6	21.9	22.3	36.4	25.9	18.4	16.3	15	15.1	14.4	14.2	16.3	16.6	27.4	18.822	21.1	17.6
37.4	24.4	24.8	19.2	16.4	24.1	21.9	20.5	18.1	19.7	22.8	26.9	22.6	22.6	21.9	22.4	36.4	25.9	18.4	16.3	15.1	15.1	14.5	14.2	16.4	16.6	27.4	18.8259	21.1	17.6
37.5	24.4	24.8	19.2	16.4	24.1	21.9	20.6	18.1	19.7	22.8	26.9	22.6	22.6	21.9	22.4	36.4	25.9	18.5	16.3	15.1	15.1	14.5	14.2	16.4	16.6	27.5	18.8528	21.2	17.7
37.5	24.4	24.8	19.2	16.4	24.1	21.9	20.6	18.1	19.7	22.8	26.9	22.6	22.7	21.9	22.5	36.4	25.9	18.5	16.3	15.1	15.2	14.5	14.2	16.4	16.6	27.5	18.8848	21.2	17.7
37.5	24.4	24.9	19.2	16.5	24.2	21.9	20.6	18.1	19.7	22.8	26.9	22.6	22.7	22	22.5	36.4	26	18.5	16.3	15.1	15.2	14.5	14.2	16.4	16.6	27.5	18.9475	21.2	17.7
37.5	24.4	24.9	19.2	16.5	24.2	21.9	20.7	18.2	19.7	22.9	26.9	22.7	22.8	22	22.5	36.5	26	18.5	16.3	15.1	15.2	14.5	14.2	16.4	16.6	27.5	18.972	21.3	17.7
37.6	24.4	24.9	19.2	16.5	24.2	21.9	20.7	18.2	19.8	22.9	27	22.8	22.8	22	22.5	36.5	26	18.5	16.3	15.1	15.2	14.5	14.2	16.4	16.6	27.5	18.9727	21.3	17.7
37.6	24.4	24.9	19.2	16.5	24.3	22	20.8	18.2	19.8	22.9	27.1	22.8	22.8	22	22.5	36.5	26.1	18.6	16.4	15.2	15.2	14.5	14.2	16.4	16.7	27.6	18.9756	21.3	17.7
37.6	24.4	24.9	19.2	16.5	24.4	22	20.8	18.2	19.8	22.9	27.2	22.8	22.9	22.1	22.5	36.6	26.1	18.6	16.4	15.2	15.2	14.5	14.2	16.4	16.7	27.6	18.9758	21.3	17.7
37.6	24.4	24.9	19.2	16.6	24.4	22	20.9	18.3	19.8	23	27.2	22.9	22.9	22.1	22.6	36.6	26.2	18.6	16.4	15.2	15.2	14.5	14.2	16.4	16.7	27.6	18.9985	21.3	17.7
37.6	24.5	25	19.2	16.6	24.4	22	21	18.3	19.8	23	27.3	22.9	23	22.1	22.6	36.6	26.2	18.6	16.4	15.2	15.2	14.6	14.3	16.4	16.7	27.6	19.0017	21.3	17.7
37.6	24.5	25	19.2	16.6	24.4	22.1	21	18.3	19.8	23	27.3	23	23	22.2	22.6	36.6	26.2	18.7	16.4	15.2	15.3	14.6	14.3	16.5	16.7	27.6	19.0017	21.3	17.7
37.7	24.5	25	19.2	16.6	24.4	22.1	21	18.3	19.8	23	27.4	23	23	22.3	22.6	36.7	26.2	18.7	16.4	15.2	15.3	14.6	14.3	16.5	16.7	27.7	19.002	21.3	17.7
37.8	24.5	25	19.2	16.6	24.5	22.1	21	18.4	19.8	23.1	27.5	23	23	22.3	22.6	36.7	26.2	18.7	16.4	15.2	15.3	14.6	14.3	16.6	16.7	27.7	19.0055	21.4	17.8
37.8	24.5	25	19.3	16.7	24.5	22.2	21.1	18.4	19.9	23.1	27.5	23	23	22.3	22.6	36.7	26.2	18.7	16.4	15.2	15.3	14.6	14.3	16.6	16.7	27.7	19.0067	21.4	17.8
37.8	24.5	25.1	19.3	16.7	24.5	22.2	21.1	18.4	19.9	23.1	27.5	23	23.1	22.3	22.6	36.7	26.2	18.7	16.4	15.2	15.3	14.6	14.4	16.6	16.8	27.7	19.0526	21.5	17.8
37.9	24.5	25.1	19.3	16.7	24.5	22.2	21.1	18.4	19.9	23.1	27.6	23	23.1	22.4	22.7	36.7	26.3	18.7	16.4	15.2	15.3	14.6	14.4	16.6	16.8	27.7	19.0919	21.5	17.8
37.9	24.5	25.1	19.3	16.7	24.7	22.2	21.1	18.5	19.9	23.1	27.6	23	23.1	22.4	22.7	36.7	26.3	18.7	16.5	15.3	15.3	14.6	14.4	16.6	16.8	27.7	19.0938	21.5	17.8
37.9	24.5	25.1	19.3	16.7	24.7	22.3	21.1	18.5	20	23.2	27.6	23	23.1	22.5	22.7	36.8	26.3	18.8	16.5	15.3	15.3	14.6	14.4	16.6	16.8	27.8	19.0993	21.5	17.8
37.9	24.5	25.2	19.3	16.8	24.8	22.3	21.2	18.5	20	23.2	27.6	23	23.1	22.5	22.7	36.8	26.3	18.8	16.5	15.3	15.3	14.6	14.4	16.6	16.8	27.8	19.1447	21.5	17.9
37.9	24.5	25.2	19.4	16.8	24.9	22.3	21.2	18.6	20	23.2	27.7	23.1	23.1	22.5	22.7	36.8	26.3	18.8	16.5	15.3	15.3	14.6	14.4	16.6	16.8	27.8	19.1626	21.5	17.9
37.9	24.5	25.2	19.4	16.8	24.9	22.3	21.2	18.6	20	23.2	27.7	23.1	23.2	22.5	22.8	36.8	26.4	18.8	16.5	15.3	15.4	14.6	14.4	16.6	16.8	27.8	19.2119	21.6	17.9
37.9	24.6	25.2	19.4	16.8	25	22.3	21.2	18.6	20	23.2	27.7	23.1	23.2	22.5	22.8	36.9	26.4	18.9	16.5	15.3	15.4	14.6	14.4	16.7	16.8	27.8	19.2317	21.6	18
38	24.6	25.2	19.4	16.8	25	22.3	21.2	18.6	20	23.2	27.7	23.1	23.3	22.6	22.8	36.9	26.4	18.9	16.5	15.4	15.4	14.6	14.4	16.7	16.9	27.9	19.2319	21.6	18
38	24.6	25.2	19.4	16.8	25.1	22.4	21.2	18.6	20	23.2	27.7	23.2	23.3	22.6	22.8	36.9	26.4	19	16.5	15.4	15.4	14.6	14.4	16.7	16.9	28	19.333	21.7	18
38	24.6	25.2	19.4	16.8	25.1	22.4	21.2	18.7	20.1	23.2	27.7	23.2	23.3	22.7	22.8	36.9	26.4	19	16.5	15.4	15.4	14.7	14.5	16.7	16.9	28	19.3669	21.7	18
38.1	24.6	25.2	19.4	16.8	25.1	22.4	21.3	18.7	20.1	23.3	27.8	23.2	23.3	22.7	22.9	36.9	26.5	19	16.5	15.4	15.4	14.7	14.5	16.7	16.9	28	19.4013	21.7	18
38.1	24.7	25.3	19.4	16.8	25.1	22.4	21.3	18.7	20.1	23.3	27.8	23.2	23.3	22.7	22.9	36.9	26.5	19	16.6	15.4	15.4	14.7	14.5	16.7	16.9	28	19.4043	21.7	18
38.1	24.7	25.3	19.4	16.8	25.1	22.4	21.3	18.7	20.1	23.3	27.8	23.2	23.3	22.8	22.9	36.9	26.5	19.1	16.6	15.4	15.4	14.7	14.5	16.7	16.9	28	19.4458	21.7	18
38.2	24.7	25.3	19.4	16.8	25.1	22.5	21.3	18.7	20.1	23.3	27.8	23.3	23.4	22.8	22.9	36.9	26.5	19.1	16.6	15.4	15.5	14.7	14.5	16.7	16.9	28.1	19.4694	21.7	18
38.2	24.7	25.3	19.4	16.8	25.1	22.5	21.4	18.7	20.1	23.3	27.8	23.3	23.4	22.8	23	36.9	26.5	19.1	16.6	15.4	15.5	14.7	14.5	16.7	16.9	28.1	19.4722	21.8	18
38.3	24.7	25.3	19.4	16.8	25.1	22.5	21.4	18.7	20.1	23.3	27.8	23.3	23.4	22.8	23	37	26.5	19.1	16.6	15.4	15.5	14.8	14.5	16.7	17	28.2	19.4862	21.8	18
38.3	24.7	25.3	19.4	16.9	25.2	22.6	21.4	18.7	20.1	23.3	27.9	23.3	23.4	22.8	23	37.1	26.5	19.1	16.7	15.4	15.5	14.8	14.6	16.8	17	28.2	19.5146	21.8	18.1
38.3	24.8	25.4	19.4	16.9	25.2	22.6	21.6	18.7	20.2	23.3	27.9	23.3	23.5	22.8	23	37.1	26.6	19.1	16.7	15.4	15.5	14.8	14.6	16.8	17	28.2	19.5342	21.8	18.1
38.3	24.9	25.4	19.5	16.9	25.2	22.6	21.6	18.7	20.2	23.4	27.9	23.3	23.5	22.8	23	37.1	26.6	19.1	16.7	15.4	15.5	14.8	14.6	16.8	17	28.2	19.553	21.8	18.1
38.3	24.9	25.5	19.5	16.9	25.2	22.7	21.7	18.7	20.2	23.4	28	23.3	23.6	22.8	23	37.1	26.6	19.2	16.7	15.5	15.5	14.8	14.6	16.8	17	28.2	19.576	21.8	18.1
38.4	24.9	25.5	19.5	16.9	25.2	22.7	21.7	18.7	20.2	23.4	28	23.4	23.6	22.8	23	37.1	26.6	19.2	16.7	15.5	15.5	14.8	14.6	16.8	17	28.2	19.608	21.8	18.1
38.4	24.9	25.5	19.5	16.9	25.2	22.7	21.8	18.7	20.2	23.4	28	23.4	23.6	22.8	23	37.2	26.7	19.2	16.7	15.5	15.5	14.8	14.6	16.8	17	28.3	19.6092	21.8	18.1
38.4	25	25.6	19.5	16.9	25.2	22.7	21.8	18.7	20.3	23.4	28.1	23.4	23.7	22.9	23.1	37.2	26.7	19.2	16.7	15.5	15.5	14.8	14.6	16.8	17	28.3	19.6209	21.8	18.1
38.4	25	25.6	19.5	17	25.2	22.7	21.8	18.7	20.3	23.4	28.1	23.5	23.7	22.9	23.1	37.2	26.7	19.2	16.8	15.5	15.5	14.8	14.6	16.8	17	28.3	19.6444	21.8	18.3
38.4	25	25.7	19.6	17	25.2	22.7	21.8	18.7	20.4	23.4	28.1	23.5	23.7	22.9	23.1	37.2	26.7	19.2	16.8	15.5	15.6	14.8	14.6	16.8	17	28.4	19.6586	21.9	18.3
38.5	25	25.7	19.6	17	25.3	22.7	21.9	18.7	20.4	23.4	28.1	23.5	23.7	22.9	23.1	37.2	26.7	19.3	16.8	15.5	15.6	14.8	14.6	16.8	17.1	28.4	19.6778	21.9	18.3
38.5	25	25.8	19.6	17	25.3	22.8	21.9	18.7	20.4	23.5	28.2	23.5	23.8	23	23.2	37.2	26.7	19.3	16.8	15.5	15.6	14.8	14.6	16.8	17.1	28.4	19.6931	21.9	18.3
38.6	25	25.8	19.6	17	25.3	22.8	21.9	18.7	20.4	23.5	28.2	23.5	23.8	23	23.2	37.2	26.8	19.3	16.8	15.5	15.6	14.8	14.7	16.8	17.1	28.4	19.7124	21.9	18.3
38.6	25	25.8	19.6	17	25.4	22.8	21.9	18.7	20.4	23.5	28.2	23.6	23.8	23	23.2	37.3	26.8	19.3	16.8	15.5	15.6	14.8	14.7	16.8	17.1	28.4	19.723	21.9	18.3
38.7	25	25.8	19.6	17	25.4	22.8	21.9	18.7	20.4	23.5	28.2	23.6	23.8	23	23.2	37.3	26.8	19.3	16.8	15.5	15.6	14.8	14.7	16.8	17.1	28.4	19.801	21.9	18.3
38.7	25	25.8	19.6	17.1	25.4	22.8	21.9	18.7	20.4	23.6	28.2	23.6	23.9	23	23.2	37.4	26.8	19.4	16.8	15.5	15.6	14.8	14.7	16.9	17.1	28.4	19.8011	21.9	18.4
38.7	25.1	25.9	19.6	17.1	25.4	22.9	21.9	18.7	20.5	23.6	28.3	23.6	23.9	23	23.2	37.4	26.8	19.4	16.8	15.5	15.7	14.8	14.7	16.9	17.1	28.4	19.8339	21.9	18.4
38.7	25.1	25.9	19.6	17.1	25.5	22.9	21.9	18.8	20.5	23.7	28.3	23.6	23.9	23	23.2	37.4	26.8	19.4	16.8	15.5	15.7	14.8	14.7	16.9	17.1	28.5	19.852	21.9	18.4
38.7	25.1	25.9	19.6	17.1	25.5	22.9	22	18.8	20.5	23.7	28.3	23.7	23.9	23	23.2	37.4	26.8	19.4	16.9	15.5	15.7	14.8	14.7	16.9	17.1	28.5	19.8596	21.9	18.4
38.7	25.1	25.9	19.6	17.1	25.5	22.9	22	18.9	20.5	23.7	28.3	23.7	23.9	23	23.2	37.4	26.9	19.4	16.9	15.5	15.7	14.9	14.7	16.9	17.1	28.5	19.8742	21.9	18.4
38.8	25.1	25.9	19.6	17.1	25.6	22.9	22	19	20.5	23.8	28.3	23.7	24	23	23.3	37.4	26.9	19.4	16.9	15.5	15.7	14.9	14.7	16.9	17.1	28.5	19.8865	21.9	18.4
38.9	25.1	25.9	19.6	17.1	25.6	22.9	22.1	19	20.6	23.8	28.3	23.7	24	23.1	23.3	37.4	26.9	19.4	16.9	15.5	15.7	15	14.7	16.9	17.2	28.6	19.8871	22	18.4
38.9	25.2	25.9	19.7	17.1	25.6	23	22.1	19	20.6	23.9	28.3	23.7	24	23.1	23.3	37.4	26.9	19.4	16.9	15.5	15.7	15	14.7	17	17.2	28.6	19.9047	22	18.4
39	25.2	25.9	19.7	17.1	25.7	23	22.1	19	20.6	23.9	28.3	23.7	24	23.1	23.3	37.5	26.9	19.4	16.9	15.5	15.7	15	14.7	17	17.2	28.6	19.9118	22	18.5
39	25.2	25.9	19.7	17.1	25.7	23	22.2	19	20.6	23.9	28.4	23.7	24	23.1	23.3	37.5	26.9	19.5	16.9	15.5	15.7	15	14.7	17	17.2	28.6	19.9165	22	18.6
39	25.2	25.9	19.7	17.1	25.7	23	22.2	19	20.6	23.9	28.4	23.8	24	23.1	23.3	37.5	26.9	19.5	16.9	15.5	15.8	15	14.8	17	17.2	28.6	19.9439	22	18.6
39.1	25.2	25.9	19.7	17.1	25.7	23	22.2	19	20.6	23.9	28.4	23.8	24	23.1	23.3	37.5	26.9	19.5	16.9	15.5	15.8	15	14.8	17	17.2	28.6	19.9477	22	18.6
39.1	25.2	26	19.8	17.2	25.8	23	22.2	19	20.7	23.9	28.4	23.9	24	23.1	23.4	37.5	26.9	19.5	17	15.6	15.8	15	14.8	17	17.2	28.6	19.9736	22	18.6
39.1	25.2	26	19.8	17.2	25.8	23	22.2	19.1	20.7	23.9	28.4	23.9	24	23.2	23.4	37.5	27	19.5	17	15.6	15.8	15	14.8	17	17.3	28.7	19.9873	22	18.7
39.1	25.2	26	19.8	17.3	25.8	23.1	22.2	19.1	20.7	23.9	28.4	23.9	24	23.2	23.4	37.5	27	19.6	17	15.6	15.8	15	14.8	17	17.3	28.7	19.9982	22	18.7
39.1	25.2	26	19.8	17.3	25.8	23.1	22.2	19.1	20.7	23.9	28.5	24	24	23.2	23.4	37.5	27	19.6	17	15.6	15.8	15	14.8	17	17.3	28.7	19.9983	22.1	18.7
39.2	25.2	26.1	19.8	17.3	25.8	23.1	22.2	19.1	20.8	23.9	28.5	24	24	23.2	23.4	37.7	27.1	19.6	17	15.6	15.8	15	14.8	17	17.3	28.7	19.9983	22.1	18.7
39.2	25.2	26.1	19.8	17.3	25.8	23.2	22.3	19.1	20.8	23.9	28.5	24	24.1	23.3	23.5	37.7	27.1	19.6	17	15.6	15.8	15.1	14.8	17.1	17.3	28.7	19.9983	22.1	18.8
39.2	25.2	26.1	19.8	17.3	25.8	23.2	22.3	19.1	20.8	24	28.5	24	24.1	23.3	23.6	37.7	27.1	19.6	17	15.6	15.8	15.1	14.8	17.1	17.3	28.8	19.9983	22.1	18.8
39.3	25.2	26.1	19.9	17.3	25.8	23.2	22.3	19.1	20.8	24	28.5	24	24.1	23.3	23.6	37.7	27.1	19.6	17	15.6	15.9	15.1	14.8	17.1	17.3	28.8	20.0277	22.1	18.8
39.4	25.2	26.1	19.9	17.3	25.8	23.2	22.3	19.1	20.8	24.1	28.5	24	24.2	23.4	23.7	37.7	27.1	19.6	17	15.7	15.9	15.1	14.8	17.1	17.3	28.8	20.0672	22.1	18.8
39.4	25.2	26.1	19.9	17.3	25.8	23.2	22.3	19.2	20.8	24.1	28.6	24	24.2	23.4	23.7	37.7	27.1	19.6	17	15.7	15.9	15.1	14.8	17.1	17.3	28.8	20.093	22.2	18.8
39.4	25.3	26.1	19.9	17.3	25.9	23.2	22.3	19.2	20.8	24.1	28.6	24	24.3	23.4	23.7	37.8	27.1	19.7	17	15.7	15.9	15.1	14.8	17.1	17.3	28.8	20.1287	22.2	18.8
39.5	25.3	26.2	19.9	17.3	25.9	23.2	22.4	19.2	20.8	24.1	28.6	24	24.3	23.4	23.7	37.8	27.1	19.7	17	15.7	15.9	15.1	14.8	17.1	17.3	28.8	20.1759	22.2	18.8
39.5	25.3	26.2	20	17.4	25.9	23.2	22.4	19.2	20.8	24.1	28.6	24	24.4	23.4	23.7	37.8	27.1	19.7	17.1	15.7	15.9	15.1	14.8	17.1	17.4	28.8	20.2266	22.3	18.8
39.5	25.3	26.2	20	17.4	25.9	23.3	22.5	19.2	20.8	24.1	28.7	24	24.4	23.4	23.7	37.8	27.1	19.7	17.1	15.7	15.9	15.1	14.8	17.1	17.4	28.9	20.2361	22.3	18.9
39.5	25.3	26.2	20	17.4	25.9	23.3	22.5	19.2	20.9	24.1	28.7	24.1	24.5	23.5	23.8	37.8	27.1	19.7	17.1	15.7	15.9	15.1	14.8	17.1	17.4	28.9	20.2814	22.3	18.9
39.5	25.3	26.2	20	17.4	26	23.3	22.5	19.2	20.9	24.2	28.7	24.1	24.5	23.5	23.8	37.8	27.1	19.7	17.1	15.7	15.9	15.1	14.8	17.2	17.4	29	20.2891	22.3	18.9
39.6	25.3	26.2	20	17.4	26	23.3	22.6	19.2	20.9	24.2	28.7	24.1	24.5	23.5	23.8	37.8	27.1	19.7	17.2	15.7	16	15.1	14.8	17.2	17.4	29	20.3004	22.3	18.9
39.6	25.3	26.2	20	17.4	26	23.3	22.6	19.3	20.9	24.2	28.7	24.1	24.5	23.5	23.8	37.9	27.1	19.8	17.2	15.7	16	15.1	14.8	17.3	17.4	29	20.3013	22.4	18.9
39.6	25.3	26.2	20	17.4	26	23.4	22.6	19.3	21	24.2	28.8	24.1	24.5	23.6	23.8	37.9	27.1	19.8	17.2	15.7	16	15.1	14.8	17.3	17.4	29	20.3207	22.4	18.9
39.6	25.4	26.3	20	17.4	26	23.5	22.6	19.3	21	24.2	28.8	24.2	24.6	23.6	23.8	37.9	27.1	19.8	17.2	15.7	16	15.2	14.9	17.3	17.4	29	20.3296	22.4	18.9
39.6	25.4	26.3	20	17.4	26.1	23.5	22.6	19.3	21	24.3	28.8	24.3	24.7	23.6	23.8	37.9	27.1	19.8	17.2	15.8	16	15.2	14.9	17.3	17.4	29	20.3399	22.4	19
39.6	25.4	26.3	20	17.5	26.1	23.5	22.6	19.4	21	24.3	28.8	24.3	24.7	23.7	23.8	38	27.1	19.8	17.3	15.8	16	15.2	14.9	17.3	17.4	29	20.3477	22.5	19
39.7	25.4	26.3	20	17.5	26.1	23.6	22.7	19.4	21	24.4	28.8	24.3	24.7	23.7	23.9	38	27.2	19.8	17.3	15.8	16	15.2	14.9	17.3	17.4	29	20.3666	22.6	19
39.7	25.4	26.3	20	17.5	26.2	23.6	22.7	19.4	21.1	24.4	28.9	24.3	24.7	23.7	23.9	38	27.2	19.9	17.3	15.8	16	15.2	15	17.3	17.4	29.1	20.3711	22.6	19.1
39.7	25.4	26.3	20	17.5	26.2	23.7	22.7	19.4	21.1	24.4	28.9	24.4	24.7	23.7	23.9	38	27.3	19.9	17.3	15.8	16	15.2	15	17.3	17.5	29.1	20.3835	22.6	19.1
39.8	25.4	26.4	20.1	17.6	26.2	23.7	22.7	19.4	21.1	24.4	28.9	24.4	24.7	23.7	23.9	38.1	27.3	19.9	17.3	15.8	16.1	15.2	15	17.3	17.5	29.1	20.4274	22.6	19.1
39.8	25.4	26.4	20.1	17.6	26.2	23.7	22.8	19.4	21.1	24.4	28.9	24.4	24.7	23.7	23.9	38.1	27.3	19.9	17.3	15.8	16.1	15.2	15	17.3	17.5	29.1	20.4285	22.6	19.1
39.8	25.5	26.4	20.1	17.6	26.2	23.8	22.8	19.4	21.1	24.4	28.9	24.4	24.7	23.8	23.9	38.1	27.3	19.9	17.3	15.8	16.1	15.3	15	17.3	17.5	29.1	20.5079	22.6	19.1
39.8	25.5	26.4	20.1	17.7	26.2	23.8	22.8	19.4	21.1	24.4	29	24.4	24.7	23.8	23.9	38.1	27.3	20	17.3	15.8	16.1	15.3	15.1	17.4	17.5	29.1	20.51	22.6	19.1
39.9	25.5	26.4	20.1	17.7	26.2	23.9	22.8	19.4	21.1	24.4	29	24.4	24.7	23.8	23.9	38.1	27.4	20	17.3	15.9	16.1	15.3	15.1	17.4	17.5	29.1	20.5377	22.6	19.1
39.9	25.5	26.4	20.2	17.7	26.2	23.9	22.8	19.4	21.1	24.5	29	24.5	24.7	23.8	23.9	38.1	27.4	20	17.3	15.9	16.1	15.3	15.1	17.4	17.5	29.1	20.5555	22.6	19.1
40	25.6	26.4	20.2	17.7	26.2	23.9	22.8	19.5	21.1	24.5	29.1	24.5	24.7	23.8	23.9	38.1	27.4	20	17.3	15.9	16.1	15.3	15.1	17.4	17.5	29.2	20.5711	22.6	19.1
40	25.6	26.4	20.2	17.7	26.2	23.9	22.8	19.5	21.2	24.5	29.1	24.6	24.8	23.9	23.9	38.1	27.4	20	17.4	15.9	16.1	15.3	15.1	17.4	17.5	29.2	20.5732	22.6	19.1
40.1	25.6	26.5	20.2	17.7	26.2	23.9	23	19.5	21.2	24.5	29.2	24.6	24.8	23.9	23.9	38.1	27.4	20	17.4	15.9	16.1	15.3	15.1	17.5	17.5	29.2	20.5826	22.7	19.2
40.1	25.6	26.5	20.2	17.7	26.3	23.9	23	19.5	21.2	24.5	29.2	24.6	24.8	23.9	23.9	38.2	27.5	20	17.4	15.9	16.1	15.3	15.1	17.5	17.5	29.2	20.6109	22.7	19.2
40.1	25.7	26.5	20.2	17.8	26.3	23.9	23.2	19.6	21.2	24.5	29.2	24.7	24.9	23.9	23.9	38.2	27.5	20	17.4	15.9	16.1	15.3	15.1	17.5	17.5	29.2	20.6215	22.7	19.2
40.1	25.7	26.5	20.2	17.8	26.3	24	23.2	19.6	21.2	24.5	29.2	24.7	24.9	23.9	23.9	38.2	27.5	20	17.4	15.9	16.1	15.3	15.1	17.5	17.5	29.2	20.6796	22.8	19.2
40.1	25.7	26.5	20.2	17.8	26.3	24	23.2	19.6	21.3	24.6	29.3	24.7	25	23.9	23.9	38.2	27.5	20	17.4	15.9	16.1	15.3	15.1	17.5	17.5	29.3	20.6983	22.8	19.2
40.1	25.7	26.5	20.2	17.8	26.4	24	23.2	19.6	21.3	24.6	29.3	24.7	25	23.9	23.9	38.2	27.5	20	17.4	15.9	16.1	15.4	15.1	17.5	17.5	29.3	20.7512	22.8	19.2
40.2	25.7	26.5	20.2	17.8	26.4	24	23.2	19.7	21.3	24.6	29.3	24.8	25	23.9	24	38.3	27.5	20.1	17.4	15.9	16.1	15.4	15.2	17.6	17.5	29.3	20.7627	22.8	19.2
40.2	25.7	26.5	20.3	17.8	26.4	24	23.2	19.7	21.3	24.6	29.3	24.8	25	24	24	38.3	27.5	20.1	17.4	15.9	16.1	15.4	15.2	17.6	17.6	29.3	20.8001	22.8	19.2
40.2	25.7	26.5	20.3	17.8	26.4	24	23.3	19.7	21.3	24.6	29.3	24.8	25	24	24	38.4	27.6	20.1	17.4	15.9	16.1	15.4	15.2	17.6	17.6	29.3	20.8017	22.8	19.3
40.2	25.7	26.6	20.3	17.8	26.4	24.1	23.3	19.7	21.3	24.6	29.3	24.8	25	24	24	38.4	27.6	20.2	17.4	15.9	16.1	15.4	15.2	17.6	17.6	29.4	20.8245	22.8	19.3
40.3	25.7	26.6	20.3	17.8	26.4	24.1	23.3	19.7	21.3	24.7	29.4	24.9	25	24	24	38.4	27.7	20.2	17.4	16	16.1	15.5	15.2	17.6	17.6	29.4	20.8355	22.8	19.3
40.3	25.7	26.6	20.3	17.8	26.4	24.1	23.3	19.7	21.3	24.7	29.4	24.9	25	24	24	38.4	27.7	20.2	17.5	16	16.2	15.5	15.2	17.7	17.6	29.4	20.8588	22.9	19.3
40.3	25.7	26.6	20.3	17.9	26.4	24.1	23.4	19.7	21.3	24.7	29.5	24.9	25	24	24.1	38.4	27.7	20.2	17.5	16	16.2	15.5	15.2	17.7	17.6	29.4	20.873	22.9	19.3
40.4	25.7	26.6	20.3	17.9	26.5	24.2	23.4	19.8	21.3	24.8	29.5	24.9	25	24	24.1	38.5	27.7	20.2	17.5	16	16.2	15.5	15.2	17.7	17.6	29.4	20.9303	22.9	19.3
40.4	25.8	26.7	20.3	17.9	26.5	24.2	23.5	19.8	21.3	24.8	29.5	24.9	25	24	24.1	38.5	27.7	20.2	17.5	16	16.2	15.5	15.2	17.7	17.6	29.4	20.9312	22.9	19.3
40.4	25.8	26.7	20.3	17.9	26.5	24.2	23.5	19.8	21.3	24.8	29.5	25	25	24	24.1	38.5	27.7	20.2	17.5	16	16.2	15.5	15.2	17.7	17.6	29.4	20.9417	22.9	19.3
40.4	25.8	26.7	20.3	18	26.5	24.2	23.6	19.8	21.3	24.9	29.5	25	25.1	24	24.1	38.5	27.7	20.2	17.5	16	16.2	15.5	15.2	17.7	17.6	29.4	20.9979	22.9	19.4
40.5	25.8	26.7	20.4	18	26.5	24.2	23.6	19.8	21.3	24.9	29.5	25	25.1	24	24.1	38.5	27.7	20.2	17.5	16	16.2	15.5	15.3	17.7	17.7	29.4	21.0012	23	19.4
40.5	25.8	26.7	20.4	18	26.6	24.2	23.6	19.8	21.4	24.9	29.6	25	25.1	24	24.1	38.5	27.7	20.3	17.5	16	16.2	15.5	15.3	17.8	17.7	29.5	21.0403	23	19.4
40.5	25.8	26.7	20.4	18	26.6	24.2	23.6	19.8	21.4	24.9	29.6	25	25.2	24	24.2	38.5	27.8	20.3	17.5	16	16.2	15.5	15.3	17.8	17.7	29.5	21.0506	23	19.4
40.5	25.8	26.8	20.4	18	26.6	24.3	23.7	19.8	21.4	24.9	29.7	25	25.2	24	24.2	38.5	27.8	20.3	17.5	16	16.2	15.6	15.3	17.8	17.7	29.5	21.0524	23	19.4
40.6	25.8	26.8	20.4	18	26.7	24.3	23.7	19.8	21.4	24.9	29.7	25	25.2	24	24.2	38.6	27.8	20.3	17.6	16	16.2	15.6	15.3	17.8	17.7	29.5	21.1018	23	19.4
40.6	25.8	26.8	20.4	18	26.8	24.3	23.7	19.9	21.5	25	29.7	25	25.3	24	24.2	38.6	27.8	20.3	17.6	16	16.3	15.6	15.3	17.8	17.7	29.6	21.1094	23	19.5
40.6	25.9	26.8	20.5	18.1	26.8	24.3	23.8	19.9	21.5	25	29.7	25	25.3	24	24.2	38.6	27.8	20.3	17.6	16	16.3	15.6	15.3	17.8	17.7	29.6	21.1216	23	19.5
40.6	25.9	26.8	20.5	18.1	26.8	24.3	23.8	19.9	21.6	25	29.7	25	25.4	24.1	24.2	38.6	27.9	20.3	17.6	16	16.3	15.6	15.3	17.9	17.7	29.6	21.1339	23	19.5
40.6	26	26.8	20.5	18.1	26.8	24.4	23.8	19.9	21.6	25	29.7	25	25.4	24.1	24.2	38.6	28	20.3	17.6	16	16.3	15.6	15.3	17.9	17.8	29.7	21.1521	23	19.5
40.6	26	26.9	20.5	18.1	26.8	24.4	23.8	19.9	21.6	25	29.7	25	25.4	24.1	24.3	38.6	28	20.3	17.6	16.1	16.4	15.6	15.4	17.9	17.8	29.7	21.1522	23	19.5
40.7	26	26.9	20.5	18.1	26.8	24.5	23.9	19.9	21.6	25	29.7	25.1	25.4	24.2	24.3	38.6	28	20.4	17.6	16.1	16.4	15.6	15.4	17.9	17.8	29.7	21.1698	23	19.5
40.7	26	26.9	20.5	18.1	26.9	24.5	23.9	19.9	21.6	25.1	29.7	25.1	25.4	24.2	24.3	38.6	28	20.4	17.6	16.1	16.4	15.6	15.4	17.9	17.8	29.7	21.1699	23	19.5
40.7	26	26.9	20.5	18.1	26.9	24.5	23.9	19.9	21.6	25.1	29.7	25.2	25.5	24.2	24.3	38.6	28.1	20.4	17.6	16.1	16.4	15.6	15.4	17.9	17.8	29.7	21.1722	23	19.6
40.7	26	26.9	20.5	18.1	26.9	24.5	23.9	20	21.6	25.1	29.8	25.2	25.5	24.2	24.3	38.7	28.1	20.4	17.6	16.1	16.4	15.6	15.4	17.9	17.8	29.7	21.1835	23	19.6
40.8	26	26.9	20.5	18.1	26.9	24.5	24	20	21.6	25.1	29.8	25.2	25.5	24.3	24.3	38.8	28.1	20.4	17.7	16.1	16.4	15.6	15.4	17.9	17.8	29.7	21.1919	23.1	19.6
40.8	26	26.9	20.6	18.1	26.9	24.6	24.1	20	21.6	25.2	29.8	25.3	25.5	24.3	24.3	38.8	28.1	20.4	17.7	16.1	16.4	15.7	15.4	18	17.8	29.7	21.1988	23.1	19.6
40.8	26	26.9	20.6	18.1	26.9	24.6	24.1	20	21.6	25.2	29.9	25.3	25.5	24.3	24.4	38.8	28.1	20.4	17.7	16.1	16.4	15.7	15.4	18	17.8	29.7	21.2118	23.1	19.6
40.8	26.1	27	20.6	18.1	26.9	24.6	24.1	20	21.7	25.2	29.9	25.4	25.5	24.3	24.4	38.8	28.2	20.4	17.7	16.1	16.4	15.7	15.4	18	17.8	29.7	21.2134	23.1	19.6
40.8	26.1	27	20.6	18.1	26.9	24.7	24.2	20	21.7	25.2	29.9	25.4	25.5	24.3	24.4	38.8	28.2	20.4	17.7	16.1	16.4	15.7	15.4	18	17.8	29.7	21.2148	23.1	19.6
40.8	26.1	27	20.6	18.2	26.9	24.7	24.2	20	21.7	25.2	29.9	25.4	25.6	24.3	24.4	38.9	28.2	20.4	17.7	16.1	16.4	15.7	15.4	18	17.8	29.7	21.2149	23.1	19.6
40.9	26.1	27	20.6	18.2	26.9	24.7	24.2	20	21.7	25.2	29.9	25.4	25.6	24.3	24.4	38.9	28.2	20.4	17.8	16.1	16.4	15.7	15.5	18	17.8	29.8	21.2452	23.1	19.7
40.9	26.1	27	20.6	18.2	27	24.7	24.2	20	21.8	25.2	30	25.4	25.6	24.3	24.4	38.9	28.2	20.5	17.8	16.1	16.5	15.7	15.5	18	17.9	29.8	21.2649	23.1	19.7
41	26.1	27	20.6	18.3	27	24.8	24.2	20	21.8	25.2	30	25.4	25.6	24.3	24.4	38.9	28.2	20.5	17.8	16.1	16.5	15.8	15.5	18.1	17.9	29.8	21.2856	23.1	19.7
41	26.1	27	20.6	18.3	27	24.8	24.2	20	21.8	25.2	30	25.4	25.7	24.4	24.5	39	28.3	20.5	17.8	16.1	16.5	15.8	15.5	18.1	17.9	29.8	21.3209	23.1	19.7
41	26.2	27.1	20.6	18.3	27	24.8	24.3	20	21.8	25.2	30.1	25.4	25.7	24.4	24.5	39	28.3	20.5	17.8	16.1	16.5	15.8	15.5	18.1	17.9	29.9	21.3339	23.2	19.7
41	26.2	27.1	20.6	18.3	27	24.8	24.3	20.1	21.8	25.3	30.1	25.5	25.7	24.4	24.5	39	28.3	20.5	17.8	16.1	16.5	15.8	15.5	18.1	17.9	29.9	21.3577	23.2	19.7
41	26.2	27.1	20.6	18.3	27.1	24.8	24.4	20.1	21.8	25.3	30.1	25.5	25.7	24.4	24.5	39	28.3	20.5	17.8	16.1	16.5	15.8	15.5	18.1	17.9	29.9	21.3725	23.2	19.7
41.1	26.2	27.1	20.6	18.3	27.1	24.9	24.4	20.1	21.8	25.3	30.1	25.5	25.8	24.5	24.5	39	28.4	20.5	17.8	16.1	16.5	15.8	15.5	18.1	17.9	29.9	21.409	23.3	19.7
41.1	26.2	27.1	20.6	18.4	27.1	24.9	24.4	20.1	21.8	25.3	30.1	25.5	25.8	24.5	24.5	39	28.4	20.5	17.9	16.1	16.6	15.8	15.5	18.1	17.9	30	21.4114	23.3	19.8
41.1	26.2	27.1	20.6	18.4	27.2	24.9	24.5	20.1	21.9	25.4	30.1	25.5	25.8	24.5	24.5	39	28.4	20.5	17.9	16.1	16.6	15.9	15.5	18.1	18	30	21.4177	23.3	19.8
41.1	26.2	27.1	20.7	18.4	27.2	24.9	24.5	20.1	21.9	25.4	30.2	25.5	25.8	24.5	24.5	39	28.4	20.5	17.9	16.1	16.6	15.9	15.5	18.1	18	30	21.4245	23.4	19.8
41.1	26.2	27.1	20.7	18.4	27.2	24.9	24.5	20.1	21.9	25.4	30.2	25.6	25.9	24.5	24.5	39	28.4	20.5	17.9	16.1	16.6	15.9	15.5	18.1	18	30	21.4295	23.4	19.8
41.1	26.3	27.2	20.7	18.4	27.3	25	24.6	20.1	21.9	25.4	30.2	25.6	25.9	24.6	24.6	39	28.4	20.5	17.9	16.1	16.6	15.9	15.5	18.1	18	30	21.4873	23.4	19.8
41.2	26.3	27.2	20.7	18.4	27.3	25	24.6	20.1	21.9	25.4	30.2	25.6	25.9	24.6	24.6	39.1	28.4	20.5	17.9	16.1	16.6	15.9	15.5	18.1	18	30	21.5036	23.4	19.8
41.2	26.3	27.2	20.7	18.5	27.3	25	24.7	20.1	21.9	25.4	30.2	25.6	25.9	24.6	24.6	39.2	28.4	20.6	17.9	16.1	16.6	15.9	15.5	18.1	18	30	21.5038	23.4	19.8
41.2	26.3	27.2	20.7	18.5	27.3	25.1	24.7	20.2	21.9	25.4	30.2	25.6	25.9	24.6	24.6	39.2	28.5	20.6	17.9	16.1	16.6	15.9	15.5	18.2	18.1	30	21.5116	23.4	19.9
41.2	26.3	27.3	20.7	18.5	27.3	25.1	24.7	20.2	21.9	25.5	30.2	25.7	26	24.6	24.6	39.2	28.5	20.6	17.9	16.2	16.6	16	15.5	18.2	18.1	30	21.5242	23.4	20
41.2	26.3	27.3	20.8	18.5	27.3	25.1	24.8	20.2	21.9	25.5	30.3	25.7	26	24.6	24.6	39.2	28.6	20.6	17.9	16.2	16.6	16	15.5	18.2	18.1	30	21.5312	23.4	20
41.2	26.3	27.3	20.8	18.5	27.4	25.1	24.8	20.2	21.9	25.5	30.3	25.7	26	24.7	24.6	39.3	28.6	20.6	17.9	16.2	16.6	16	15.5	18.2	18.1	30.1	21.5372	23.4	20
41.2	26.3	27.3	20.8	18.5	27.4	25.1	24.8	20.2	21.9	25.5	30.3	25.7	26	24.7	24.6	39.3	28.6	20.6	17.9	16.2	16.6	16	15.5	18.2	18.1	30.1	21.5485	23.5	20
41.2	26.3	27.3	20.8	18.5	27.4	25.1	24.8	20.2	21.9	25.5	30.3	25.8	26	24.7	24.7	39.3	28.6	20.6	17.9	16.2	16.7	16	15.5	18.2	18.1	30.2	21.5779	23.5	20
41.3	26.3	27.3	20.8	18.5	27.4	25.1	24.9	20.2	21.9	25.5	30.3	25.8	26	24.7	24.7	39.3	28.6	20.6	17.9	16.2	16.7	16	15.5	18.3	18.1	30.2	21.5992	23.5	20
41.3	26.4	27.3	20.8	18.5	27.4	25.2	24.9	20.2	21.9	25.5	30.3	25.8	26	24.7	24.7	39.4	28.6	20.6	17.9	16.2	16.7	16	15.5	18.3	18.1	30.2	21.6226	23.5	20
41.3	26.4	27.4	20.8	18.5	27.4	25.2	24.9	20.3	21.9	25.6	30.3	25.8	26	24.7	24.7	39.4	28.6	20.6	18	16.2	16.7	16	15.5	18.3	18.1	30.2	21.6272	23.6	20
41.4	26.4	27.4	20.8	18.5	27.4	25.2	24.9	20.3	21.9	25.6	30.3	25.8	26	24.7	24.8	39.4	28.7	20.6	18	16.2	16.7	16	15.5	18.3	18.1	30.2	21.6383	23.6	20
41.5	26.4	27.4	20.9	18.5	27.4	25.2	25	20.3	21.9	25.6	30.4	25.9	26.1	24.7	24.8	39.4	28.7	20.6	18	16.2	16.7	16	15.5	18.3	18.1	30.3	21.6909	23.6	20
41.5	26.4	27.4	20.9	18.6	27.4	25.2	25	20.3	22	25.6	30.4	25.9	26.1	24.8	24.8	39.4	28.7	20.6	18	16.2	16.7	16.1	15.6	18.3	18.1	30.3	21.6982	23.7	20
41.5	26.4	27.4	20.9	18.6	27.4	25.3	25	20.3	22	25.6	30.4	25.9	26.1	24.8	24.8	39.4	28.7	20.7	18	16.2	16.7	16.1	15.6	18.3	18.1	30.3	21.6984	23.7	20
41.5	26.4	27.4	20.9	18.6	27.4	25.3	25.1	20.4	22	25.6	30.4	25.9	26.1	24.8	24.8	39.4	28.7	20.7	18	16.2	16.8	16.1	15.6	18.3	18.2	30.3	21.7019	23.7	20
41.5	26.4	27.4	20.9	18.6	27.4	25.3	25.1	20.4	22.1	25.7	30.4	25.9	26.2	24.8	24.8	39.4	28.7	20.7	18	16.2	16.8	16.1	15.6	18.3	18.2	30.3	21.7076	23.7	20
41.5	26.4	27.4	20.9	18.6	27.4	25.3	25.1	20.4	22.1	25.7	30.5	25.9	26.2	24.9	24.8	39.4	28.7	20.7	18.1	16.2	16.8	16.1	15.6	18.3	18.2	30.3	21.7079	23.7	20
41.5	26.4	27.4	20.9	18.7	27.5	25.4	25.1	20.4	22.1	25.7	30.5	25.9	26.2	24.9	24.9	39.4	28.8	20.7	18.1	16.3	16.8	16.1	15.6	18.3	18.2	30.4	21.7402	23.7	20
41.6	26.4	27.5	20.9	18.7	27.5	25.4	25.1	20.4	22.1	25.7	30.5	25.9	26.2	24.9	24.9	39.5	28.8	20.7	18.1	16.3	16.8	16.1	15.6	18.3	18.2	30.4	21.756	23.7	20
41.6	26.4	27.5	20.9	18.7	27.5	25.4	25.1	20.4	22.1	25.7	30.6	26	26.2	24.9	25	39.5	28.8	20.8	18.1	16.3	16.8	16.1	15.6	18.4	18.2	30.4	21.7699	23.7	20.1
41.6	26.4	27.5	20.9	18.7	27.5	25.4	25.2	20.5	22.1	25.7	30.6	26	26.2	24.9	25	39.5	28.8	20.8	18.1	16.3	16.8	16.1	15.6	18.4	18.2	30.5	21.7726	23.7	20.1
41.6	26.4	27.5	20.9	18.7	27.6	25.4	25.2	20.5	22.1	25.7	30.6	26	26.3	24.9	25	39.5	28.8	20.8	18.1	16.3	16.8	16.1	15.6	18.4	18.2	30.5	21.8087	23.7	20.1
41.7	26.4	27.5	21	18.7	27.6	25.4	25.2	20.5	22.1	25.7	30.6	26	26.3	25	25	39.5	28.9	20.8	18.1	16.3	16.8	16.1	15.6	18.4	18.2	30.5	21.8092	23.7	20.1
41.7	26.4	27.5	21	18.7	27.6	25.5	25.2	20.5	22.1	25.8	30.7	26	26.3	25	25	39.6	28.9	20.8	18.1	16.3	16.8	16.1	15.7	18.4	18.2	30.5	21.8173	23.8	20.1
41.7	26.4	27.5	21	18.7	27.6	25.5	25.2	20.5	22.1	25.8	30.7	26	26.3	25	25	39.6	28.9	20.8	18.1	16.3	16.8	16.1	15.7	18.5	18.3	30.6	21.8214	23.8	20.1
41.7	26.4	27.5	21	18.7	27.6	25.5	25.2	20.6	22.2	25.8	30.7	26	26.4	25	25.1	39.6	28.9	20.8	18.1	16.3	16.8	16.1	15.7	18.5	18.3	30.6	21.8215	23.8	20.1
41.7	26.4	27.5	21	18.7	27.6	25.5	25.2	20.6	22.2	25.8	30.7	26	26.4	25	25.1	39.6	28.9	20.8	18.2	16.3	16.8	16.1	15.7	18.5	18.3	30.6	21.8271	23.8	20.2
41.8	26.4	27.5	21	18.7	27.6	25.6	25.3	20.6	22.2	25.8	30.8	26	26.4	25	25.1	39.6	29	20.8	18.2	16.3	16.8	16.1	15.7	18.5	18.3	30.6	21.8522	23.8	20.2
41.8	26.4	27.5	21	18.7	27.6	25.6	25.3	20.6	22.2	25.8	30.8	26	26.4	25	25.1	39.6	29	20.8	18.2	16.3	16.8	16.1	15.7	18.5	18.3	30.6	21.8771	23.9	20.2
41.8	26.5	27.5	21	18.7	27.6	25.7	25.3	20.6	22.2	25.8	30.8	26	26.4	25	25.1	39.6	29	20.8	18.2	16.4	16.9	16.1	15.7	18.5	18.4	30.7	21.9018	23.9	20.3
41.8	26.5	27.5	21	18.7	27.6	25.7	25.4	20.6	22.2	25.8	30.8	26	26.4	25	25.1	39.6	29	20.8	18.2	16.4	16.9	16.1	15.7	18.5	18.4	30.7	21.9115	23.9	20.3
41.9	26.5	27.6	21	18.7	27.6	25.7	25.4	20.6	22.2	25.9	30.9	26.1	26.4	25.1	25.1	39.7	29	21	18.2	16.4	16.9	16.2	15.7	18.5	18.4	30.7	21.9128	23.9	20.3
41.9	26.5	27.6	21	18.7	27.6	25.7	25.4	20.7	22.2	25.9	30.9	26.1	26.5	25.1	25.1	39.7	29	21	18.2	16.4	16.9	16.2	15.7	18.6	18.4	30.7	21.9213	23.9	20.3
42	26.5	27.6	21	18.7	27.6	25.7	25.5	20.7	22.2	25.9	30.9	26.1	26.5	25.1	25.1	39.7	29	21	18.2	16.4	16.9	16.2	15.8	18.6	18.4	30.7	21.9219	23.9	20.3
42	26.5	27.6	21	18.7	27.6	25.7	25.5	20.7	22.3	25.9	30.9	26.1	26.5	25.2	25.2	39.7	29	21	18.2	16.4	16.9	16.2	15.8	18.6	18.4	30.7	21.9219	24	20.3
42.1	26.5	27.7	21	18.7	27.7	25.7	25.5	20.8	22.3	26	31	26.1	26.5	25.2	25.2	39.7	29.1	21	18.2	16.4	16.9	16.2	15.8	18.7	18.4	30.7	21.9219	24	20.3
42.1	26.5	27.7	21	18.7	27.7	25.8	25.5	20.8	22.3	26	31	26.2	26.5	25.2	25.2	39.7	29.1	21	18.2	16.4	16.9	16.3	15.8	18.7	18.4	30.8	21.9221	24	20.3
42.1	26.6	27.7	21.1	18.8	27.7	25.8	25.5	20.8	22.3	26	31	26.2	26.5	25.2	25.2	39.7	29.1	21.1	18.2	16.4	16.9	16.3	15.8	18.7	18.4	30.8	21.9541	24	20.4
42.1	26.6	27.7	21.1	18.8	27.7	25.8	25.5	20.8	22.3	26	31	26.2	26.5	25.2	25.2	39.7	29.1	21.1	18.3	16.4	16.9	16.3	15.8	18.7	18.5	30.8	21.9659	24	20.4
42.1	26.6	27.7	21.1	18.8	27.8	25.8	25.6	20.8	22.3	26.1	31	26.2	26.5	25.3	25.3	39.7	29.1	21.1	18.3	16.4	17	16.3	15.8	18.7	18.5	30.8	21.9735	24	20.4
42.1	26.6	27.7	21.1	18.8	27.8	25.9	25.6	20.8	22.3	26.1	31	26.2	26.5	25.3	25.3	39.7	29.2	21.1	18.3	16.4	17	16.3	15.8	18.7	18.5	30.9	21.9977	24	20.4
42.2	26.6	27.7	21.1	18.9	27.8	25.9	25.8	20.8	22.3	26.1	31	26.3	26.5	25.3	25.3	39.7	29.2	21.1	18.3	16.4	17	16.3	15.8	18.7	18.5	30.9	21.9977	24	20.4
42.2	26.6	27.7	21.1	18.9	27.8	25.9	25.8	20.8	22.3	26.1	31	26.3	26.6	25.3	25.3	39.7	29.2	21.2	18.4	16.4	17	16.3	15.8	18.7	18.5	30.9	21.9978	24	20.4
42.2	26.6	27.7	21.1	18.9	27.8	25.9	25.8	20.8	22.3	26.1	31	26.3	26.6	25.3	25.4	39.8	29.2	21.2	18.4	16.4	17	16.3	15.9	18.7	18.5	30.9	21.9978	24	20.4
42.2	26.6	27.7	21.1	18.9	27.8	25.9	25.8	20.9	22.3	26.1	31	26.3	26.6	25.3	25.4	39.8	29.2	21.2	18.4	16.4	17	16.3	15.9	18.7	18.5	30.9	22.0009	24	20.4
42.2	26.6	27.7	21.1	18.9	27.9	25.9	25.8	20.9	22.3	26.1	31.1	26.3	26.7	25.3	25.4	39.8	29.2	21.2	18.4	16.4	17	16.3	15.9	18.7	18.5	31	22.0009	24	20.5
42.2	26.6	27.7	21.1	19	27.9	25.9	25.9	20.9	22.4	26.2	31.1	26.4	26.7	25.3	25.4	39.8	29.3	21.2	18.4	16.4	17	16.3	15.9	18.7	18.6	31	22.0009	24	20.5
42.2	26.6	27.7	21.1	19	27.9	25.9	25.9	20.9	22.4	26.2	31.1	26.4	26.7	25.4	25.5	39.9	29.4	21.2	18.4	16.4	17.1	16.3	15.9	18.7	18.6	31	22.001	24	20.5
42.2	26.7	27.7	21.2	19	27.9	26	25.9	20.9	22.4	26.2	31.1	26.4	26.7	25.4	25.5	39.9	29.4	21.2	18.4	16.4	17.1	16.3	15.9	18.7	18.6	31	22.001	24	20.5
42.2	26.7	27.7	21.2	19	27.9	26	26	20.9	22.4	26.2	31.1	26.4	26.7	25.4	25.5	39.9	29.4	21.2	18.4	16.4	17.1	16.4	15.9	18.7	18.6	31	22.001	24	20.5
42.3	26.7	27.7	21.2	19	27.9	26	26	21	22.4	26.2	31.1	26.4	26.7	25.4	25.5	39.9	29.4	21.2	18.4	16.5	17.1	16.4	15.9	18.7	18.6	31	22.001	24.1	20.5
42.3	26.7	27.7	21.2	19	27.9	26	26.1	21	22.5	26.2	31.1	26.5	26.7	25.4	25.5	39.9	29.4	21.3	18.5	16.5	17.1	16.4	15.9	18.7	18.6	31	22.001	24.1	20.5
42.3	26.8	27.7	21.2	19	27.9	26.1	26.1	21	22.5	26.3	31.2	26.5	26.7	25.4	25.6	39.9	29.4	21.3	18.5	16.5	17.1	16.4	15.9	18.8	18.6	31	22.001	24.1	20.5
42.3	26.8	27.8	21.2	19	27.9	26.1	26.1	21	22.5	26.3	31.2	26.5	26.8	25.5	25.6	40	29.5	21.3	18.5	16.5	17.1	16.4	16	18.8	18.6	31.1	22.001	24.2	20.5
42.3	26.8	27.8	21.2	19	27.9	26.1	26.2	21	22.5	26.3	31.2	26.5	26.8	25.5	25.6	40	29.5	21.3	18.5	16.5	17.2	16.4	16	18.8	18.6	31.1	22.0011	24.2	20.5
42.4	26.8	27.8	21.2	19	27.9	26.1	26.2	21	22.6	26.3	31.3	26.6	26.8	25.5	25.6	40	29.5	21.3	18.5	16.5	17.2	16.4	16	18.8	18.6	31.1	22.0385	24.2	20.5
42.4	26.8	27.8	21.2	19.1	28	26.1	26.2	21	22.6	26.3	31.3	26.6	26.8	25.5	25.6	40	29.5	21.3	18.5	16.5	17.2	16.4	16	18.8	18.6	31.2	22.1127	24.2	20.5
42.4	26.8	27.8	21.2	19.1	28	26.1	26.2	21	22.6	26.3	31.3	26.6	26.8	25.5	25.6	40	29.5	21.3	18.5	16.5	17.2	16.4	16	18.8	18.7	31.2	22.1156	24.2	20.5
42.4	26.9	27.8	21.2	19.1	28	26.1	26.3	21.1	22.6	26.3	31.3	26.6	26.8	25.5	25.6	40	29.6	21.3	18.5	16.5	17.2	16.4	16	18.8	18.7	31.2	22.1601	24.2	20.5
42.4	26.9	27.9	21.2	19.1	28	26.1	26.3	21.1	22.6	26.4	31.3	26.7	26.8	25.6	25.7	40	29.6	21.3	18.5	16.6	17.2	16.4	16.1	18.8	18.7	31.2	22.1619	24.2	20.6
42.5	26.9	27.9	21.3	19.1	28	26.2	26.3	21.1	22.6	26.4	31.4	26.7	26.8	25.6	25.7	40	29.7	21.3	18.5	16.6	17.2	16.4	16.1	18.8	18.7	31.2	22.1619	24.3	20.6
42.5	26.9	27.9	21.3	19.1	28	26.2	26.3	21.1	22.6	26.4	31.4	26.7	26.8	25.6	25.7	40	29.7	21.3	18.6	16.6	17.2	16.4	16.1	18.8	18.7	31.2	22.1891	24.3	20.6
42.5	26.9	27.9	21.3	19.1	28.1	26.3	26.4	21.1	22.6	26.4	31.4	26.8	26.9	25.6	25.7	40	29.7	21.3	18.6	16.6	17.2	16.5	16.1	18.9	18.7	31.2	22.1891	24.3	20.6
42.6	26.9	27.9	21.3	19.1	28.2	26.3	26.4	21.2	22.6	26.4	31.4	26.8	26.9	25.6	25.7	40.1	29.7	21.3	18.6	16.6	17.2	16.5	16.1	18.9	18.7	31.3	22.2122	24.3	20.6
42.6	26.9	27.9	21.3	19.1	28.2	26.3	26.4	21.2	22.6	26.5	31.4	26.8	26.9	25.6	25.7	40.1	29.7	21.3	18.6	16.6	17.2	16.5	16.1	18.9	18.7	31.3	22.2302	24.3	20.6
42.6	26.9	28	21.3	19.1	28.2	26.3	26.4	21.3	22.6	26.5	31.5	26.8	26.9	25.7	25.7	40.1	29.7	21.4	18.6	16.6	17.2	16.5	16.1	18.9	18.7	31.3	22.233	24.3	20.6
42.6	27	28	21.3	19.1	28.3	26.3	26.4	21.3	22.6	26.5	31.5	26.8	26.9	25.7	25.7	40.1	29.8	21.4	18.6	16.6	17.2	16.5	16.1	18.9	18.7	31.4	22.2397	24.4	20.6
42.6	27	28.1	21.3	19.1	28.3	26.3	26.5	21.3	22.7	26.5	31.5	26.9	26.9	25.7	25.8	40.1	29.8	21.4	18.6	16.6	17.3	16.6	16.1	19	18.7	31.4	22.2417	24.4	20.7
42.6	27	28.1	21.3	19.2	28.3	26.3	26.5	21.3	22.7	26.6	31.5	26.9	27	25.7	25.8	40.1	29.8	21.4	18.6	16.6	17.3	16.6	16.1	19	18.7	31.4	22.2582	24.4	20.7
42.7	27	28.1	21.3	19.2	28.3	26.3	26.5	21.3	22.7	26.6	31.6	26.9	27	25.7	25.8	40.1	29.8	21.4	18.6	16.6	17.3	16.6	16.1	19	18.7	31.5	22.2845	24.4	20.7
42.7	27	28.1	21.3	19.2	28.3	26.4	26.6	21.3	22.7	26.6	31.6	26.9	27	25.8	25.8	40.1	29.8	21.4	18.6	16.6	17.3	16.6	16.1	19	18.7	31.5	22.2886	24.4	20.7
42.7	27	28.1	21.3	19.2	28.3	26.4	26.6	21.3	22.7	26.6	31.6	26.9	27	25.8	25.8	40.1	29.8	21.4	18.6	16.6	17.3	16.6	16.1	19	18.7	31.5	22.3111	24.4	20.7
42.7	27	28.1	21.3	19.2	28.3	26.4	26.6	21.3	22.7	26.6	31.6	26.9	27	25.8	25.8	40.2	29.9	21.4	18.6	16.6	17.3	16.6	16.1	19	18.7	31.5	22.3132	24.4	20.8
42.7	27.1	28.2	21.3	19.2	28.3	26.4	26.6	21.3	22.8	26.6	31.6	26.9	27	25.8	25.8	40.2	29.9	21.4	18.6	16.7	17.3	16.6	16.1	19	18.7	31.5	22.3585	24.4	20.8
42.8	27.1	28.2	21.3	19.2	28.3	26.4	26.6	21.3	22.8	26.7	31.6	27	27	25.9	25.8	40.2	29.9	21.4	18.6	16.7	17.3	16.6	16.1	19	18.8	31.6	22.3593	24.4	20.8
42.8	27.1	28.2	21.3	19.2	28.3	26.4	26.7	21.3	22.8	26.7	31.6	27	27	25.9	25.8	40.2	29.9	21.4	18.6	16.7	17.3	16.6	16.1	19	18.8	31.6	22.3623	24.5	20.8
42.9	27.1	28.2	21.3	19.2	28.4	26.4	26.8	21.3	22.8	26.7	31.6	27	27	25.9	25.8	40.2	29.9	21.4	18.6	16.7	17.3	16.6	16.1	19.1	18.8	31.6	22.3631	24.5	20.8
42.9	27.1	28.3	21.4	19.2	28.4	26.4	26.8	21.3	22.8	26.7	31.6	27	27	25.9	25.8	40.2	30	21.4	18.7	16.7	17.3	16.7	16.1	19.1	18.8	31.6	22.4171	24.5	20.9
42.9	27.1	28.3	21.4	19.2	28.4	26.4	26.9	21.3	22.8	26.8	31.6	27	27	25.9	25.9	40.2	30	21.5	18.7	16.7	17.3	16.7	16.1	19.1	18.8	31.6	22.4539	24.5	20.9
42.9	27.1	28.3	21.4	19.2	28.5	26.5	26.9	21.3	22.9	26.8	31.7	27	27	25.9	25.9	40.3	30	21.5	18.7	16.7	17.3	16.7	16.1	19.1	18.8	31.6	22.4627	24.5	20.9
42.9	27.1	28.3	21.4	19.2	28.6	26.5	26.9	21.3	22.9	26.8	31.7	27	27	25.9	25.9	40.3	30	21.5	18.7	16.7	17.3	16.7	16.1	19.1	18.8	31.7	22.5547	24.5	20.9
42.9	27.1	28.3	21.4	19.3	28.6	26.5	26.9	21.3	22.9	26.8	31.7	27	27	25.9	25.9	40.3	30	21.5	18.7	16.7	17.3	16.7	16.1	19.1	18.8	31.7	22.5592	24.5	20.9
42.9	27.1	28.3	21.4	19.3	28.6	26.5	26.9	21.3	22.9	26.8	31.7	27.1	27	25.9	25.9	40.3	30	21.5	18.7	16.7	17.3	16.7	16.1	19.2	18.8	31.7	22.599	24.6	20.9
42.9	27.1	28.4	21.4	19.3	28.6	26.5	27	21.4	22.9	26.8	31.7	27.1	27.1	25.9	25.9	40.3	30	21.6	18.7	16.7	17.3	16.7	16.2	19.2	18.8	31.7	22.6008	24.6	20.9
42.9	27.1	28.4	21.4	19.3	28.7	26.5	27	21.4	23	26.8	31.7	27.2	27.1	26	25.9	40.3	30.1	21.6	18.7	16.7	17.3	16.7	16.2	19.2	18.8	31.8	22.6077	24.6	20.9
43	27.1	28.4	21.5	19.3	28.7	26.6	27	21.4	23	26.8	31.8	27.2	27.1	26	26	40.4	30.1	21.6	18.7	16.7	17.4	16.7	16.2	19.2	18.8	31.8	22.6095	24.6	20.9
43	27.1	28.4	21.5	19.3	28.7	26.6	27.1	21.4	23	26.8	31.8	27.3	27.2	26	26	40.4	30.1	21.6	18.7	16.7	17.4	16.7	16.2	19.2	18.8	31.8	22.6252	24.6	21
43	27.1	28.4	21.5	19.3	28.7	26.7	27.1	21.4	23	26.8	31.8	27.3	27.2	26	26	40.4	30.1	21.6	18.7	16.7	17.4	16.8	16.2	19.3	18.9	31.8	22.6326	24.6	21
43	27.1	28.4	21.5	19.3	28.7	26.7	27.1	21.4	23	26.9	31.8	27.3	27.2	26	26	40.4	30.1	21.6	18.7	16.7	17.4	16.8	16.3	19.3	18.9	31.8	22.6386	24.6	21
43	27.1	28.4	21.5	19.3	28.7	26.7	27.1	21.4	23	26.9	31.9	27.3	27.2	26	26	40.4	30.1	21.6	18.7	16.7	17.4	16.8	16.3	19.3	18.9	31.9	22.6411	24.6	21
43	27.2	28.4	21.5	19.3	28.8	26.7	27.1	21.5	23	27	31.9	27.4	27.2	26	26	40.4	30.1	21.6	18.7	16.8	17.4	16.8	16.3	19.3	18.9	31.9	22.6507	24.7	21
43	27.2	28.4	21.5	19.4	28.8	26.7	27.1	21.5	23	27	31.9	27.4	27.2	26	26.1	40.4	30.1	21.6	18.7	16.8	17.4	16.8	16.3	19.3	18.9	31.9	22.6575	24.7	21
43	27.2	28.4	21.5	19.4	28.8	26.8	27.1	21.5	23	27	31.9	27.4	27.3	26	26.1	40.5	30.2	21.6	18.7	16.8	17.4	16.8	16.3	19.3	18.9	31.9	22.6616	24.7	21
43	27.2	28.4	21.6	19.4	28.8	26.8	27.2	21.5	23.1	27	31.9	27.4	27.3	26	26.1	40.5	30.2	21.7	18.7	16.8	17.4	16.8	16.3	19.3	18.9	31.9	22.6702	24.7	21
43	27.2	28.4	21.6	19.4	28.8	26.8	27.2	21.6	23.1	27	32	27.5	27.3	26	26.1	40.5	30.2	21.7	18.8	16.8	17.4	16.8	16.3	19.3	18.9	32	22.6862	24.7	21
43	27.2	28.5	21.6	19.4	28.8	26.8	27.2	21.6	23.1	27	32	27.5	27.3	26	26.1	40.5	30.3	21.7	18.8	16.8	17.4	16.8	16.3	19.3	18.9	32	22.7059	24.7	21
43	27.3	28.5	21.6	19.4	28.8	26.8	27.2	21.6	23.1	27.1	32	27.5	27.3	26	26.1	40.5	30.3	21.7	18.8	16.8	17.4	16.8	16.3	19.3	18.9	32	22.7299	24.7	21
43.1	27.3	28.5	21.6	19.5	28.9	26.9	27.2	21.6	23.2	27.1	32	27.5	27.3	26	26.1	40.5	30.3	21.7	18.8	16.8	17.4	16.8	16.3	19.3	18.9	32	22.7477	24.7	21
43.1	27.3	28.5	21.6	19.5	28.9	26.9	27.3	21.6	23.2	27.1	32	27.5	27.3	26	26.1	40.5	30.3	21.7	18.8	16.8	17.4	16.9	16.3	19.3	19	32	22.748	24.7	21
43.1	27.3	28.5	21.6	19.5	28.9	26.9	27.3	21.6	23.2	27.1	32	27.6	27.3	26	26.1	40.6	30.3	21.7	18.9	16.8	17.5	16.9	16.4	19.3	19	32	22.7482	24.7	21
43.1	27.3	28.5	21.6	19.5	28.9	26.9	27.4	21.6	23.2	27.1	32.1	27.6	27.3	26	26.1	40.6	30.3	21.7	18.9	16.8	17.5	16.9	16.4	19.4	19	32	22.7553	24.7	21
43.2	27.3	28.5	21.7	19.5	28.9	26.9	27.4	21.6	23.2	27.1	32.1	27.6	27.3	26	26.2	40.6	30.3	21.7	18.9	16.8	17.5	16.9	16.4	19.4	19	32	22.7578	24.7	21
43.2	27.4	28.5	21.7	19.5	29	26.9	27.4	21.6	23.2	27.1	32.1	27.6	27.3	26	26.2	40.6	30.3	21.7	18.9	16.8	17.5	16.9	16.4	19.4	19	32	22.7673	24.7	21
43.2	27.4	28.5	21.7	19.5	29	26.9	27.5	21.6	23.2	27.1	32.1	27.7	27.4	26.1	26.2	40.6	30.3	21.8	18.9	16.8	17.5	16.9	16.4	19.4	19	32	22.7844	24.7	21
43.2	27.4	28.5	21.7	19.5	29	26.9	27.6	21.7	23.2	27.1	32.2	27.7	27.4	26.1	26.2	40.6	30.4	21.8	18.9	16.8	17.5	16.9	16.4	19.4	19	32.1	22.805	24.8	21
43.2	27.4	28.5	21.7	19.5	29	26.9	27.7	21.7	23.2	27.1	32.2	27.7	27.4	26.1	26.2	40.6	30.4	21.8	19	16.8	17.5	16.9	16.4	19.4	19	32.1	22.8066	24.8	21
43.3	27.4	28.5	21.7	19.5	29	26.9	27.7	21.7	23.2	27.1	32.2	27.7	27.4	26.1	26.2	40.6	30.4	21.8	19	16.8	17.5	16.9	16.4	19.4	19	32.1	22.8066	24.8	21
43.3	27.4	28.6	21.7	19.5	29	27	27.7	21.8	23.2	27.1	32.2	27.7	27.4	26.1	26.3	40.6	30.4	21.8	19	16.8	17.5	16.9	16.4	19.4	19	32.1	22.8086	24.8	21
43.3	27.4	28.6	21.8	19.6	29	27	27.8	21.8	23.3	27.1	32.2	27.7	27.4	26.1	26.3	40.6	30.4	21.8	19	16.8	17.5	16.9	16.4	19.4	19	32.2	22.8094	24.9	21
43.3	27.4	28.6	21.8	19.6	29	27	27.8	21.8	23.3	27.2	32.2	27.7	27.4	26.1	26.3	40.6	30.4	21.8	19	16.9	17.6	16.9	16.4	19.5	19	32.2	22.8096	24.9	21
43.3	27.4	28.6	21.8	19.6	29.1	27	27.8	21.8	23.3	27.2	32.2	27.7	27.4	26.1	26.3	40.6	30.4	21.8	19	16.9	17.6	16.9	16.4	19.6	19	32.2	22.817	24.9	21
43.3	27.4	28.6	21.8	19.6	29.1	27.1	27.8	21.8	23.3	27.2	32.3	27.7	27.4	26.1	26.3	40.6	30.4	21.9	19	16.9	17.6	16.9	16.4	19.6	19	32.2	22.8246	25	21
43.3	27.4	28.6	21.8	19.6	29.1	27.1	27.8	21.8	23.3	27.2	32.3	27.8	27.4	26.1	26.4	40.6	30.4	21.9	19	16.9	17.6	16.9	16.5	19.6	19	32.2	22.8313	25	21
43.3	27.4	28.6	21.8	19.6	29.1	27.1	27.9	21.8	23.3	27.2	32.3	27.8	27.5	26.2	26.4	40.7	30.5	21.9	19	16.9	17.6	16.9	16.5	19.6	19.1	32.2	22.8383	25	21
43.3	27.4	28.6	21.8	19.6	29.1	27.1	27.9	21.8	23.3	27.2	32.3	27.8	27.5	26.2	26.4	40.7	30.5	21.9	19.1	16.9	17.6	17	16.5	19.6	19.1	32.3	22.8426	25	21
43.3	27.5	28.6	21.8	19.6	29.1	27.1	28	21.8	23.3	27.2	32.3	27.8	27.6	26.2	26.4	40.7	30.5	21.9	19.1	16.9	17.6	17	16.5	19.6	19.1	32.3	22.8484	25	21.1
43.3	27.5	28.7	21.8	19.6	29.1	27.1	28	21.8	23.3	27.3	32.3	27.8	27.6	26.2	26.4	40.7	30.5	21.9	19.1	16.9	17.6	17	16.5	19.6	19.1	32.4	22.8503	25	21.1
43.4	27.5	28.7	21.8	19.6	29.2	27.1	28.1	21.9	23.3	27.3	32.4	27.9	27.6	26.2	26.4	40.7	30.5	21.9	19.1	16.9	17.7	17	16.6	19.6	19.1	32.4	22.8602	25	21.1
43.4	27.5	28.7	21.8	19.7	29.2	27.1	28.1	21.9	23.3	27.3	32.4	27.9	27.6	26.2	26.4	40.7	30.5	21.9	19.1	16.9	17.7	17	16.6	19.6	19.1	32.4	22.868	25	21.1
43.4	27.5	28.7	21.8	19.7	29.2	27.2	28.1	21.9	23.3	27.3	32.4	27.9	27.6	26.2	26.4	40.7	30.5	21.9	19.1	16.9	17.7	17.1	16.6	19.6	19.1	32.4	22.8712	25	21.1
43.4	27.5	28.7	21.8	19.7	29.2	27.2	28.1	21.9	23.4	27.3	32.4	28	27.7	26.2	26.4	40.7	30.5	21.9	19.1	16.9	17.7	17.1	16.6	19.6	19.1	32.4	22.9109	25	21.1
43.4	27.5	28.7	21.8	19.7	29.2	27.2	28.1	21.9	23.4	27.3	32.4	28	27.7	26.2	26.4	40.7	30.6	21.9	19.1	16.9	17.7	17.1	16.6	19.6	19.1	32.4	22.9276	25	21.1
43.4	27.5	28.7	21.8	19.7	29.2	27.2	28.2	21.9	23.4	27.4	32.4	28	27.7	26.2	26.4	40.7	30.6	21.9	19.1	16.9	17.7	17.1	16.6	19.6	19.1	32.4	22.9747	25	21.1
43.5	27.5	28.7	21.9	19.7	29.2	27.3	28.2	21.9	23.4	27.4	32.5	28	27.7	26.3	26.4	40.8	30.6	21.9	19.2	16.9	17.7	17.1	16.6	19.7	19.1	32.5	22.9973	25	21.1
43.5	27.5	28.7	21.9	19.7	29.2	27.3	28.2	21.9	23.4	27.4	32.5	28	27.7	26.3	26.4	40.8	30.6	21.9	19.2	16.9	17.7	17.1	16.6	19.7	19.2	32.5	22.9973	25	21.1
43.5	27.6	28.7	21.9	19.7	29.2	27.4	28.3	21.9	23.5	27.5	32.5	28	27.7	26.3	26.4	40.8	30.6	21.9	19.2	16.9	17.7	17.2	16.6	19.7	19.2	32.5	22.999	25	21.1
43.5	27.6	28.8	21.9	19.7	29.2	27.4	28.3	21.9	23.5	27.5	32.5	28	27.8	26.4	26.5	40.8	30.6	21.9	19.2	16.9	17.8	17.2	16.6	19.7	19.2	32.5	23.0006	25	21.1
43.6	27.6	28.8	21.9	19.8	29.2	27.4	28.3	21.9	23.5	27.5	32.5	28	27.8	26.4	26.5	40.8	30.6	21.9	19.2	16.9	17.8	17.2	16.6	19.7	19.2	32.5	23.0006	25	21.1
43.6	27.6	28.8	21.9	19.8	29.2	27.4	28.4	21.9	23.5	27.5	32.5	28	27.8	26.4	26.5	40.8	30.6	21.9	19.2	16.9	17.8	17.2	16.6	19.7	19.2	32.5	23.0007	25	21.1
43.6	27.6	28.8	21.9	19.8	29.3	27.4	28.4	21.9	23.5	27.5	32.5	28	27.8	26.4	26.5	40.9	30.6	21.9	19.2	16.9	17.8	17.2	16.6	19.7	19.2	32.5	23.0007	25.1	21.2
43.6	27.6	28.8	21.9	19.8	29.3	27.4	28.4	21.9	23.5	27.5	32.5	28	27.8	26.4	26.5	40.9	30.6	21.9	19.2	16.9	17.8	17.2	16.6	19.8	19.2	32.6	23.0007	25.1	21.2
43.7	27.6	28.8	21.9	19.9	29.3	27.5	28.5	21.9	23.6	27.5	32.6	28	27.8	26.4	26.5	40.9	30.6	22	19.2	17	17.9	17.2	16.7	19.8	19.2	32.6	23.0007	25.1	21.2
43.7	27.6	28.8	21.9	19.9	29.3	27.5	28.6	22	23.6	27.6	32.6	28	27.8	26.4	26.5	40.9	30.7	22	19.2	17	17.9	17.2	16.7	19.8	19.2	32.6	23.0007	25.1	21.2
43.7	27.6	28.8	21.9	19.9	29.3	27.5	28.7	22	23.6	27.6	32.6	28	27.8	26.4	26.5	40.9	30.7	22	19.2	17	17.9	17.2	16.7	19.8	19.2	32.6	23.0007	25.2	21.2
43.7	27.6	28.9	21.9	19.9	29.4	27.5	28.8	22	23.6	27.6	32.7	28.1	27.9	26.4	26.5	40.9	30.7	22	19.2	17	17.9	17.2	16.7	19.8	19.2	32.6	23.0007	25.2	21.2
43.7	27.6	28.9	21.9	19.9	29.4	27.5	28.8	22	23.6	27.6	32.7	28.1	27.9	26.5	26.6	41	30.8	22	19.2	17	17.9	17.2	16.7	19.8	19.2	32.6	23.0007	25.2	21.2
43.7	27.6	28.9	21.9	19.9	29.4	27.5	28.8	22	23.6	27.6	32.7	28.1	27.9	26.5	26.6	41	30.8	22	19.2	17	17.9	17.2	16.7	19.8	19.2	32.6	23.001	25.2	21.2
43.7	27.6	28.9	21.9	19.9	29.4	27.5	28.8	22	23.7	27.6	32.7	28.1	27.9	26.5	26.6	41	30.8	22	19.2	17	17.9	17.3	16.7	19.9	19.2	32.6	23.0067	25.2	21.2
43.7	27.7	29	21.9	19.9	29.5	27.6	28.8	22	23.7	27.6	32.7	28.1	28	26.5	26.6	41	30.8	22	19.3	17	17.9	17.3	16.7	19.9	19.2	32.6	23.0159	25.2	21.2
43.7	27.7	29	21.9	19.9	29.5	27.6	28.8	22	23.7	27.7	32.7	28.2	28	26.5	26.6	41	30.8	22	19.3	17	18	17.3	16.7	19.9	19.2	32.6	23.0168	25.2	21.2
43.8	27.7	29	21.9	19.9	29.5	27.6	28.8	22	23.7	27.7	32.7	28.2	28	26.5	26.6	41	30.8	22	19.3	17	18	17.3	16.7	19.9	19.3	32.7	23.0765	25.2	21.2
43.8	27.7	29	21.9	19.9	29.5	27.6	28.8	22	23.7	27.7	32.7	28.2	28	26.5	26.7	41	30.8	22	19.3	17	18	17.3	16.7	20	19.3	32.7	23.0855	25.3	21.2
43.8	27.7	29	22	19.9	29.6	27.6	28.9	22	23.7	27.7	32.7	28.2	28	26.5	26.7	41	30.8	22.1	19.3	17	18	17.3	16.7	20	19.3	32.7	23.0862	25.3	21.2
43.8	27.7	29	22	19.9	29.6	27.6	28.9	22.1	23.7	27.7	32.7	28.2	28	26.6	26.7	41	30.8	22.1	19.3	17.1	18	17.3	16.8	20	19.3	32.8	23.1005	25.3	21.2
43.8	27.7	29	22	20	29.6	27.7	28.9	22.1	23.8	27.7	32.8	28.3	28	26.6	26.7	41.1	30.8	22.1	19.3	17.1	18	17.3	16.8	20	19.3	32.8	23.1043	25.3	21.2
43.8	27.7	29	22	20	29.6	27.7	29	22.1	23.8	27.7	32.8	28.3	28	26.6	26.7	41.1	30.9	22.1	19.3	17.1	18.1	17.3	16.8	20	19.3	32.8	23.116	25.3	21.2
43.8	27.7	29	22	20	29.6	27.7	29	22.1	23.8	27.8	32.8	28.3	28	26.6	26.7	41.1	30.9	22.1	19.3	17.1	18.1	17.3	16.8	20	19.3	32.8	23.128	25.3	21.3
43.8	27.7	29	22	20	29.6	27.7	29	22.1	23.9	27.8	32.9	28.3	28	26.6	26.7	41.1	30.9	22.1	19.3	17.1	18.1	17.3	16.8	20	19.3	32.8	23.1353	25.3	21.3
43.9	27.7	29	22	20	29.6	27.7	29	22.1	23.9	27.8	32.9	28.3	28	26.7	26.7	41.1	30.9	22.1	19.3	17.1	18.1	17.3	16.8	20	19.3	32.8	23.1372	25.3	21.3
43.9	27.7	29	22.1	20	29.6	27.7	29	22.1	23.9	27.8	33	28.3	28	26.7	26.7	41.1	30.9	22.1	19.3	17.1	18.1	17.3	16.8	20	19.3	32.8	23.1415	25.3	21.3
43.9	27.7	29	22.1	20	29.6	27.7	29	22.2	23.9	27.8	33	28.3	28.1	26.7	26.7	41.2	31	22.1	19.3	17.1	18.1	17.3	16.8	20	19.3	32.8	23.1423	25.3	21.3
44	27.7	29.1	22.1	20	29.6	27.8	29	22.2	23.9	27.8	33	28.3	28.1	26.7	26.7	41.2	31	22.1	19.4	17.1	18.1	17.3	16.8	20	19.3	32.8	23.1427	25.4	21.3
44	27.7	29.1	22.1	20.1	29.6	27.8	29	22.2	23.9	27.8	33	28.4	28.1	26.7	26.7	41.2	31	22.2	19.4	17.1	18.1	17.3	16.8	20	19.4	32.9	23.1489	25.4	21.3
44	27.7	29.1	22.1	20.1	29.6	27.8	29	22.2	23.9	27.8	33	28.4	28.1	26.7	26.8	41.3	31	22.2	19.4	17.1	18.1	17.3	16.8	20	19.4	32.9	23.2068	25.4	21.3
44	27.8	29.2	22.1	20.1	29.6	27.8	29.1	22.2	23.9	27.9	33	28.4	28.1	26.7	26.8	41.3	31	22.2	19.4	17.1	18.1	17.3	16.8	20	19.4	32.9	23.2179	25.4	21.3
44	27.8	29.2	22.1	20.1	29.6	27.8	29.1	22.2	23.9	27.9	33.1	28.4	28.1	26.8	26.8	41.3	31	22.2	19.4	17.1	18.1	17.3	16.8	20	19.4	32.9	23.242	25.4	21.3
44	27.8	29.2	22.1	20.1	29.6	27.8	29.1	22.2	23.9	27.9	33.1	28.4	28.1	26.8	26.8	41.3	31.1	22.2	19.4	17.1	18.1	17.3	16.8	20	19.4	32.9	23.2538	25.4	21.3
44	27.8	29.2	22.1	20.1	29.6	27.8	29.2	22.2	23.9	27.9	33.1	28.5	28.1	26.8	26.8	41.3	31.1	22.2	19.4	17.2	18.1	17.4	16.9	20	19.4	32.9	23.2551	25.4	21.4
44	27.8	29.2	22.2	20.1	29.7	27.8	29.2	22.2	23.9	27.9	33.2	28.5	28.2	26.8	26.8	41.3	31.1	22.2	19.4	17.2	18.1	17.4	16.9	20	19.4	32.9	23.2565	25.4	21.4
44	27.9	29.3	22.2	20.1	29.7	27.8	29.2	22.2	23.9	27.9	33.2	28.5	28.2	26.8	26.9	41.3	31.2	22.2	19.4	17.2	18.1	17.4	16.9	20	19.4	32.9	23.2565	25.4	21.4
44	27.9	29.3	22.2	20.2	29.7	27.9	29.2	22.2	23.9	28	33.2	28.5	28.2	26.8	26.9	41.3	31.2	22.2	19.4	17.2	18.1	17.4	16.9	20.1	19.4	32.9	23.2657	25.4	21.4
44.1	27.9	29.3	22.2	20.2	29.7	27.9	29.3	22.2	23.9	28	33.2	28.5	28.2	26.8	26.9	41.3	31.2	22.2	19.4	17.2	18.1	17.4	16.9	20.1	19.5	33	23.2693	25.4	21.4
44.1	27.9	29.3	22.2	20.2	29.8	27.9	29.3	22.2	23.9	28	33.2	28.5	28.2	26.8	26.9	41.4	31.2	22.2	19.4	17.2	18.1	17.4	16.9	20.1	19.5	33	23.3355	25.5	21.4
44.1	27.9	29.3	22.2	20.2	29.8	27.9	29.3	22.3	23.9	28	33.2	28.6	28.2	26.8	26.9	41.4	31.2	22.2	19.4	17.2	18.1	17.4	16.9	20.1	19.5	33	23.3356	25.5	21.4
44.1	27.9	29.3	22.2	20.2	29.8	27.9	29.3	22.3	23.9	28	33.3	28.6	28.2	26.8	26.9	41.4	31.2	22.3	19.4	17.2	18.1	17.4	16.9	20.1	19.5	33	23.3378	25.5	21.4
44.1	27.9	29.4	22.2	20.2	29.8	27.9	29.4	22.3	23.9	28	33.3	28.6	28.2	26.9	27	41.4	31.2	22.3	19.4	17.2	18.1	17.4	16.9	20.1	19.5	33	23.3523	25.5	21.4
44.1	27.9	29.4	22.3	20.2	29.8	27.9	29.4	22.3	24	28	33.4	28.6	28.3	26.9	27	41.5	31.3	22.3	19.4	17.2	18.2	17.4	16.9	20.1	19.5	33	23.3574	25.5	21.4
44.1	28	29.4	22.3	20.2	29.8	27.9	29.5	22.3	24	28	33.4	28.6	28.3	26.9	27	41.5	31.3	22.3	19.4	17.2	18.2	17.4	17	20.1	19.5	33.1	23.411	25.5	21.4
44.1	28	29.4	22.3	20.2	29.9	27.9	29.6	22.3	24	28	33.4	28.6	28.3	26.9	27	41.5	31.3	22.3	19.4	17.3	18.2	17.4	17	20.1	19.5	33.1	23.4445	25.5	21.4
44.1	28	29.4	22.3	20.2	29.9	28	29.6	22.3	24	28	33.4	28.6	28.3	26.9	27	41.5	31.4	22.3	19.5	17.3	18.2	17.4	17	20.1	19.6	33.1	23.4564	25.5	21.4
44.1	28	29.5	22.3	20.2	29.9	28	29.7	22.3	24	28	33.4	28.6	28.3	26.9	27	41.5	31.4	22.3	19.5	17.3	18.2	17.4	17.1	20.1	19.6	33.2	23.4712	25.5	21.4
44.2	28	29.5	22.3	20.2	29.9	28	29.7	22.3	24	28.1	33.4	28.6	28.4	26.9	27	41.5	31.4	22.3	19.5	17.3	18.2	17.4	17.1	20.1	19.6	33.2	23.4836	25.5	21.4
44.2	28	29.5	22.3	20.2	29.9	28	29.7	22.3	24	28.1	33.5	28.6	28.4	26.9	27	41.6	31.4	22.3	19.5	17.3	18.2	17.4	17.1	20.1	19.6	33.2	23.4867	25.5	21.4
44.2	28	29.5	22.3	20.3	30	28	29.7	22.3	24	28.1	33.5	28.7	28.4	26.9	27	41.6	31.4	22.3	19.5	17.3	18.2	17.4	17.1	20.1	19.6	33.2	23.494	25.5	21.5
44.2	28	29.5	22.3	20.3	30	28	29.7	22.3	24	28.1	33.5	28.7	28.5	26.9	27	41.6	31.5	22.3	19.5	17.3	18.2	17.5	17.1	20.1	19.6	33.2	23.521	25.5	21.5
44.2	28	29.5	22.3	20.3	30	28	29.7	22.3	24.1	28.1	33.5	28.7	28.5	26.9	27	41.6	31.5	22.3	19.5	17.3	18.2	17.5	17.1	20.2	19.6	33.2	23.5272	25.5	21.5
44.2	28	29.6	22.3	20.3	30	28	29.7	22.3	24.1	28.1	33.5	28.8	28.5	26.9	27.1	41.6	31.5	22.3	19.5	17.3	18.3	17.5	17.1	20.2	19.6	33.2	23.5774	25.5	21.5
44.2	28	29.6	22.3	20.3	30	28	29.7	22.3	24.1	28.1	33.5	28.8	28.5	27	27.1	41.6	31.5	22.3	19.5	17.3	18.3	17.5	17.1	20.2	19.6	33.2	23.5975	25.6	21.5
44.2	28.1	29.6	22.4	20.3	30	28.1	29.8	22.4	24.1	28.1	33.5	28.8	28.5	27	27.1	41.7	31.5	22.4	19.5	17.3	18.3	17.5	17.1	20.2	19.6	33.2	23.5987	25.6	21.5
44.3	28.1	29.6	22.4	20.3	30.1	28.1	29.8	22.4	24.1	28.2	33.6	28.8	28.5	27	27.1	41.7	31.6	22.4	19.5	17.3	18.3	17.5	17.1	20.2	19.6	33.2	23.671	25.6	21.5
44.3	28.1	29.6	22.4	20.4	30.1	28.1	29.9	22.4	24.1	28.2	33.6	28.8	28.5	27	27.1	41.7	31.6	22.4	19.5	17.3	18.3	17.5	17.1	20.2	19.6	33.3	23.6738	25.6	21.5
44.3	28.1	29.6	22.4	20.4	30.1	28.2	29.9	22.4	24.2	28.2	33.6	28.9	28.6	27	27.1	41.7	31.6	22.4	19.6	17.3	18.3	17.5	17.1	20.2	19.6	33.3	23.6822	25.6	21.5
44.3	28.1	29.6	22.4	20.4	30.1	28.2	29.9	22.4	24.2	28.2	33.6	28.9	28.6	27	27.1	41.7	31.7	22.4	19.6	17.3	18.3	17.5	17.1	20.2	19.6	33.3	23.6925	25.6	21.5
44.3	28.1	29.6	22.4	20.4	30.1	28.2	29.9	22.4	24.2	28.2	33.6	28.9	28.6	27	27.1	41.7	31.7	22.4	19.6	17.3	18.4	17.5	17.1	20.2	19.7	33.3	23.7009	25.6	21.5
44.3	28.1	29.6	22.4	20.4	30.1	28.2	29.9	22.4	24.2	28.2	33.6	29	28.6	27	27.1	41.7	31.7	22.4	19.6	17.3	18.4	17.5	17.1	20.2	19.7	33.3	23.701	25.7	21.5
44.3	28.1	29.7	22.4	20.4	30.1	28.2	30	22.4	24.2	28.2	33.6	29	28.6	27	27.1	41.8	31.7	22.4	19.6	17.4	18.4	17.6	17.1	20.2	19.7	33.3	23.7152	25.7	21.6
44.3	28.2	29.7	22.5	20.4	30.1	28.3	30	22.4	24.2	28.2	33.6	29	28.6	27	27.1	41.8	31.8	22.4	19.6	17.4	18.4	17.6	17.2	20.3	19.7	33.3	23.7226	25.7	21.6
44.3	28.2	29.7	22.5	20.4	30.1	28.3	30	22.4	24.3	28.2	33.6	29	28.6	27	27.1	41.8	31.8	22.4	19.6	17.4	18.4	17.6	17.2	20.3	19.7	33.3	23.7412	25.7	21.6
44.4	28.2	29.7	22.5	20.4	30.1	28.3	30	22.4	24.3	28.2	33.6	29	28.6	27	27.1	41.8	31.8	22.4	19.6	17.4	18.4	17.6	17.2	20.3	19.7	33.3	23.7478	25.7	21.6
44.4	28.2	29.7	22.5	20.5	30.1	28.3	30	22.5	24.3	28.3	33.6	29	28.6	27	27.1	41.8	31.8	22.4	19.6	17.4	18.4	17.6	17.2	20.3	19.7	33.3	23.7641	25.7	21.6
44.4	28.2	29.7	22.5	20.5	30.2	28.3	30.1	22.5	24.3	28.3	33.7	29	28.6	27	27.1	41.8	31.8	22.5	19.6	17.4	18.4	17.6	17.2	20.3	19.7	33.3	23.7753	25.7	21.6
44.4	28.2	29.7	22.5	20.5	30.2	28.3	30.2	22.5	24.3	28.3	33.7	29	28.6	27	27.1	41.8	31.9	22.5	19.6	17.4	18.4	17.6	17.2	20.4	19.7	33.3	23.7833	25.7	21.6
44.4	28.2	29.7	22.5	20.5	30.2	28.3	30.2	22.5	24.3	28.3	33.7	29	28.7	27	27.2	41.8	31.9	22.5	19.7	17.4	18.5	17.6	17.3	20.4	19.7	33.3	23.8031	25.7	21.6
44.4	28.2	29.7	22.5	20.5	30.3	28.3	30.2	22.5	24.4	28.3	33.7	29	28.7	27.1	27.2	41.9	31.9	22.5	19.7	17.4	18.5	17.6	17.3	20.5	19.7	33.3	23.8114	25.7	21.6
44.5	28.3	29.7	22.5	20.5	30.3	28.3	30.2	22.5	24.4	28.3	33.8	29	28.7	27.2	27.2	41.9	31.9	22.5	19.7	17.4	18.5	17.6	17.3	20.5	19.7	33.3	23.8213	25.8	21.7
44.5	28.3	29.7	22.5	20.5	30.3	28.3	30.3	22.5	24.4	28.3	33.8	29	28.7	27.2	27.2	41.9	31.9	22.5	19.7	17.4	18.5	17.6	17.3	20.5	19.7	33.4	23.9176	25.8	21.7
44.5	28.3	29.7	22.5	20.5	30.3	28.4	30.3	22.5	24.4	28.3	33.8	29	28.7	27.2	27.2	41.9	32	22.5	19.7	17.4	18.5	17.6	17.3	20.5	19.8	33.4	23.9219	25.8	21.7
44.5	28.3	29.8	22.5	20.5	30.3	28.4	30.3	22.6	24.4	28.3	33.8	29	28.7	27.2	27.2	41.9	32	22.5	19.7	17.4	18.5	17.7	17.3	20.5	19.8	33.4	23.9269	25.8	21.7
44.5	28.3	29.8	22.5	20.5	30.3	28.4	30.3	22.6	24.4	28.3	33.8	29	28.7	27.2	27.3	41.9	32	22.5	19.7	17.4	18.5	17.7	17.3	20.5	19.8	33.4	23.9331	25.8	21.7
44.5	28.3	29.8	22.5	20.5	30.3	28.4	30.3	22.6	24.5	28.3	33.9	29	28.7	27.2	27.3	41.9	32	22.5	19.8	17.4	18.6	17.7	17.3	20.5	19.8	33.4	23.9481	25.8	21.7
44.5	28.3	29.8	22.5	20.5	30.3	28.4	30.3	22.6	24.5	28.3	33.9	29	28.7	27.2	27.3	42	32.1	22.5	19.8	17.4	18.6	17.7	17.3	20.5	19.8	33.4	23.9887	25.8	21.7
44.5	28.3	29.8	22.6	20.5	30.3	28.4	30.4	22.6	24.5	28.4	33.9	29	28.8	27.2	27.3	42	32.1	22.5	19.8	17.4	18.6	17.7	17.3	20.5	19.8	33.4	23.9897	25.8	21.7
44.5	28.3	29.8	22.6	20.5	30.3	28.4	30.4	22.6	24.5	28.4	33.9	29	28.8	27.3	27.3	42	32.2	22.6	19.8	17.4	18.6	17.7	17.3	20.5	19.8	33.4	23.9972	25.8	21.7
44.5	28.3	29.8	22.6	20.5	30.3	28.5	30.5	22.6	24.5	28.4	34	29.1	28.8	27.3	27.3	42	32.2	22.6	19.8	17.4	18.6	17.7	17.3	20.6	19.8	33.5	23.9973	25.8	21.7
44.5	28.3	29.9	22.6	20.6	30.3	28.5	30.5	22.6	24.5	28.4	34	29.1	28.8	27.3	27.3	42	32.2	22.6	19.8	17.4	18.6	17.8	17.3	20.6	19.8	33.5	24.0002	25.8	21.8
44.5	28.3	29.9	22.6	20.6	30.4	28.5	30.5	22.6	24.5	28.4	34	29.1	28.8	27.3	27.4	42	32.3	22.6	19.8	17.4	18.6	17.8	17.3	20.6	19.8	33.5	24.0004	25.8	21.8
44.5	28.3	29.9	22.6	20.6	30.4	28.5	30.5	22.7	24.5	28.4	34	29.1	28.8	27.3	27.4	42	32.3	22.6	19.8	17.4	18.6	17.8	17.3	20.6	19.8	33.5	24.0004	25.8	21.8
44.6	28.3	29.9	22.6	20.6	30.4	28.5	30.6	22.7	24.5	28.4	34	29.1	28.8	27.3	27.4	42	32.3	22.6	19.8	17.4	18.6	17.8	17.3	20.6	19.8	33.5	24.0004	25.9	21.8
44.6	28.3	29.9	22.6	20.6	30.4	28.5	30.6	22.7	24.5	28.4	34	29.1	28.8	27.3	27.4	42	32.3	22.6	19.8	17.4	18.6	17.8	17.3	20.6	19.8	33.5	24.0005	25.9	21.8
44.6	28.3	29.9	22.6	20.6	30.5	28.5	30.6	22.7	24.5	28.4	34.1	29.2	28.8	27.3	27.4	42	32.4	22.6	19.8	17.5	18.7	17.8	17.3	20.6	19.9	33.5	24.0005	25.9	21.8
44.6	28.4	29.9	22.6	20.6	30.5	28.5	30.6	22.7	24.5	28.4	34.1	29.2	28.8	27.4	27.4	42	32.4	22.6	19.9	17.5	18.7	17.8	17.4	20.6	19.9	33.5	24.0005	25.9	21.8
44.6	28.4	29.9	22.6	20.6	30.5	28.5	30.6	22.7	24.6	28.5	34.1	29.2	28.8	27.4	27.4	42	32.4	22.6	19.9	17.5	18.7	17.8	17.4	20.6	19.9	33.5	24.0005	25.9	21.8
44.6	28.4	30	22.6	20.6	30.5	28.5	30.7	22.7	24.6	28.5	34.1	29.2	28.9	27.4	27.4	42.1	32.4	22.6	19.9	17.5	18.7	17.8	17.4	20.6	19.9	33.5	24.0005	25.9	21.8
44.6	28.4	30	22.6	20.6	30.5	28.5	30.7	22.8	24.6	28.5	34.1	29.3	28.9	27.4	27.4	42.1	32.4	22.6	19.9	17.5	18.7	17.9	17.4	20.6	19.9	33.5	24.0007	25.9	21.8
44.6	28.4	30	22.6	20.6	30.5	28.5	30.7	22.8	24.6	28.5	34.1	29.3	28.9	27.4	27.4	42.1	32.4	22.6	19.9	17.5	18.7	17.9	17.4	20.6	19.9	33.5	24.0192	25.9	21.8
44.7	28.4	30	22.6	20.6	30.5	28.6	30.7	22.8	24.6	28.5	34.1	29.3	28.9	27.5	27.4	42.1	32.4	22.6	19.9	17.5	18.7	17.9	17.4	20.6	19.9	33.5	24.0314	26	21.8
44.7	28.4	30	22.6	20.6	30.5	28.6	30.7	22.8	24.6	28.5	34.2	29.3	28.9	27.5	27.5	42.1	32.5	22.6	19.9	17.5	18.7	17.9	17.4	20.6	19.9	33.5	24.0414	26	21.8
44.7	28.4	30.1	22.6	20.6	30.5	28.7	30.8	22.8	24.7	28.5	34.2	29.4	28.9	27.5	27.5	42.1	32.5	22.6	19.9	17.5	18.7	17.9	17.4	20.7	19.9	33.6	24.0772	26	21.8
44.7	28.5	30.1	22.6	20.7	30.6	28.7	30.8	22.8	24.7	28.6	34.2	29.4	28.9	27.5	27.5	42.1	32.5	22.6	19.9	17.5	18.7	17.9	17.4	20.7	19.9	33.6	24.0851	26	21.9
44.7	28.5	30.1	22.6	20.7	30.6	28.7	30.8	22.8	24.7	28.6	34.2	29.4	29	27.5	27.5	42.1	32.5	22.6	19.9	17.5	18.7	17.9	17.4	20.7	19.9	33.6	24.1196	26	21.9
44.7	28.5	30.1	22.6	20.7	30.6	28.7	30.9	22.8	24.7	28.6	34.2	29.4	29	27.5	27.5	42.1	32.6	22.6	19.9	17.5	18.7	17.9	17.4	20.7	19.9	33.6	24.1353	26	21.9
44.7	28.5	30.1	22.6	20.7	30.6	28.7	30.9	22.8	24.7	28.6	34.2	29.4	29	27.5	27.5	42.2	32.6	22.6	19.9	17.6	18.7	17.9	17.4	20.7	19.9	33.6	24.1492	26	21.9
44.7	28.6	30.1	22.6	20.8	30.6	28.7	30.9	22.8	24.7	28.6	34.2	29.4	29	27.5	27.6	42.2	32.6	22.6	19.9	17.6	18.7	17.9	17.4	20.7	19.9	33.6	24.1507	26	21.9
44.8	28.6	30.1	22.7	20.8	30.6	28.7	30.9	22.8	24.7	28.6	34.3	29.5	29	27.5	27.6	42.2	32.6	22.6	19.9	17.6	18.7	17.9	17.4	20.7	19.9	33.6	24.1507	26	21.9
44.8	28.6	30.1	22.7	20.8	30.6	28.8	30.9	22.8	24.7	28.6	34.3	29.5	29	27.5	27.6	42.2	32.6	22.6	19.9	17.6	18.7	17.9	17.4	20.7	19.9	33.7	24.1508	26	21.9
44.8	28.6	30.1	22.7	20.8	30.7	28.8	31	22.8	24.8	28.6	34.3	29.5	29	27.5	27.6	42.2	32.6	22.6	19.9	17.6	18.7	18	17.4	20.8	20	33.7	24.1531	26.1	21.9
44.8	28.6	30.1	22.7	20.8	30.7	28.8	31	22.8	24.8	28.6	34.4	29.5	29	27.5	27.6	42.2	32.7	22.7	19.9	17.6	18.8	18	17.4	20.8	20	33.7	24.1543	26.1	21.9
44.8	28.6	30.1	22.7	20.8	30.7	28.8	31	22.8	24.8	28.7	34.4	29.5	29	27.5	27.7	42.2	32.7	22.7	19.9	17.6	18.8	18	17.4	20.8	20	33.7	24.1668	26.1	21.9
44.8	28.6	30.1	22.7	20.9	30.7	28.8	31	22.8	24.8	28.7	34.4	29.5	29	27.6	27.7	42.2	32.7	22.7	19.9	17.6	18.8	18	17.4	20.8	20	33.7	24.1672	26.1	21.9
44.8	28.6	30.2	22.7	20.9	30.7	28.8	31	22.8	24.8	28.7	34.4	29.6	29	27.6	27.7	42.2	32.7	22.7	19.9	17.6	18.8	18	17.4	20.8	20	33.8	24.1884	26.1	21.9
44.9	28.6	30.2	22.8	20.9	30.7	28.8	31	22.8	24.8	28.7	34.4	29.6	29.1	27.6	27.7	42.2	32.7	22.7	19.9	17.6	18.8	18	17.5	20.8	20	33.8	24.1922	26.1	21.9
44.9	28.6	30.2	22.8	20.9	30.7	28.8	31	22.8	24.8	28.7	34.4	29.6	29.1	27.6	27.7	42.3	32.7	22.7	19.9	17.7	18.8	18	17.5	20.8	20	33.8	24.2317	26.1	21.9
44.9	28.6	30.2	22.8	20.9	30.7	28.9	31	22.9	24.8	28.7	34.4	29.6	29.1	27.6	27.7	42.3	32.7	22.7	20	17.7	18.9	18.1	17.5	20.8	20	33.8	24.2546	26.2	21.9
44.9	28.6	30.2	22.8	20.9	30.7	28.9	31	22.9	24.8	28.7	34.4	29.6	29.1	27.6	27.7	42.3	32.7	22.8	20	17.7	18.9	18.1	17.5	20.8	20	33.8	24.2629	26.2	21.9
44.9	28.6	30.2	22.8	21	30.7	28.9	31.1	22.9	24.8	28.7	34.4	29.6	29.1	27.6	27.7	42.3	32.7	22.8	20	17.7	18.9	18.1	17.5	20.8	20	33.8	24.3073	26.2	22
44.9	28.6	30.2	22.8	21	30.8	29	31.2	22.9	24.8	28.7	34.5	29.7	29.1	27.6	27.7	42.3	32.7	22.8	20	17.7	18.9	18.1	17.5	20.8	20	33.8	24.3231	26.2	22
44.9	28.7	30.2	22.8	21	30.8	29	31.3	22.9	24.8	28.7	34.6	29.7	29.1	27.6	27.7	42.3	32.8	22.8	20	17.7	18.9	18.1	17.5	20.8	20	33.8	24.3243	26.2	22
45	28.7	30.2	22.8	21	30.8	29	31.3	22.9	24.9	28.8	34.6	29.7	29.1	27.6	27.7	42.4	32.8	22.8	20	17.7	18.9	18.1	17.5	20.8	20	33.8	24.3618	26.2	22
45	28.7	30.2	22.9	21	30.8	29	31.3	22.9	24.9	28.8	34.6	29.7	29.1	27.7	27.8	42.4	32.8	22.8	20	17.7	18.9	18.1	17.5	20.9	20	33.9	24.3657	26.2	22
45	28.7	30.2	22.9	21	30.8	29	31.3	23	24.9	28.8	34.6	29.7	29.1	27.7	27.8	42.4	32.8	22.8	20	17.7	19	18.1	17.5	20.9	20	33.9	24.408	26.2	22
45	28.8	30.2	22.9	21	30.8	29	31.3	23	24.9	28.8	34.6	29.7	29.2	27.7	27.8	42.4	32.8	22.8	20	17.7	19	18.1	17.5	20.9	20	33.9	24.4367	26.2	22
45	28.8	30.3	22.9	21	30.9	29	31.4	23	24.9	28.8	34.6	29.7	29.2	27.7	27.9	42.4	32.9	22.8	20	17.7	19	18.1	17.6	20.9	20.1	33.9	24.4489	26.2	22
45	28.8	30.3	22.9	21	30.9	29.1	31.4	23	24.9	28.8	34.7	29.7	29.2	27.7	27.9	42.4	32.9	22.8	20	17.7	19	18.1	17.6	20.9	20.1	34	24.4598	26.2	22
45	28.8	30.3	22.9	21	30.9	29.1	31.4	23	24.9	28.8	34.7	29.7	29.2	27.7	27.9	42.4	32.9	22.8	20	17.7	19	18.1	17.6	20.9	20.1	34	24.4662	26.3	22
45.1	28.8	30.3	22.9	21	30.9	29.2	31.4	23	24.9	28.8	34.7	29.8	29.2	27.7	27.9	42.4	32.9	22.8	20	17.7	19	18.2	17.6	20.9	20.1	34	24.4676	26.3	22
45.1	28.8	30.3	22.9	21.1	30.9	29.2	31.4	23	24.9	28.9	34.7	29.8	29.3	27.7	27.9	42.4	32.9	22.9	20	17.7	19	18.2	17.6	20.9	20.1	34	24.4957	26.3	22
45.1	28.8	30.3	23	21.1	30.9	29.2	31.5	23	24.9	28.9	34.7	29.8	29.3	27.8	27.9	42.4	32.9	22.9	20	17.7	19	18.2	17.6	20.9	20.1	34	24.4962	26.3	22
45.1	28.8	30.3	23	21.1	30.9	29.3	31.5	23	25	28.9	34.8	29.8	29.3	27.8	27.9	42.5	32.9	22.9	20	17.7	19	18.2	17.7	20.9	20.1	34	24.4962	26.3	22
45.2	28.8	30.3	23	21.1	30.9	29.3	31.5	23	25	28.9	34.8	29.8	29.4	27.8	28	42.5	32.9	22.9	20	17.7	19	18.2	17.7	20.9	20.1	34.1	24.4989	26.3	22
45.2	28.8	30.3	23	21.1	31	29.3	31.5	23	25	28.9	34.8	29.8	29.4	27.8	28	42.5	32.9	22.9	20	17.7	19	18.2	17.7	20.9	20.1	34.1	24.5148	26.3	22
45.2	28.8	30.3	23	21.1	31	29.4	31.6	23	25	29	34.8	29.9	29.4	27.8	28	42.5	32.9	22.9	20	17.7	19	18.2	17.7	20.9	20.1	34.1	24.5178	26.3	22.1
45.2	28.9	30.3	23	21.1	31	29.4	31.6	23	25	29	34.8	29.9	29.4	27.8	28	42.5	32.9	22.9	20	17.8	19.1	18.2	17.7	21	20.1	34.1	24.5253	26.3	22.1
45.2	28.9	30.3	23	21.1	31	29.4	31.6	23	25	29	34.9	29.9	29.4	27.8	28.1	42.5	33	22.9	20.1	17.8	19.1	18.2	17.7	21	20.1	34.1	24.5487	26.3	22.1
45.2	28.9	30.3	23	21.1	31	29.4	31.7	23.1	25	29	34.9	30	29.4	27.8	28.1	42.6	33	22.9	20.1	17.8	19.1	18.3	17.7	21	20.1	34.1	24.58	26.4	22.2
45.2	28.9	30.3	23	21.1	31	29.4	31.7	23.1	25	29	35	30	29.4	27.8	28.1	42.6	33	22.9	20.1	17.8	19.1	18.3	17.7	21	20.1	34.1	24.5982	26.4	22.2
45.3	28.9	30.3	23.1	21.1	31	29.5	31.7	23.1	25.1	29	35	30	29.5	27.9	28.1	42.6	33	22.9	20.1	17.8	19.1	18.3	17.7	21	20.2	34.1	24.5983	26.4	22.2
45.3	28.9	30.3	23.1	21.1	31	29.5	31.8	23.1	25.1	29	35	30	29.5	27.9	28.1	42.6	33	23	20.1	17.8	19.1	18.3	17.7	21	20.2	34.2	24.5999	26.4	22.3
45.3	28.9	30.3	23.1	21.1	31	29.5	31.8	23.1	25.1	29	35	30	29.5	27.9	28.1	42.6	33	23	20.1	17.8	19.1	18.3	17.7	21	20.2	34.2	24.6056	26.4	22.3
45.3	28.9	30.3	23.1	21.1	31	29.5	31.8	23.1	25.1	29	35	30	29.5	27.9	28.1	42.6	33	23	20.1	17.8	19.1	18.3	17.7	21	20.2	34.2	24.6058	26.4	22.3
45.3	28.9	30.3	23.1	21.1	31	29.5	31.8	23.1	25.2	29	35.1	30	29.5	28	28.1	42.6	33	23	20.1	17.8	19.1	18.3	17.7	21	20.2	34.2	24.6068	26.4	22.3
45.4	29	30.4	23.1	21.1	31.1	29.6	31.8	23.1	25.2	29.1	35.1	30	29.5	28	28.1	42.6	33.1	23	20.1	17.8	19.1	18.3	17.8	21	20.2	34.2	24.6082	26.4	22.4
45.4	29	30.4	23.1	21.2	31.1	29.6	31.9	23.1	25.2	29.1	35.1	30	29.5	28	28.1	42.6	33.1	23	20.1	17.8	19.1	18.4	17.8	21	20.2	34.2	24.6197	26.4	22.4
45.4	29	30.4	23.1	21.2	31.1	29.7	31.9	23.1	25.2	29.1	35.2	30	29.6	28	28.2	42.6	33.1	23	20.1	17.8	19.2	18.4	17.8	21	20.2	34.2	24.639	26.4	22.4
45.4	29	30.4	23.1	21.2	31.1	29.7	31.9	23.1	25.2	29.1	35.2	30	29.6	28	28.2	42.6	33.1	23	20.1	17.8	19.2	18.4	17.8	21	20.2	34.2	24.6535	26.4	22.4
45.4	29	30.4	23.1	21.2	31.1	29.7	31.9	23.1	25.2	29.1	35.2	30.1	29.6	28	28.2	42.7	33.1	23	20.1	17.8	19.2	18.4	17.8	21	20.2	34.2	24.6566	26.5	22.4
45.4	29	30.4	23.1	21.2	31.1	29.7	31.9	23.2	25.2	29.1	35.2	30.1	29.6	28	28.2	42.7	33.2	23	20.2	17.8	19.2	18.4	17.8	21	20.2	34.3	24.6649	26.5	22.4
45.5	29	30.4	23.1	21.2	31.1	29.7	31.9	23.2	25.2	29.2	35.2	30.1	29.6	28	28.2	42.7	33.2	23	20.2	17.8	19.2	18.4	17.8	21	20.3	34.3	24.6667	26.5	22.4
45.5	29	30.4	23.1	21.2	31.1	29.7	31.9	23.2	25.2	29.2	35.3	30.1	29.6	28	28.2	42.7	33.2	23	20.2	17.8	19.2	18.4	17.9	21	20.3	34.3	24.6769	26.5	22.4
45.5	29	30.4	23.2	21.2	31.1	29.7	32	23.2	25.2	29.2	35.3	30.1	29.6	28	28.2	42.7	33.2	23	20.2	17.8	19.2	18.4	17.9	21	20.3	34.3	24.6955	26.5	22.4
45.5	29	30.4	23.2	21.2	31.1	29.7	32	23.2	25.3	29.2	35.3	30.1	29.7	28	28.3	42.7	33.2	23	20.2	17.8	19.2	18.4	17.9	21.1	20.3	34.3	24.7108	26.5	22.4
45.5	29	30.5	23.2	21.2	31.2	29.7	32	23.2	25.3	29.2	35.3	30.1	29.7	28	28.3	42.7	33.2	23.1	20.2	17.8	19.2	18.4	17.9	21.1	20.3	34.3	24.7443	26.5	22.4
45.5	29	30.5	23.2	21.2	31.2	29.7	32	23.2	25.3	29.2	35.3	30.2	29.7	28	28.3	42.8	33.2	23.1	20.2	17.8	19.2	18.4	17.9	21.1	20.3	34.3	24.7489	26.6	22.4
45.6	29	30.5	23.2	21.2	31.2	29.7	32.1	23.2	25.3	29.2	35.3	30.2	29.7	28	28.3	42.8	33.2	23.1	20.2	17.8	19.2	18.4	17.9	21.1	20.3	34.3	24.7492	26.6	22.4
45.6	29	30.5	23.2	21.3	31.2	29.7	32.1	23.2	25.3	29.2	35.3	30.2	29.7	28	28.3	42.8	33.3	23.1	20.2	17.9	19.2	18.4	17.9	21.1	20.3	34.3	24.7495	26.6	22.4
45.6	29	30.5	23.2	21.3	31.2	29.7	32.1	23.2	25.3	29.3	35.4	30.3	29.7	28	28.3	42.8	33.3	23.1	20.2	17.9	19.3	18.5	18	21.1	20.3	34.3	24.7523	26.6	22.4
45.6	29	30.5	23.2	21.3	31.2	29.7	32.1	23.2	25.3	29.3	35.4	30.3	29.7	28	28.3	42.9	33.3	23.1	20.2	17.9	19.3	18.5	18	21.1	20.3	34.3	24.7868	26.6	22.5
45.7	29	30.6	23.2	21.3	31.2	29.7	32.1	23.2	25.3	29.3	35.4	30.3	29.7	28	28.3	42.9	33.3	23.1	20.2	17.9	19.3	18.5	18	21.1	20.3	34.3	24.7981	26.6	22.5
45.7	29	30.6	23.2	21.3	31.2	29.7	32.1	23.3	25.3	29.3	35.4	30.4	29.8	28	28.3	42.9	33.3	23.1	20.2	17.9	19.3	18.5	18	21.1	20.3	34.3	24.8029	26.6	22.5
45.7	29	30.6	23.2	21.3	31.2	29.8	32.1	23.3	25.4	29.3	35.4	30.4	29.8	28	28.3	42.9	33.3	23.1	20.2	17.9	19.3	18.5	18	21.1	20.3	34.3	24.8214	26.6	22.5
45.7	29	30.6	23.2	21.3	31.2	29.8	32.2	23.3	25.4	29.3	35.4	30.4	29.8	28.1	28.3	42.9	33.3	23.1	20.3	17.9	19.3	18.5	18	21.1	20.3	34.3	24.8238	26.6	22.5
45.7	29.1	30.6	23.2	21.3	31.2	29.8	32.2	23.3	25.4	29.3	35.4	30.4	29.8	28.1	28.3	42.9	33.4	23.1	20.3	17.9	19.3	18.5	18	21.1	20.4	34.3	24.8584	26.7	22.5
45.7	29.1	30.6	23.2	21.3	31.2	29.8	32.2	23.3	25.4	29.4	35.5	30.4	29.8	28.1	28.3	42.9	33.4	23.1	20.3	17.9	19.3	18.5	18	21.2	20.4	34.4	24.8659	26.7	22.5
45.7	29.1	30.6	23.2	21.3	31.2	29.8	32.2	23.3	25.4	29.4	35.5	30.4	29.8	28.1	28.4	42.9	33.4	23.1	20.3	17.9	19.3	18.5	18	21.2	20.4	34.4	24.8761	26.7	22.5
45.7	29.1	30.6	23.2	21.3	31.3	29.8	32.3	23.3	25.4	29.4	35.5	30.4	29.8	28.1	28.4	43	33.4	23.1	20.3	17.9	19.4	18.5	18	21.2	20.4	34.4	24.8813	26.7	22.5
45.7	29.1	30.7	23.2	21.3	31.3	29.8	32.3	23.3	25.4	29.4	35.5	30.4	29.8	28.1	28.4	43	33.4	23.1	20.3	17.9	19.4	18.6	18	21.2	20.4	34.4	24.8893	26.7	22.5
45.8	29.2	30.7	23.2	21.3	31.3	29.8	32.3	23.3	25.5	29.4	35.5	30.4	29.9	28.1	28.4	43	33.4	23.1	20.3	17.9	19.4	18.6	18	21.2	20.4	34.4	24.8906	26.7	22.5
45.8	29.2	30.7	23.3	21.3	31.3	29.9	32.3	23.3	25.5	29.4	35.5	30.4	29.9	28.2	28.4	43	33.5	23.1	20.3	17.9	19.4	18.6	18.1	21.2	20.4	34.4	24.894	26.7	22.6
45.8	29.2	30.7	23.3	21.3	31.3	29.9	32.3	23.3	25.5	29.4	35.5	30.4	29.9	28.2	28.4	43	33.5	23.1	20.3	17.9	19.4	18.6	18.1	21.2	20.4	34.5	24.897	26.7	22.6
45.8	29.2	30.7	23.3	21.3	31.3	29.9	32.3	23.3	25.5	29.4	35.5	30.4	29.9	28.2	28.4	43	33.5	23.2	20.3	18	19.4	18.6	18.1	21.2	20.4	34.5	24.9009	26.7	22.6
45.8	29.2	30.7	23.3	21.3	31.3	29.9	32.3	23.4	25.5	29.4	35.5	30.4	29.9	28.2	28.4	43	33.5	23.2	20.3	18	19.4	18.6	18.1	21.2	20.4	34.5	24.9138	26.8	22.6
45.8	29.2	30.7	23.3	21.3	31.3	29.9	32.3	23.4	25.5	29.5	35.5	30.4	29.9	28.2	28.4	43	33.5	23.2	20.3	18	19.4	18.6	18.1	21.2	20.4	34.5	24.9299	26.8	22.6
45.8	29.2	30.8	23.3	21.3	31.3	29.9	32.4	23.4	25.5	29.5	35.5	30.5	29.9	28.2	28.4	43	33.5	23.2	20.3	18	19.4	18.6	18.1	21.3	20.4	34.5	24.9473	26.8	22.6
45.8	29.2	30.8	23.3	21.3	31.4	29.9	32.4	23.4	25.5	29.5	35.5	30.5	29.9	28.2	28.4	43	33.5	23.2	20.3	18	19.4	18.7	18.1	21.3	20.5	34.5	24.949	26.8	22.6
45.8	29.3	30.8	23.3	21.3	31.4	30	32.4	23.4	25.5	29.5	35.6	30.5	29.9	28.2	28.4	43	33.6	23.2	20.4	18	19.4	18.7	18.1	21.3	20.5	34.6	24.963	26.8	22.6
45.9	29.3	30.8	23.3	21.3	31.4	30	32.5	23.4	25.6	29.6	35.6	30.5	30	28.2	28.4	43.1	33.6	23.2	20.4	18	19.4	18.7	18.1	21.3	20.5	34.6	24.972	26.8	22.6
45.9	29.3	30.8	23.3	21.4	31.4	30.1	32.5	23.4	25.6	29.6	35.6	30.5	30	28.2	28.5	43.1	33.6	23.2	20.4	18	19.4	18.7	18.1	21.3	20.5	34.6	24.9725	26.8	22.6
45.9	29.3	30.8	23.3	21.4	31.4	30.1	32.5	23.4	25.6	29.6	35.6	30.6	30	28.2	28.5	43.1	33.6	23.2	20.4	18	19.4	18.7	18.1	21.3	20.5	34.6	24.9798	26.8	22.6
45.9	29.3	30.9	23.3	21.4	31.4	30.1	32.6	23.4	25.6	29.6	35.6	30.6	30	28.2	28.5	43.1	33.7	23.2	20.4	18	19.4	18.7	18.1	21.3	20.5	34.6	24.98	26.8	22.7
45.9	29.3	30.9	23.4	21.4	31.5	30.1	32.6	23.4	25.6	29.6	35.6	30.6	30	28.2	28.5	43.1	33.7	23.2	20.4	18	19.4	18.7	18.1	21.3	20.5	34.6	24.981	26.8	22.7
45.9	29.3	30.9	23.4	21.4	31.5	30.1	32.7	23.4	25.6	29.6	35.6	30.6	30	28.2	28.5	43.1	33.8	23.2	20.4	18	19.4	18.7	18.1	21.3	20.5	34.6	24.9828	26.8	22.7
46	29.3	30.9	23.4	21.4	31.5	30.1	32.7	23.5	25.6	29.6	35.6	30.6	30	28.2	28.5	43.1	33.8	23.2	20.4	18	19.4	18.7	18.1	21.3	20.5	34.6	24.9888	26.8	22.7
46	29.3	30.9	23.4	21.4	31.5	30.1	32.7	23.5	25.6	29.7	35.6	30.7	30	28.3	28.5	43.2	33.8	23.2	20.4	18	19.5	18.7	18.1	21.3	20.5	34.6	24.989	26.9	22.7
46	29.4	30.9	23.4	21.4	31.5	30.1	32.7	23.5	25.7	29.7	35.7	30.7	30	28.3	28.5	43.2	33.8	23.2	20.4	18	19.5	18.7	18.1	21.3	20.5	34.6	24.9968	26.9	22.7
46	29.4	30.9	23.4	21.4	31.5	30.2	32.7	23.5	25.7	29.7	35.7	30.7	30	28.3	28.6	43.2	33.8	23.3	20.4	18	19.5	18.7	18.2	21.3	20.5	34.6	25	26.9	22.7
46	29.4	30.9	23.4	21.4	31.5	30.2	32.8	23.5	25.7	29.7	35.8	30.7	30	28.3	28.6	43.2	33.8	23.3	20.5	18	19.5	18.7	18.2	21.3	20.5	34.7	25.0001	26.9	22.7
46	29.4	30.9	23.4	21.5	31.6	30.2	32.8	23.5	25.7	29.7	35.8	30.7	30	28.3	28.6	43.2	33.8	23.3	20.5	18.1	19.5	18.7	18.2	21.3	20.5	34.7	25.0002	26.9	22.7
46	29.4	31	23.4	21.5	31.6	30.2	32.8	23.5	25.7	29.7	35.8	30.7	30	28.3	28.6	43.2	33.9	23.3	20.5	18.1	19.5	18.7	18.2	21.3	20.5	34.7	25.0002	26.9	22.7
46.1	29.4	31	23.4	21.5	31.6	30.2	32.9	23.5	25.7	29.7	35.8	30.7	30	28.3	28.6	43.2	33.9	23.3	20.5	18.1	19.6	18.7	18.2	21.3	20.5	34.7	25.0002	26.9	22.7
46.1	29.4	31	23.4	21.5	31.6	30.2	32.9	23.5	25.7	29.7	35.9	30.7	30.1	28.3	28.6	43.3	33.9	23.3	20.5	18.1	19.6	18.8	18.2	21.3	20.5	34.7	25.0002	26.9	22.7
46.1	29.4	31	23.4	21.5	31.6	30.3	32.9	23.5	25.8	29.7	35.9	30.7	30.1	28.3	28.6	43.3	33.9	23.3	20.5	18.1	19.6	18.8	18.2	21.3	20.5	34.7	25.0002	26.9	22.7
46.2	29.4	31	23.4	21.5	31.6	30.3	32.9	23.6	25.8	29.7	35.9	30.8	30.1	28.3	28.6	43.3	33.9	23.3	20.5	18.1	19.6	18.8	18.2	21.3	20.5	34.7	25.0002	27	22.8
46.2	29.4	31	23.5	21.5	31.6	30.3	33	23.6	25.8	29.7	35.9	30.8	30.1	28.3	28.7	43.3	33.9	23.3	20.5	18.1	19.6	18.8	18.2	21.3	20.5	34.7	25.0002	27	22.8
46.2	29.5	31	23.5	21.5	31.6	30.3	33	23.6	25.8	29.7	35.9	30.8	30.1	28.3	28.7	43.3	34	23.3	20.6	18.1	19.6	18.8	18.2	21.3	20.5	34.7	25.0002	27	22.8
46.2	29.5	31	23.5	21.5	31.6	30.3	33	23.6	25.8	29.7	35.9	30.8	30.1	28.3	28.7	43.3	34	23.3	20.6	18.1	19.6	18.8	18.2	21.3	20.6	34.7	25.0002	27	22.8
46.2	29.5	31	23.5	21.5	31.6	30.3	33	23.6	25.8	29.7	36	30.8	30.2	28.3	28.7	43.4	34	23.3	20.6	18.1	19.6	18.8	18.2	21.4	20.6	34.7	25.0002	27	22.8
46.2	29.5	31	23.5	21.6	31.6	30.3	33.1	23.6	25.8	29.7	36	30.8	30.2	28.4	28.7	43.4	34	23.3	20.6	18.1	19.6	18.8	18.2	21.4	20.6	34.7	25.0002	27	22.8
46.2	29.5	31	23.5	21.6	31.6	30.3	33.1	23.6	25.8	29.8	36	30.8	30.2	28.4	28.7	43.4	34	23.3	20.6	18.1	19.6	18.9	18.2	21.4	20.6	34.7	25.0002	27	22.8
46.2	29.5	31	23.5	21.6	31.6	30.3	33.1	23.6	25.8	29.8	36	30.9	30.2	28.4	28.7	43.4	34	23.3	20.6	18.1	19.6	18.9	18.2	21.4	20.6	34.8	25.0002	27	22.8
46.2	29.5	31	23.5	21.6	31.6	30.3	33.1	23.6	25.8	29.8	36	30.9	30.2	28.4	28.7	43.4	34	23.4	20.6	18.1	19.6	18.9	18.2	21.4	20.6	34.8	25.0002	27	22.8
46.2	29.5	31	23.5	21.6	31.7	30.3	33.2	23.6	25.8	29.8	36	30.9	30.2	28.4	28.8	43.4	34	23.4	20.6	18.1	19.6	18.9	18.2	21.4	20.6	34.8	25.0002	27	22.8
46.2	29.5	31	23.5	21.6	31.7	30.3	33.2	23.6	25.8	29.8	36	30.9	30.2	28.4	28.8	43.5	34	23.4	20.6	18.1	19.6	18.9	18.2	21.4	20.6	34.8	25.0005	27	22.8
46.3	29.5	31	23.6	21.6	31.7	30.4	33.2	23.6	25.8	29.9	36	31	30.3	28.4	28.8	43.5	34.1	23.4	20.6	18.1	19.6	19	18.2	21.4	20.6	34.8	25.0005	27	22.8
46.3	29.5	31	23.6	21.6	31.7	30.4	33.2	23.6	25.8	29.9	36	31	30.3	28.4	28.8	43.5	34.1	23.4	20.6	18.1	19.7	19	18.3	21.5	20.6	34.8	25.0025	27	22.8
46.3	29.5	31	23.6	21.6	31.7	30.4	33.3	23.6	25.8	29.9	36	31	30.3	28.4	28.8	43.5	34.1	23.4	20.6	18.1	19.7	19	18.3	21.5	20.6	34.8	25.0052	27	22.8
46.3	29.5	31.1	23.6	21.6	31.7	30.4	33.3	23.7	25.8	29.9	36	31	30.3	28.4	28.8	43.5	34.1	23.4	20.6	18.1	19.7	19	18.3	21.5	20.6	34.8	25.0315	27	22.8
46.3	29.5	31.1	23.6	21.6	31.7	30.4	33.3	23.7	25.8	29.9	36.1	31	30.3	28.5	28.8	43.5	34.1	23.4	20.6	18.1	19.7	19	18.3	21.5	20.6	34.8	25.148	27	22.8
46.3	29.5	31.1	23.6	21.6	31.8	30.4	33.4	23.7	25.8	29.9	36.1	31	30.3	28.5	28.8	43.5	34.2	23.4	20.6	18.1	19.7	19	18.3	21.5	20.6	34.8	25.1508	27	22.9
46.3	29.5	31.1	23.6	21.6	31.8	30.5	33.4	23.7	25.8	29.9	36.1	31	30.4	28.5	28.8	43.5	34.2	23.4	20.6	18.1	19.7	19	18.3	21.5	20.6	34.8	25.1518	27	22.9
46.4	29.5	31.1	23.6	21.7	31.8	30.5	33.4	23.7	25.9	29.9	36.1	31	30.4	28.5	28.8	43.6	34.2	23.4	20.6	18.1	19.8	19	18.3	21.5	20.6	34.8	25.1604	27	22.9
46.4	29.5	31.1	23.6	21.7	31.8	30.5	33.4	23.7	25.9	29.9	36.1	31	30.4	28.6	28.8	43.6	34.2	23.4	20.6	18.1	19.8	19	18.4	21.5	20.6	34.9	25.1685	27.1	22.9
46.4	29.5	31.1	23.6	21.7	31.8	30.5	33.4	23.7	25.9	30	36.1	31	30.4	28.6	28.9	43.6	34.2	23.5	20.6	18.1	19.8	19.1	18.4	21.6	20.6	34.9	25.169	27.1	22.9
46.4	29.5	31.1	23.6	21.7	31.8	30.5	33.4	23.7	25.9	30	36.1	31	30.4	28.6	28.9	43.6	34.2	23.5	20.6	18.1	19.8	19.1	18.4	21.6	20.6	34.9	25.2118	27.1	22.9
46.5	29.5	31.1	23.6	21.7	31.9	30.5	33.5	23.7	25.9	30	36.1	31.1	30.4	28.6	28.9	43.6	34.2	23.5	20.7	18.1	19.8	19.1	18.4	21.6	20.6	34.9	25.2132	27.2	22.9
46.5	29.5	31.1	23.6	21.7	31.9	30.5	33.5	23.7	25.9	30	36.1	31.1	30.4	28.6	28.9	43.6	34.2	23.5	20.7	18.1	19.8	19.1	18.4	21.6	20.6	34.9	25.2136	27.2	22.9
46.5	29.5	31.1	23.7	21.7	31.9	30.5	33.5	23.7	25.9	30	36.1	31.1	30.4	28.6	28.9	43.7	34.2	23.5	20.8	18.2	19.8	19.1	18.4	21.6	20.6	34.9	25.2226	27.2	22.9
46.5	29.5	31.1	23.7	21.7	31.9	30.5	33.5	23.7	26	30	36.1	31.1	30.4	28.6	28.9	43.7	34.2	23.5	20.8	18.2	19.8	19.1	18.4	21.6	20.6	34.9	25.2336	27.2	22.9
46.5	29.6	31.1	23.7	21.7	31.9	30.5	33.5	23.7	26	30	36.2	31.1	30.4	28.6	28.9	43.7	34.2	23.5	20.8	18.2	19.8	19.1	18.4	21.6	20.6	34.9	25.2809	27.2	22.9
46.5	29.6	31.1	23.7	21.8	31.9	30.5	33.5	23.7	26	30	36.3	31.1	30.4	28.6	28.9	43.7	34.2	23.5	20.8	18.2	19.8	19.1	18.4	21.6	20.6	34.9	25.3448	27.2	22.9
46.5	29.6	31.1	23.7	21.8	31.9	30.5	33.5	23.7	26	30	36.3	31.1	30.5	28.7	29	43.7	34.3	23.5	20.8	18.2	19.8	19.1	18.4	21.6	20.7	35	25.3473	27.3	22.9
46.6	29.6	31.2	23.7	21.8	32	30.6	33.5	23.8	26	30	36.3	31.2	30.5	28.7	29	43.8	34.3	23.5	20.8	18.2	19.8	19.2	18.4	21.6	20.7	35	25.3511	27.3	23
46.6	29.6	31.2	23.7	21.8	32	30.6	33.5	23.8	26	30	36.3	31.2	30.5	28.7	29	43.8	34.4	23.5	20.8	18.2	19.8	19.2	18.5	21.7	20.7	35	25.3815	27.3	23
46.6	29.6	31.2	23.7	21.8	32	30.6	33.6	23.8	26	30	36.3	31.2	30.5	28.7	29	43.8	34.4	23.6	20.8	18.2	19.9	19.2	18.5	21.7	20.7	35	25.3819	27.3	23
46.6	29.6	31.2	23.7	21.9	32	30.6	33.6	23.8	26	30	36.3	31.2	30.5	28.8	29	43.8	34.4	23.6	20.8	18.2	19.9	19.2	18.5	21.7	20.7	35	25.3824	27.3	23
46.6	29.6	31.2	23.7	21.9	32	30.6	33.6	23.8	26	30	36.4	31.2	30.5	28.8	29	43.8	34.5	23.6	20.8	18.2	19.9	19.2	18.5	21.7	20.7	35	25.3998	27.3	23
46.6	29.6	31.2	23.7	21.9	32	30.6	33.6	23.8	26	30	36.4	31.2	30.5	28.8	29	43.8	34.5	23.6	20.8	18.2	19.9	19.2	18.6	21.7	20.7	35	25.4102	27.3	23
46.7	29.6	31.2	23.7	21.9	32	30.6	33.6	23.8	26	30.1	36.4	31.2	30.5	28.8	29	43.8	34.5	23.6	20.8	18.2	19.9	19.2	18.6	21.7	20.7	35	25.4155	27.4	23
46.7	29.6	31.2	23.7	21.9	32	30.6	33.6	23.8	26	30.1	36.4	31.3	30.5	28.8	29	43.8	34.5	23.6	20.8	18.2	19.9	19.3	18.6	21.7	20.7	35	25.4209	27.4	23
46.7	29.6	31.2	23.7	21.9	32	30.6	33.7	23.8	26	30.1	36.5	31.3	30.5	28.8	29	43.8	34.5	23.6	20.8	18.2	19.9	19.3	18.6	21.8	20.7	35	25.4273	27.4	23
46.7	29.6	31.3	23.7	21.9	32.1	30.6	33.7	23.8	26	30.1	36.5	31.3	30.5	28.8	29	43.8	34.5	23.6	20.8	18.2	19.9	19.3	18.6	21.8	20.7	35	25.4421	27.4	23
46.7	29.6	31.3	23.8	21.9	32.1	30.6	33.7	23.9	26	30.1	36.5	31.3	30.6	28.8	29	43.9	34.5	23.6	20.8	18.2	19.9	19.3	18.6	21.8	20.8	35	25.4584	27.4	23
46.7	29.6	31.3	23.8	21.9	32.1	30.6	33.7	23.9	26	30.1	36.5	31.3	30.6	28.8	29	43.9	34.5	23.6	20.8	18.2	19.9	19.3	18.6	21.8	20.8	35	25.4586	27.4	23
46.7	29.6	31.3	23.8	21.9	32.1	30.6	33.7	23.9	26	30.1	36.6	31.3	30.6	28.8	29	43.9	34.5	23.6	20.8	18.2	19.9	19.3	18.6	21.8	20.8	35	25.4909	27.4	23
46.7	29.6	31.3	23.8	21.9	32.1	30.6	33.7	23.9	26.1	30.1	36.6	31.3	30.6	28.8	29	43.9	34.5	23.6	20.8	18.2	19.9	19.3	18.6	21.8	20.8	35.1	25.492	27.4	23
46.7	29.7	31.3	23.8	21.9	32.1	30.6	33.8	23.9	26.1	30.1	36.6	31.4	30.6	28.8	29	43.9	34.5	23.6	20.9	18.2	19.9	19.3	18.6	21.8	20.8	35.1	25.5513	27.4	23
46.7	29.7	31.3	23.8	21.9	32.1	30.6	33.8	23.9	26.1	30.1	36.6	31.4	30.6	28.8	29	43.9	34.5	23.6	20.9	18.3	20	19.4	18.6	21.8	20.8	35.1	25.5559	27.4	23
46.8	29.7	31.3	23.8	21.9	32.1	30.7	33.8	23.9	26.1	30.2	36.6	31.4	30.6	28.8	29	43.9	34.6	23.6	20.9	18.3	20	19.4	18.6	21.8	20.8	35.1	25.6151	27.5	23
46.8	29.7	31.3	23.8	21.9	32.1	30.7	33.8	23.9	26.1	30.2	36.6	31.4	30.6	28.8	29	43.9	34.6	23.6	20.9	18.3	20	19.4	18.6	21.8	20.8	35.1	25.6151	27.5	23
46.8	29.7	31.3	23.8	21.9	32.2	30.7	33.9	23.9	26.1	30.2	36.6	31.4	30.6	28.8	29.1	43.9	34.6	23.6	20.9	18.3	20	19.4	18.6	21.8	20.8	35.1	25.647	27.5	23
46.9	29.7	31.3	23.8	22	32.2	30.7	33.9	23.9	26.1	30.2	36.6	31.4	30.7	28.8	29.1	43.9	34.6	23.6	20.9	18.3	20	19.4	18.6	21.9	20.8	35.1	25.6528	27.5	23
46.9	29.7	31.3	23.8	22	32.2	30.7	33.9	23.9	26.1	30.2	36.6	31.4	30.7	28.8	29.1	44	34.6	23.6	20.9	18.3	20	19.4	18.6	21.9	20.8	35.1	25.6659	27.5	23
46.9	29.7	31.3	23.8	22	32.2	30.8	33.9	23.9	26.1	30.2	36.7	31.4	30.7	28.9	29.1	44	34.6	23.6	20.9	18.3	20	19.4	18.6	21.9	20.8	35.1	25.6888	27.5	23
46.9	29.7	31.3	23.8	22	32.2	30.8	33.9	23.9	26.1	30.2	36.7	31.4	30.7	28.9	29.1	44	34.6	23.6	20.9	18.4	20	19.4	18.6	21.9	20.8	35.1	25.698	27.5	23
46.9	29.7	31.4	23.8	22	32.2	30.8	33.9	23.9	26.1	30.2	36.7	31.4	30.7	28.9	29.2	44	34.6	23.7	20.9	18.4	20	19.4	18.6	21.9	20.8	35.2	25.698	27.5	23
46.9	29.7	31.4	23.8	22	32.2	30.8	33.9	23.9	26.1	30.2	36.7	31.5	30.7	28.9	29.2	44	34.7	23.7	21	18.4	20	19.4	18.6	21.9	20.9	35.2	25.7184	27.5	23.1
46.9	29.7	31.4	23.9	22	32.2	30.8	33.9	23.9	26.1	30.3	36.7	31.5	30.8	28.9	29.2	44	34.7	23.7	21	18.4	20	19.4	18.7	21.9	20.9	35.2	25.7883	27.5	23.1
46.9	29.7	31.4	23.9	22	32.2	30.8	34	23.9	26.1	30.3	36.7	31.5	30.8	29	29.2	44	34.7	23.7	21	18.4	20	19.4	18.7	21.9	20.9	35.2	25.7905	27.5	23.1
46.9	29.7	31.4	23.9	22	32.3	30.8	34	23.9	26.3	30.3	36.7	31.5	30.8	29	29.2	44	34.7	23.7	21	18.4	20	19.5	18.7	21.9	20.9	35.2	25.8025	27.5	23.1
46.9	29.7	31.4	23.9	22	32.3	30.9	34	23.9	26.3	30.3	36.7	31.5	30.8	29	29.2	44	34.7	23.7	21	18.4	20	19.5	18.7	21.9	20.9	35.2	25.8374	27.6	23.1
47	29.9	31.4	23.9	22	32.3	30.9	34.1	24	26.3	30.3	36.7	31.5	30.8	29	29.2	44	34.7	23.7	21	18.4	20	19.5	18.7	21.9	20.9	35.2	25.8494	27.6	23.2
47	29.9	31.4	23.9	22.1	32.3	30.9	34.1	24	26.3	30.3	36.8	31.6	30.8	29	29.2	44	34.7	23.7	21	18.4	20	19.5	18.7	21.9	20.9	35.2	25.8702	27.6	23.2
47	29.9	31.4	23.9	22.1	32.3	30.9	34.1	24	26.3	30.3	36.8	31.6	30.8	29	29.2	44	34.7	23.7	21	18.4	20	19.6	18.7	21.9	20.9	35.2	25.8723	27.6	23.2
47	29.9	31.4	23.9	22.1	32.3	30.9	34.2	24	26.3	30.3	36.8	31.6	30.8	29	29.2	44	34.7	23.7	21	18.4	20	19.6	18.7	21.9	20.9	35.2	25.8872	27.6	23.2
47	29.9	31.4	23.9	22.1	32.3	30.9	34.2	24	26.3	30.3	36.8	31.6	30.8	29	29.2	44.1	34.7	23.7	21	18.4	20	19.6	18.7	21.9	20.9	35.3	25.8877	27.6	23.3
47	29.9	31.4	23.9	22.1	32.4	30.9	34.2	24	26.3	30.3	36.8	31.6	30.9	29	29.2	44.1	34.7	23.7	21	18.4	20	19.6	18.7	21.9	20.9	35.3	25.8917	27.6	23.3
47	29.9	31.5	23.9	22.1	32.4	30.9	34.2	24.1	26.3	30.3	36.8	31.6	30.9	29	29.2	44.1	34.7	23.7	21	18.5	20	19.6	18.7	21.9	20.9	35.3	25.897	27.6	23.3
47	29.9	31.5	23.9	22.1	32.4	30.9	34.2	24.1	26.3	30.3	36.8	31.6	30.9	29	29.3	44.1	34.8	23.7	21	18.5	20.1	19.6	18.7	21.9	20.9	35.3	25.9033	27.6	23.3
47.1	29.9	31.5	23.9	22.1	32.4	30.9	34.2	24.1	26.3	30.3	36.8	31.7	30.9	29	29.3	44.1	34.8	23.8	21	18.5	20.1	19.6	18.7	21.9	20.9	35.3	25.9105	27.6	23.3
47.1	29.9	31.5	23.9	22.1	32.4	30.9	34.3	24.1	26.4	30.3	36.9	31.7	30.9	29	29.3	44.1	34.8	23.8	21	18.5	20.1	19.6	18.7	21.9	20.9	35.3	25.9233	27.6	23.3
47.1	29.9	31.5	23.9	22.2	32.4	30.9	34.3	24.1	26.4	30.3	36.9	31.7	30.9	29	29.3	44.1	34.8	23.8	21	18.5	20.1	19.6	18.7	21.9	20.9	35.3	25.932	27.6	23.3
47.1	29.9	31.5	23.9	22.2	32.4	30.9	34.3	24.1	26.4	30.3	36.9	31.7	30.9	29	29.3	44.1	34.8	23.8	21	18.5	20.1	19.6	18.7	21.9	20.9	35.4	25.9364	27.6	23.3
47.1	30	31.5	23.9	22.2	32.4	31	34.3	24.2	26.4	30.4	36.9	31.7	30.9	29	29.3	44.2	34.8	23.8	21	18.5	20.1	19.6	18.7	22	21	35.4	25.9376	27.6	23.3
47.1	30	31.5	23.9	22.2	32.5	31	34.3	24.2	26.4	30.4	36.9	31.8	30.9	29	29.4	44.2	34.8	23.8	21	18.5	20.1	19.7	18.7	22	21	35.4	25.9391	27.7	23.3
47.1	30	31.5	23.9	22.2	32.5	31	34.4	24.2	26.4	30.4	36.9	31.8	31	29	29.4	44.2	34.8	23.8	21	18.5	20.1	19.7	18.7	22	21	35.4	25.9392	27.7	23.3
47.1	30	31.5	23.9	22.2	32.5	31	34.4	24.2	26.4	30.4	37	31.8	31	29	29.4	44.2	34.9	23.8	21.1	18.5	20.1	19.7	18.7	22	21	35.5	25.9392	27.7	23.3
47.1	30	31.5	23.9	22.2	32.5	31	34.5	24.2	26.4	30.4	37	31.8	31	29	29.4	44.2	34.9	23.8	21.1	18.5	20.1	19.7	18.7	22	21	35.5	25.9512	27.7	23.3
47.2	30	31.5	23.9	22.2	32.5	31	34.5	24.2	26.4	30.5	37	31.8	31	29.1	29.4	44.2	34.9	23.8	21.1	18.5	20.1	19.7	18.7	22	21	35.5	25.9705	27.7	23.3
47.2	30	31.5	23.9	22.2	32.5	31	34.5	24.2	26.4	30.5	37	31.8	31	29.1	29.4	44.2	34.9	23.8	21.1	18.5	20.2	19.7	18.7	22	21	35.5	25.9706	27.7	23.3
47.2	30	31.5	23.9	22.2	32.5	31	34.5	24.2	26.4	30.5	37.2	31.8	31	29.1	29.4	44.2	34.9	23.8	21.1	18.5	20.2	19.7	18.7	22	21	35.5	25.9758	27.7	23.3
47.2	30	31.6	23.9	22.2	32.5	31	34.6	24.2	26.4	30.5	37.2	31.8	31	29.1	29.4	44.2	34.9	23.8	21.1	18.5	20.2	19.8	18.7	22.1	21	35.5	25.9869	27.7	23.3
47.3	30	31.6	23.9	22.3	32.6	31	34.6	24.2	26.4	30.5	37.2	31.8	31	29.1	29.4	44.2	34.9	23.8	21.1	18.5	20.2	19.8	18.7	22.1	21	35.5	25.9998	27.8	23.3
47.3	30	31.6	23.9	22.3	32.6	31	34.6	24.2	26.4	30.5	37.2	31.8	31	29.1	29.5	44.2	34.9	23.9	21.1	18.5	20.2	19.8	18.8	22.1	21	35.5	25.9999	27.8	23.3
47.4	30	31.6	23.9	22.3	32.6	31.1	34.6	24.2	26.5	30.5	37.2	31.8	31	29.1	29.5	44.2	35	23.9	21.1	18.5	20.3	19.8	18.8	22.1	21	35.5	25.9999	27.8	23.3
47.4	30	31.6	23.9	22.3	32.6	31.1	34.6	24.2	26.5	30.6	37.2	31.8	31.1	29.2	29.5	44.3	35	23.9	21.1	18.6	20.3	19.8	18.8	22.2	21	35.6	25.9999	27.8	23.3
47.4	30	31.6	23.9	22.3	32.6	31.1	34.6	24.2	26.5	30.6	37.2	31.9	31.1	29.2	29.5	44.3	35	23.9	21.1	18.6	20.3	19.8	18.8	22.2	21	35.6	25.9999	27.8	23.3
47.4	30.1	31.6	23.9	22.3	32.6	31.1	34.6	24.2	26.5	30.6	37.2	31.9	31.1	29.2	29.5	44.3	35	23.9	21.1	18.6	20.3	19.8	18.8	22.2	21	35.6	26	27.8	23.3
47.4	30.1	31.6	23.9	22.3	32.6	31.1	34.7	24.2	26.5	30.6	37.2	31.9	31.1	29.2	29.5	44.3	35	23.9	21.1	18.6	20.3	19.8	18.8	22.2	21.1	35.6	26	27.8	23.4
47.4	30.1	31.6	24	22.3	32.6	31.1	34.7	24.3	26.5	30.6	37.2	31.9	31.1	29.2	29.5	44.3	35	23.9	21.1	18.6	20.3	19.8	18.8	22.2	21.1	35.6	26	27.8	23.4
47.4	30.1	31.6	24	22.3	32.6	31.1	34.7	24.3	26.5	30.6	37.2	31.9	31.1	29.3	29.6	44.3	35.1	23.9	21.1	18.6	20.3	19.8	18.8	22.2	21.1	35.6	26	27.8	23.4
47.4	30.1	31.6	24	22.3	32.6	31.1	34.7	24.3	26.5	30.6	37.3	31.9	31.1	29.3	29.6	44.3	35.1	23.9	21.1	18.6	20.3	19.8	18.8	22.2	21.1	35.6	26	27.9	23.4
47.4	30.1	31.7	24	22.3	32.7	31.1	34.7	24.3	26.5	30.6	37.3	31.9	31.1	29.3	29.6	44.3	35.1	23.9	21.2	18.6	20.4	19.8	18.8	22.2	21.1	35.6	26	27.9	23.4
47.4	30.1	31.7	24	22.3	32.7	31.1	34.7	24.3	26.5	30.6	37.3	31.9	31.2	29.3	29.6	44.3	35.1	23.9	21.2	18.6	20.4	19.8	18.9	22.2	21.1	35.6	26	27.9	23.4
47.5	30.1	31.7	24	22.3	32.7	31.2	34.8	24.3	26.6	30.6	37.3	31.9	31.2	29.3	29.6	44.3	35.2	23.9	21.2	18.6	20.4	19.8	18.9	22.2	21.1	35.6	26	27.9	23.4
47.5	30.1	31.7	24	22.4	32.7	31.2	34.8	24.3	26.6	30.6	37.3	31.9	31.2	29.3	29.6	44.4	35.2	23.9	21.2	18.6	20.4	19.8	18.9	22.2	21.1	35.7	26	27.9	23.4
47.5	30.1	31.7	24	22.4	32.7	31.2	34.8	24.3	26.6	30.6	37.3	32	31.2	29.3	29.6	44.4	35.2	23.9	21.2	18.6	20.4	19.9	18.9	22.2	21.1	35.7	26.0007	27.9	23.4
47.5	30.1	31.7	24	22.4	32.7	31.2	34.8	24.3	26.6	30.6	37.4	32	31.2	29.3	29.7	44.4	35.2	23.9	21.2	18.6	20.4	19.9	18.9	22.2	21.1	35.7	26.0094	27.9	23.4
47.5	30.1	31.7	24.1	22.4	32.7	31.3	34.8	24.3	26.6	30.6	37.4	32	31.3	29.3	29.7	44.4	35.2	23.9	21.2	18.6	20.4	19.9	18.9	22.2	21.1	35.7	26.0283	27.9	23.4
47.5	30.2	31.8	24.1	22.4	32.7	31.3	34.9	24.3	26.6	30.7	37.4	32	31.3	29.3	29.7	44.4	35.2	23.9	21.2	18.6	20.4	19.9	18.9	22.2	21.1	35.7	26.0561	27.9	23.4
47.5	30.2	31.8	24.1	22.4	32.7	31.3	34.9	24.3	26.6	30.7	37.4	32	31.3	29.4	29.7	44.4	35.2	23.9	21.2	18.6	20.4	19.9	18.9	22.2	21.1	35.7	26.1039	27.9	23.4
47.5	30.2	31.8	24.1	22.5	32.8	31.3	34.9	24.4	26.6	30.7	37.4	32	31.3	29.4	29.7	44.4	35.2	23.9	21.2	18.6	20.4	19.9	18.9	22.3	21.1	35.7	26.1189	28	23.4
47.5	30.2	31.8	24.1	22.5	32.8	31.3	35	24.4	26.7	30.7	37.4	32	31.3	29.4	29.7	44.5	35.2	23.9	21.2	18.6	20.4	20	19	22.3	21.1	35.7	26.1532	28	23.4
47.6	30.2	31.8	24.1	22.5	32.8	31.3	35	24.4	26.7	30.7	37.4	32	31.3	29.4	29.7	44.5	35.2	23.9	21.2	18.6	20.4	20	19	22.3	21.1	35.8	26.1535	28	23.5
47.6	30.2	31.8	24.1	22.5	32.8	31.3	35.1	24.4	26.7	30.7	37.4	32	31.3	29.4	29.7	44.5	35.3	23.9	21.2	18.6	20.4	20	19	22.3	21.1	35.8	26.1587	28	23.5
47.6	30.2	31.8	24.1	22.5	32.8	31.3	35.1	24.4	26.7	30.7	37.4	32	31.3	29.5	29.7	44.5	35.3	23.9	21.2	18.6	20.4	20	19	22.3	21.2	35.8	26.1634	28	23.5
47.6	30.2	31.8	24.1	22.5	32.8	31.4	35.1	24.4	26.7	30.7	37.4	32	31.3	29.5	29.7	44.5	35.3	24	21.2	18.7	20.5	20	19	22.3	21.2	35.8	26.1655	28	23.5
47.6	30.2	31.8	24.1	22.5	32.8	31.4	35.1	24.5	26.7	30.7	37.4	32	31.4	29.5	29.7	44.5	35.3	24	21.2	18.7	20.5	20	19	22.3	21.2	35.8	26.1938	28	23.5
47.7	30.2	31.8	24.1	22.6	32.8	31.4	35.2	24.5	26.7	30.7	37.5	32	31.4	29.5	29.7	44.5	35.3	24	21.3	18.7	20.5	20	19	22.3	21.2	35.8	26.194	28	23.5
47.7	30.2	31.9	24.1	22.6	32.8	31.4	35.3	24.5	26.7	30.8	37.5	32	31.4	29.5	29.7	44.5	35.4	24	21.3	18.7	20.5	20	19	22.3	21.2	35.8	26.2367	28	23.5
47.7	30.2	31.9	24.2	22.6	32.8	31.4	35.3	24.5	26.7	30.8	37.5	32	31.4	29.6	29.7	44.5	35.4	24	21.3	18.7	20.5	20	19	22.3	21.2	35.8	26.2465	28	23.5
47.7	30.2	31.9	24.2	22.6	32.9	31.4	35.3	24.5	26.7	30.8	37.5	32.1	31.4	29.6	29.7	44.5	35.4	24	21.3	18.7	20.5	20	19	22.4	21.2	35.8	26.2597	28	23.5
47.7	30.2	31.9	24.2	22.6	32.9	31.5	35.3	24.5	26.7	30.8	37.5	32.1	31.5	29.6	29.7	44.5	35.5	24	21.3	18.7	20.5	20	19	22.4	21.2	35.8	26.2618	28	23.5
47.7	30.2	31.9	24.2	22.6	32.9	31.5	35.4	24.5	26.7	30.8	37.6	32.1	31.5	29.6	29.7	44.5	35.5	24	21.3	18.7	20.5	20	19.1	22.4	21.2	35.8	26.2708	28	23.5
47.7	30.3	31.9	24.2	22.6	32.9	31.5	35.5	24.5	26.8	30.8	37.6	32.1	31.5	29.6	29.7	44.5	35.5	24	21.3	18.7	20.5	20.1	19.1	22.4	21.2	35.9	26.2713	28	23.5
47.7	30.3	31.9	24.2	22.6	32.9	31.5	35.5	24.5	26.8	30.8	37.6	32.2	31.5	29.6	29.7	44.5	35.5	24	21.3	18.7	20.5	20.1	19.1	22.4	21.2	35.9	26.2803	28	23.5
47.8	30.3	31.9	24.2	22.6	32.9	31.5	35.5	24.5	26.8	30.8	37.6	32.2	31.5	29.6	29.8	44.5	35.5	24	21.3	18.7	20.5	20.1	19.1	22.4	21.3	35.9	26.2815	28	23.5
47.8	30.3	31.9	24.2	22.6	32.9	31.5	35.5	24.5	26.8	30.8	37.6	32.2	31.5	29.7	29.8	44.6	35.5	24	21.3	18.7	20.5	20.1	19.1	22.4	21.3	35.9	26.298	28	23.6
47.8	30.3	31.9	24.2	22.6	32.9	31.5	35.5	24.5	26.8	30.8	37.6	32.2	31.5	29.7	29.8	44.6	35.5	24	21.3	18.7	20.5	20.1	19.1	22.4	21.3	36	26.332	28	23.6
47.8	30.3	31.9	24.2	22.6	33	31.6	35.5	24.5	26.9	30.8	37.7	32.2	31.6	29.7	29.8	44.6	35.5	24.1	21.3	18.7	20.5	20.1	19.1	22.4	21.3	36	26.3342	28	23.6
47.8	30.3	32	24.3	22.6	33	31.6	35.6	24.5	26.9	30.8	37.7	32.2	31.6	29.7	29.8	44.7	35.5	24.1	21.3	18.7	20.5	20.1	19.1	22.4	21.3	36	26.3485	28	23.6
47.9	30.3	32	24.3	22.6	33	31.6	35.6	24.5	26.9	30.8	37.7	32.2	31.6	29.7	29.8	44.7	35.5	24.1	21.3	18.7	20.5	20.1	19.1	22.4	21.3	36	26.3489	28	23.6
47.9	30.3	32	24.3	22.6	33	31.6	35.6	24.5	26.9	30.9	37.7	32.3	31.6	29.7	29.8	44.7	35.6	24.1	21.3	18.7	20.5	20.1	19.1	22.4	21.3	36	26.3587	28	23.6
47.9	30.3	32	24.3	22.7	33	31.6	35.6	24.5	26.9	30.9	37.7	32.3	31.6	29.7	29.9	44.7	35.6	24.1	21.3	18.7	20.6	20.1	19.1	22.4	21.3	36	26.3646	28	23.7
47.9	30.3	32	24.3	22.7	33	31.6	35.7	24.5	26.9	30.9	37.7	32.3	31.6	29.7	29.9	44.7	35.6	24.1	21.3	18.7	20.6	20.1	19.2	22.5	21.3	36	26.3694	28.1	23.7
47.9	30.3	32	24.3	22.7	33	31.6	35.7	24.5	26.9	30.9	37.7	32.3	31.6	29.7	29.9	44.7	35.7	24.1	21.3	18.7	20.6	20.1	19.2	22.5	21.3	36	26.3758	28.1	23.7
47.9	30.3	32	24.3	22.7	33	31.6	35.8	24.5	26.9	30.9	37.7	32.3	31.6	29.7	29.9	44.7	35.7	24.1	21.3	18.7	20.6	20.2	19.2	22.5	21.3	36	26.3857	28.1	23.7
47.9	30.4	32	24.4	22.7	33	31.7	35.8	24.6	26.9	30.9	37.8	32.4	31.6	29.7	29.9	44.7	35.7	24.1	21.3	18.7	20.6	20.2	19.2	22.5	21.3	36	26.3862	28.1	23.7
47.9	30.4	32.1	24.4	22.7	33	31.7	35.8	24.6	26.9	30.9	37.8	32.4	31.7	29.7	29.9	44.7	35.7	24.1	21.3	18.7	20.6	20.2	19.2	22.5	21.3	36.1	26.3863	28.1	23.7
48	30.4	32.1	24.4	22.7	33.1	31.7	35.8	24.6	26.9	30.9	37.8	32.4	31.7	29.7	29.9	44.7	35.7	24.1	21.3	18.7	20.6	20.2	19.2	22.5	21.3	36.1	26.4078	28.2	23.7
48	30.4	32.1	24.4	22.7	33.1	31.7	35.9	24.6	27	30.9	37.8	32.4	31.7	29.8	30	44.7	35.8	24.1	21.3	18.7	20.6	20.3	19.2	22.5	21.3	36.1	26.4167	28.2	23.7
48	30.4	32.1	24.4	22.7	33.1	31.7	35.9	24.6	27	30.9	37.8	32.4	31.7	29.8	30	44.7	35.8	24.1	21.3	18.7	20.6	20.3	19.2	22.5	21.3	36.1	26.4473	28.2	23.7
48	30.4	32.1	24.4	22.7	33.1	31.7	35.9	24.6	27	30.9	37.8	32.4	31.7	29.8	30	44.7	35.8	24.1	21.3	18.7	20.6	20.3	19.2	22.5	21.3	36.1	26.4503	28.2	23.7
48.1	30.4	32.1	24.4	22.7	33.1	31.8	35.9	24.6	27	30.9	37.9	32.4	31.7	29.8	30	44.7	35.9	24.1	21.3	18.7	20.6	20.3	19.2	22.5	21.3	36.1	26.4664	28.3	23.7
48.1	30.4	32.1	24.4	22.8	33.1	31.8	35.9	24.6	27	31	37.9	32.4	31.7	29.8	30	44.8	35.9	24.1	21.3	18.7	20.6	20.3	19.2	22.5	21.3	36.1	26.4764	28.3	23.7
48.1	30.4	32.1	24.5	22.8	33.1	31.8	35.9	24.6	27	31	37.9	32.5	31.7	29.8	30	44.8	35.9	24.1	21.4	18.7	20.6	20.3	19.2	22.6	21.3	36.1	26.4915	28.3	23.7
48.1	30.4	32.2	24.5	22.8	33.1	31.9	35.9	24.6	27	31	37.9	32.5	31.7	29.8	30	44.8	35.9	24.1	21.4	18.7	20.6	20.3	19.2	22.6	21.4	36.2	26.4943	28.3	23.7
48.2	30.4	32.2	24.5	22.8	33.1	31.9	35.9	24.6	27	31	37.9	32.5	31.7	29.8	30	44.8	35.9	24.1	21.4	18.7	20.6	20.3	19.2	22.6	21.4	36.2	26.5492	28.3	23.7
48.2	30.4	32.2	24.5	22.8	33.2	31.9	35.9	24.6	27	31	37.9	32.5	31.8	29.9	30	44.8	35.9	24.1	21.4	18.7	20.6	20.3	19.2	22.6	21.4	36.2	26.5549	28.3	23.7
48.2	30.4	32.2	24.5	22.8	33.2	31.9	35.9	24.6	27	31	37.9	32.5	31.8	29.9	30	44.8	36	24.1	21.4	18.7	20.7	20.3	19.2	22.6	21.4	36.2	26.5569	28.3	23.7
48.2	30.4	32.2	24.5	22.8	33.2	32	36	24.6	27	31	37.9	32.5	31.8	29.9	30.1	44.8	36	24.2	21.4	18.7	20.7	20.3	19.2	22.6	21.4	36.2	26.5639	28.3	23.8
48.2	30.4	32.2	24.5	22.8	33.2	32	36	24.6	27.1	31	38	32.5	31.8	29.9	30.1	44.9	36	24.2	21.4	18.7	20.7	20.3	19.2	22.6	21.4	36.3	26.5657	28.3	23.8
48.3	30.5	32.2	24.5	22.8	33.2	32	36	24.6	27.1	31	38	32.5	31.8	30	30.1	44.9	36	24.2	21.4	18.7	20.8	20.3	19.3	22.6	21.4	36.3	26.5714	28.3	23.8
48.3	30.5	32.2	24.5	22.8	33.2	32	36	24.6	27.1	31	38	32.5	31.8	30	30.1	44.9	36	24.2	21.4	18.7	20.8	20.4	19.3	22.6	21.4	36.3	26.5921	28.3	23.8
48.3	30.5	32.2	24.5	22.8	33.2	32	36	24.7	27.1	31	38	32.5	31.8	30	30.1	44.9	36	24.2	21.4	18.7	20.8	20.4	19.3	22.6	21.4	36.3	26.5984	28.3	23.8
48.3	30.5	32.2	24.5	22.8	33.2	32	36.1	24.7	27.1	31	38.1	32.5	31.8	30	30.1	45	36.1	24.2	21.4	18.7	20.8	20.4	19.3	22.6	21.4	36.3	26.5986	28.3	23.8
48.3	30.5	32.3	24.5	22.8	33.2	32	36.1	24.7	27.1	31	38.1	32.5	31.9	30	30.1	45	36.1	24.2	21.4	18.7	20.8	20.4	19.3	22.6	21.4	36.3	26.5999	28.3	23.8
48.3	30.5	32.3	24.5	22.8	33.2	32	36.1	24.7	27.1	31.1	38.1	32.5	31.9	30	30.1	45	36.1	24.2	21.4	18.7	20.8	20.4	19.3	22.6	21.4	36.4	26.6318	28.4	23.8
48.3	30.5	32.3	24.5	22.8	33.2	32	36.1	24.7	27.1	31.1	38.1	32.5	31.9	30	30.1	45	36.1	24.2	21.4	18.8	20.8	20.4	19.3	22.6	21.5	36.4	26.636	28.4	23.8
48.3	30.5	32.3	24.5	22.8	33.2	32	36.1	24.7	27.1	31.1	38.1	32.5	31.9	30	30.2	45	36.1	24.2	21.4	18.8	20.8	20.4	19.3	22.6	21.5	36.4	26.6504	28.4	23.8
48.3	30.5	32.3	24.5	22.8	33.2	32	36.1	24.7	27.1	31.1	38.1	32.6	31.9	30	30.2	45	36.1	24.2	21.4	18.8	20.8	20.4	19.3	22.6	21.5	36.4	26.6558	28.4	23.8
48.4	30.5	32.3	24.5	22.9	33.2	32.1	36.1	24.7	27.1	31.1	38.1	32.6	31.9	30	30.2	45.1	36.1	24.2	21.4	18.8	20.8	20.4	19.3	22.6	21.5	36.4	26.6868	28.4	23.8
48.4	30.6	32.3	24.5	22.9	33.2	32.1	36.1	24.7	27.1	31.2	38.1	32.6	31.9	30	30.2	45.1	36.2	24.2	21.4	18.8	20.8	20.4	19.3	22.6	21.5	36.5	26.6901	28.4	23.8
48.4	30.6	32.3	24.5	22.9	33.3	32.1	36.2	24.7	27.2	31.2	38.2	32.6	31.9	30	30.2	45.1	36.2	24.3	21.4	18.8	20.8	20.4	19.4	22.6	21.5	36.5	26.6978	28.4	23.8
48.4	30.6	32.3	24.5	22.9	33.3	32.1	36.2	24.8	27.2	31.2	38.2	32.6	31.9	30	30.2	45.1	36.2	24.3	21.5	18.8	20.9	20.5	19.4	22.6	21.5	36.5	26.7101	28.4	23.9
48.4	30.6	32.3	24.5	22.9	33.3	32.1	36.2	24.8	27.2	31.2	38.2	32.6	31.9	30	30.2	45.1	36.2	24.3	21.5	18.8	20.9	20.5	19.4	22.6	21.5	36.6	26.7128	28.4	23.9
48.4	30.6	32.3	24.5	22.9	33.3	32.1	36.2	24.8	27.2	31.2	38.2	32.6	31.9	30	30.2	45.1	36.2	24.3	21.5	18.8	20.9	20.5	19.4	22.6	21.5	36.6	26.7221	28.4	23.9
48.4	30.6	32.3	24.5	22.9	33.3	32.1	36.3	24.8	27.2	31.2	38.2	32.6	32	30	30.2	45.2	36.2	24.3	21.5	18.8	20.9	20.5	19.4	22.6	21.5	36.6	26.7266	28.4	23.9
48.4	30.6	32.3	24.5	22.9	33.3	32.2	36.3	24.8	27.2	31.2	38.2	32.7	32	30	30.2	45.2	36.2	24.3	21.5	18.8	20.9	20.5	19.4	22.7	21.6	36.6	26.7517	28.5	23.9
48.4	30.6	32.4	24.5	22.9	33.3	32.2	36.3	24.8	27.2	31.2	38.2	32.7	32	30	30.2	45.2	36.2	24.3	21.5	18.8	21	20.5	19.5	22.7	21.6	36.6	26.7691	28.5	23.9
48.4	30.6	32.4	24.5	23	33.3	32.2	36.3	24.8	27.2	31.2	38.2	32.7	32	30	30.2	45.2	36.3	24.3	21.5	18.8	21	20.5	19.5	22.7	21.6	36.6	26.7708	28.5	23.9
48.5	30.6	32.4	24.5	23	33.3	32.2	36.3	24.8	27.2	31.2	38.2	32.7	32	30	30.3	45.3	36.4	24.3	21.5	18.8	21	20.5	19.5	22.7	21.6	36.6	26.7762	28.5	23.9
48.5	30.7	32.4	24.5	23	33.3	32.2	36.3	24.8	27.2	31.2	38.2	32.8	32	30	30.3	45.3	36.4	24.3	21.6	18.8	21	20.5	19.5	22.7	21.6	36.6	26.795	28.5	23.9
48.5	30.7	32.4	24.5	23	33.3	32.2	36.3	24.8	27.2	31.2	38.3	32.8	32	30	30.3	45.3	36.4	24.3	21.6	18.9	21	20.5	19.5	22.7	21.6	36.6	26.8205	28.5	23.9
48.5	30.7	32.4	24.5	23	33.3	32.2	36.4	24.8	27.2	31.2	38.3	32.9	32	30	30.3	45.3	36.4	24.3	21.6	18.9	21	20.5	19.5	22.7	21.6	36.6	26.8302	28.5	23.9
48.5	30.7	32.4	24.5	23	33.4	32.2	36.4	24.8	27.2	31.2	38.3	32.9	32	30	30.3	45.3	36.4	24.3	21.6	18.9	21	20.5	19.6	22.8	21.6	36.7	26.8333	28.5	23.9
48.5	30.7	32.4	24.5	23	33.4	32.2	36.4	24.8	27.2	31.2	38.3	32.9	32	30	30.3	45.3	36.5	24.4	21.6	18.9	21	20.5	19.6	22.8	21.6	36.7	26.8335	28.6	24
48.5	30.7	32.4	24.5	23	33.4	32.2	36.4	24.8	27.2	31.2	38.3	32.9	32	30	30.3	45.3	36.5	24.4	21.6	18.9	21	20.5	19.6	22.8	21.6	36.7	26.8339	28.6	24
48.5	30.7	32.4	24.5	23	33.4	32.3	36.4	24.8	27.3	31.2	38.3	33	32	30	30.3	45.3	36.5	24.4	21.6	18.9	21	20.5	19.6	22.8	21.6	36.7	26.8721	28.6	24
48.5	30.7	32.5	24.6	23	33.4	32.3	36.4	24.8	27.3	31.3	38.3	33	32	30	30.3	45.3	36.5	24.4	21.6	18.9	21	20.6	19.6	22.8	21.6	36.8	26.8725	28.6	24
48.6	30.7	32.5	24.6	23	33.4	32.3	36.5	24.8	27.3	31.3	38.3	33	32	30	30.3	45.3	36.5	24.4	21.6	18.9	21	20.6	19.6	22.8	21.6	36.8	26.8725	28.6	24
48.6	30.7	32.5	24.6	23	33.4	32.3	36.5	24.9	27.3	31.3	38.3	33	32	30	30.3	45.3	36.5	24.4	21.6	18.9	21	20.6	19.6	22.8	21.6	36.8	26.8753	28.6	24
48.6	30.7	32.5	24.6	23.1	33.4	32.3	36.5	24.9	27.3	31.3	38.3	33	32	30.1	30.3	45.4	36.5	24.5	21.6	18.9	21	20.6	19.6	22.8	21.6	36.8	26.9034	28.6	24
48.6	30.8	32.5	24.6	23.1	33.4	32.3	36.5	24.9	27.3	31.3	38.3	33	32	30.1	30.3	45.4	36.6	24.5	21.6	18.9	21	20.6	19.6	22.8	21.7	36.8	26.9065	28.6	24
48.6	30.8	32.5	24.6	23.1	33.4	32.3	36.6	24.9	27.3	31.3	38.3	33	32.1	30.1	30.3	45.4	36.6	24.5	21.6	18.9	21	20.6	19.6	22.8	21.7	36.8	26.9109	28.6	24
48.6	30.8	32.5	24.6	23.1	33.4	32.4	36.6	24.9	27.3	31.3	38.4	33	32.1	30.1	30.3	45.4	36.6	24.5	21.6	19	21	20.6	19.6	22.9	21.7	36.8	26.9112	28.6	24
48.6	30.8	32.5	24.6	23.1	33.4	32.4	36.6	24.9	27.3	31.4	38.4	33	32.1	30.1	30.3	45.4	36.6	24.5	21.6	19	21.1	20.6	19.6	22.9	21.7	36.8	26.919	28.6	24
48.7	30.8	32.6	24.7	23.1	33.5	32.4	36.6	24.9	27.3	31.4	38.4	33	32.1	30.1	30.3	45.4	36.6	24.5	21.6	19	21.1	20.6	19.6	22.9	21.7	36.8	26.9247	28.6	24
48.7	30.8	32.6	24.7	23.1	33.5	32.4	36.6	24.9	27.4	31.4	38.4	33	32.1	30.1	30.4	45.4	36.6	24.5	21.6	19	21.1	20.6	19.6	22.9	21.7	36.8	26.9501	28.6	24
48.7	30.8	32.6	24.7	23.1	33.5	32.5	36.6	24.9	27.4	31.4	38.4	33	32.2	30.1	30.4	45.5	36.7	24.5	21.6	19	21.1	20.6	19.6	22.9	21.7	36.8	26.9792	28.6	24
48.7	30.9	32.6	24.7	23.1	33.5	32.5	36.6	24.9	27.4	31.4	38.4	33	32.2	30.1	30.4	45.5	36.7	24.5	21.6	19	21.1	20.6	19.6	22.9	21.7	36.8	26.9853	28.6	24
48.7	30.9	32.6	24.7	23.1	33.5	32.5	36.7	24.9	27.4	31.4	38.4	33	32.2	30.2	30.4	45.5	36.7	24.5	21.6	19	21.1	20.7	19.6	22.9	21.7	36.9	26.9918	28.7	24
48.7	30.9	32.6	24.7	23.1	33.5	32.5	36.7	24.9	27.4	31.4	38.4	33	32.2	30.2	30.4	45.5	36.7	24.5	21.6	19	21.1	20.7	19.7	22.9	21.7	36.9	26.9987	28.7	24
48.7	30.9	32.6	24.7	23.1	33.5	32.5	36.7	24.9	27.4	31.4	38.5	33	32.2	30.2	30.4	45.5	36.7	24.5	21.6	19	21.1	20.7	19.7	22.9	21.7	36.9	26.9995	28.7	24
48.7	30.9	32.6	24.7	23.1	33.5	32.5	36.7	24.9	27.4	31.4	38.5	33.1	32.2	30.2	30.4	45.5	36.7	24.5	21.6	19	21.2	20.7	19.7	22.9	21.7	36.9	26.9995	28.8	24
48.7	30.9	32.6	24.7	23.2	33.5	32.5	36.7	24.9	27.5	31.4	38.5	33.1	32.2	30.2	30.4	45.5	36.7	24.5	21.6	19	21.2	20.7	19.7	22.9	21.7	36.9	26.9995	28.8	24
48.8	30.9	32.6	24.7	23.2	33.5	32.5	36.7	24.9	27.5	31.4	38.5	33.1	32.3	30.2	30.4	45.5	36.7	24.5	21.6	19	21.2	20.8	19.7	22.9	21.7	36.9	26.9996	28.8	24
48.8	30.9	32.7	24.8	23.2	33.5	32.5	36.8	24.9	27.5	31.4	38.5	33.2	32.3	30.2	30.4	45.5	36.8	24.5	21.6	19	21.2	20.8	19.7	22.9	21.7	36.9	26.9997	28.8	24
48.8	30.9	32.7	24.8	23.2	33.5	32.5	36.8	25	27.6	31.4	38.5	33.2	32.3	30.2	30.5	45.5	36.8	24.5	21.6	19	21.2	20.8	19.7	23	21.8	36.9	26.9997	28.9	24
48.8	31	32.7	24.8	23.2	33.5	32.5	36.8	25	27.6	31.5	38.5	33.2	32.3	30.2	30.5	45.5	36.8	24.5	21.7	19	21.2	20.8	19.7	23	21.8	37	26.9997	28.9	24
48.8	31	32.7	24.8	23.2	33.5	32.6	36.8	25	27.6	31.5	38.5	33.2	32.3	30.2	30.5	45.5	36.8	24.6	21.7	19	21.2	20.8	19.8	23	21.8	37	26.9997	28.9	24
48.8	31	32.7	24.8	23.2	33.5	32.6	36.8	25	27.6	31.5	38.6	33.2	32.3	30.2	30.5	45.5	36.8	24.6	21.7	19	21.3	20.8	19.8	23	21.8	37	26.9997	28.9	24
48.8	31	32.7	24.8	23.2	33.5	32.6	36.8	25	27.6	31.5	38.6	33.2	32.3	30.3	30.5	45.6	36.8	24.6	21.7	19	21.3	20.8	19.8	23	21.8	37	26.9997	28.9	24
48.9	31	32.7	24.8	23.2	33.5	32.6	36.8	25	27.6	31.5	38.6	33.2	32.3	30.3	30.6	45.6	36.8	24.6	21.7	19	21.3	20.8	19.8	23	21.8	37	26.9998	28.9	24
48.9	31	32.7	24.8	23.2	33.6	32.6	36.8	25	27.7	31.5	38.6	33.2	32.3	30.3	30.6	45.6	36.8	24.6	21.7	19.1	21.3	20.8	19.8	23	21.8	37	26.9998	28.9	24
48.9	31	32.7	24.8	23.2	33.6	32.6	36.9	25	27.7	31.5	38.7	33.3	32.4	30.3	30.6	45.6	36.8	24.6	21.7	19.1	21.3	20.9	19.8	23	21.8	37.1	26.9998	28.9	24
48.9	31	32.7	24.8	23.2	33.6	32.6	36.9	25.1	27.7	31.6	38.7	33.3	32.4	30.4	30.6	45.6	36.8	24.6	21.7	19.1	21.3	20.9	19.8	23	21.8	37.1	26.9998	28.9	24
49	31	32.7	24.8	23.2	33.6	32.6	36.9	25.1	27.7	31.6	38.7	33.3	32.4	30.4	30.6	45.6	36.9	24.6	21.7	19.1	21.3	20.9	19.8	23	21.8	37.1	26.9998	28.9	24
49	31	32.7	24.8	23.2	33.6	32.6	36.9	25.1	27.7	31.6	38.7	33.3	32.4	30.4	30.6	45.6	36.9	24.6	21.7	19.1	21.3	20.9	19.8	23	21.8	37.1	27	28.9	24
49	31.1	32.7	24.8	23.2	33.6	32.7	37	25.1	27.7	31.6	38.7	33.3	32.4	30.4	30.6	45.7	36.9	24.6	21.7	19.1	21.3	20.9	19.8	23	21.8	37.1	27.0022	28.9	24
49	31.1	32.7	24.8	23.2	33.6	32.7	37	25.1	27.7	31.6	38.7	33.3	32.4	30.4	30.6	45.7	36.9	24.6	21.7	19.1	21.3	20.9	19.9	23	21.8	37.1	27.0029	29	24
49	31.1	32.8	24.9	23.2	33.7	32.7	37	25.1	27.7	31.6	38.7	33.3	32.4	30.4	30.6	45.7	36.9	24.6	21.7	19.1	21.3	21	19.9	23	21.8	37.1	27.0105	29	24
49	31.1	32.8	24.9	23.2	33.7	32.7	37.1	25.1	27.7	31.6	38.7	33.3	32.4	30.4	30.6	45.7	36.9	24.6	21.7	19.1	21.3	21	19.9	23	21.8	37.1	27.0255	29	24.1
49.1	31.1	32.8	24.9	23.2	33.7	32.7	37.1	25.1	27.7	31.6	38.7	33.3	32.4	30.4	30.6	45.7	36.9	24.6	21.7	19.1	21.3	21	19.9	23	21.8	37.1	27.0537	29	24.1
49.1	31.1	32.8	24.9	23.2	33.7	32.7	37.1	25.1	27.7	31.6	38.7	33.4	32.5	30.4	30.6	45.7	36.9	24.6	21.8	19.1	21.3	21	19.9	23	21.8	37.1	27.0638	29	24.1
49.1	31.1	32.8	24.9	23.2	33.7	32.8	37.2	25.2	27.7	31.6	38.7	33.4	32.5	30.4	30.6	45.7	37	24.6	21.8	19.1	21.4	21	19.9	23	21.8	37.1	27.077	29	24.1
49.1	31.1	32.8	24.9	23.2	33.7	32.8	37.2	25.2	27.7	31.6	38.8	33.4	32.5	30.4	30.7	45.7	37	24.6	21.8	19.1	21.4	21	19.9	23	21.8	37.2	27.0972	29	24.1
49.1	31.1	32.8	24.9	23.3	33.7	32.8	37.2	25.2	27.7	31.6	38.8	33.4	32.5	30.4	30.7	45.8	37.1	24.7	21.8	19.1	21.4	21	19.9	23	21.8	37.2	27.0999	29	24.1
49.1	31.1	32.8	24.9	23.3	33.7	32.8	37.2	25.2	27.7	31.6	38.8	33.4	32.5	30.4	30.7	45.8	37.1	24.7	21.8	19.1	21.4	21	19.9	23.1	21.8	37.2	27.1166	29	24.1
49.1	31.1	32.8	24.9	23.3	33.8	32.8	37.2	25.2	27.7	31.6	38.8	33.4	32.5	30.4	30.7	45.8	37.1	24.7	21.8	19.1	21.4	21	19.9	23.1	21.8	37.2	27.1255	29	24.1
49.1	31.1	32.8	24.9	23.3	33.8	32.8	37.2	25.2	27.8	31.6	38.8	33.4	32.5	30.5	30.7	45.8	37.1	24.7	21.8	19.2	21.4	21.1	19.9	23.1	21.8	37.2	27.1646	29	24.1
49.2	31.1	32.8	24.9	23.3	33.8	32.8	37.2	25.2	27.8	31.6	38.8	33.4	32.5	30.5	30.7	45.8	37.1	24.7	21.8	19.2	21.5	21.1	20	23.1	21.9	37.2	27.196	29	24.1
49.2	31.1	32.8	24.9	23.3	33.8	32.8	37.3	25.2	27.8	31.6	38.8	33.5	32.5	30.5	30.7	45.8	37.1	24.7	21.8	19.2	21.5	21.1	20	23.1	21.9	37.2	27.1993	29	24.1
49.2	31.1	32.8	24.9	23.3	33.8	32.8	37.3	25.2	27.8	31.6	38.9	33.5	32.5	30.5	30.7	45.8	37.1	24.7	21.8	19.2	21.5	21.1	20	23.1	21.9	37.3	27.2145	29	24.1
49.2	31.1	32.9	24.9	23.3	33.8	32.8	37.3	25.2	27.8	31.7	38.9	33.5	32.6	30.5	30.8	45.8	37.1	24.7	21.8	19.2	21.5	21.1	20	23.1	21.9	37.3	27.215	29	24.1
49.2	31.1	32.9	25	23.3	33.8	32.8	37.3	25.2	27.8	31.7	38.9	33.5	32.6	30.5	30.8	45.9	37.2	24.7	21.8	19.2	21.5	21.1	20	23.1	21.9	37.3	27.2225	29	24.1
49.2	31.2	32.9	25	23.3	33.8	32.8	37.3	25.2	27.8	31.7	38.9	33.5	32.6	30.5	30.8	45.9	37.2	24.8	21.8	19.2	21.5	21.1	20	23.1	21.9	37.3	27.2339	29	24.1
49.2	31.2	32.9	25	23.3	33.8	32.8	37.3	25.2	27.8	31.7	38.9	33.5	32.6	30.6	30.8	45.9	37.2	24.8	21.8	19.2	21.5	21.1	20	23.1	21.9	37.3	27.2357	29	24.1
49.2	31.2	32.9	25	23.3	33.9	32.8	37.3	25.2	27.8	31.7	38.9	33.5	32.6	30.6	30.8	45.9	37.2	24.8	21.8	19.2	21.5	21.1	20	23.1	21.9	37.3	27.2546	29	24.1
49.3	31.2	32.9	25	23.3	33.9	32.8	37.4	25.2	27.8	31.7	38.9	33.5	32.6	30.6	30.8	46	37.3	24.8	21.8	19.2	21.5	21.2	20	23.1	21.9	37.3	27.2651	29	24.2
49.3	31.2	32.9	25	23.3	33.9	32.8	37.4	25.2	27.8	31.7	38.9	33.5	32.6	30.6	30.8	46	37.3	24.8	21.9	19.2	21.6	21.2	20	23.2	21.9	37.3	27.2685	29	24.2
49.3	31.2	32.9	25	23.3	33.9	32.9	37.4	25.2	27.9	31.7	38.9	33.5	32.6	30.6	30.8	46	37.3	24.8	21.9	19.2	21.6	21.2	20	23.2	21.9	37.4	27.2773	29	24.2
49.3	31.2	32.9	25	23.3	33.9	32.9	37.4	25.2	27.9	31.7	39	33.5	32.6	30.6	30.9	46	37.3	24.8	21.9	19.2	21.6	21.2	20	23.2	21.9	37.4	27.2778	29	24.2
49.3	31.2	32.9	25	23.4	33.9	32.9	37.4	25.2	27.9	31.8	39	33.6	32.6	30.6	30.9	46	37.3	24.8	21.9	19.3	21.6	21.2	20	23.2	21.9	37.4	27.2802	29	24.2
49.4	31.2	32.9	25	23.4	33.9	32.9	37.4	25.3	27.9	31.8	39	33.6	32.6	30.6	30.9	46	37.3	24.8	21.9	19.3	21.6	21.2	20	23.2	21.9	37.4	27.2803	29	24.2
49.4	31.2	32.9	25	23.4	33.9	32.9	37.4	25.3	27.9	31.8	39	33.7	32.6	30.6	30.9	46	37.4	24.8	21.9	19.3	21.6	21.2	20	23.2	21.9	37.4	27.3036	29	24.2
49.4	31.2	33	25.1	23.4	33.9	32.9	37.5	25.3	27.9	31.8	39	33.7	32.7	30.6	30.9	46	37.4	24.8	21.9	19.3	21.6	21.3	20	23.2	21.9	37.4	27.3194	29	24.2
49.4	31.3	33	25.1	23.4	33.9	32.9	37.5	25.3	27.9	31.8	39	33.7	32.7	30.7	30.9	46	37.4	24.8	21.9	19.3	21.6	21.3	20	23.2	21.9	37.4	27.3225	29	24.2
49.4	31.3	33	25.1	23.4	33.9	32.9	37.5	25.3	27.9	31.8	39	33.7	32.7	30.7	30.9	46	37.4	24.8	21.9	19.3	21.6	21.3	20	23.2	21.9	37.4	27.3857	29	24.2
49.4	31.3	33	25.1	23.4	33.9	32.9	37.5	25.3	27.9	31.8	39	33.7	32.7	30.7	30.9	46	37.4	24.8	21.9	19.3	21.6	21.3	20.1	23.2	21.9	37.5	27.3977	29	24.2
49.4	31.3	33	25.1	23.4	33.9	32.9	37.5	25.3	27.9	31.8	39.1	33.8	32.7	30.7	30.9	46	37.4	24.9	21.9	19.3	21.7	21.3	20.1	23.2	21.9	37.5	27.4548	29	24.2
49.4	31.3	33	25.1	23.4	34	32.9	37.5	25.3	28	31.8	39.1	33.8	32.7	30.7	30.9	46	37.4	24.9	21.9	19.3	21.7	21.3	20.1	23.2	21.9	37.5	27.4856	29.1	24.3
49.4	31.3	33	25.1	23.4	34	32.9	37.5	25.3	28	31.9	39.1	33.8	32.8	30.7	30.9	46.1	37.4	24.9	21.9	19.3	21.7	21.3	20.1	23.2	21.9	37.5	27.5094	29.1	24.3
49.4	31.3	33	25.1	23.4	34	32.9	37.6	25.3	28	31.9	39.2	33.8	32.8	30.7	30.9	46.1	37.4	24.9	21.9	19.3	21.7	21.3	20.1	23.3	21.9	37.5	27.5108	29.1	24.3
49.5	31.3	33	25.1	23.5	34	32.9	37.6	25.3	28	31.9	39.2	33.8	32.8	30.7	31	46.1	37.4	24.9	21.9	19.3	21.7	21.3	20.1	23.3	21.9	37.5	27.5118	29.1	24.3
49.5	31.3	33	25.1	23.5	34	32.9	37.6	25.3	28	31.9	39.2	33.8	32.8	30.7	31	46.1	37.5	24.9	21.9	19.3	21.7	21.3	20.1	23.3	21.9	37.5	27.5155	29.1	24.3
49.5	31.3	33.1	25.2	23.5	34	32.9	37.6	25.3	28	31.9	39.2	33.8	32.9	30.7	31	46.1	37.5	24.9	21.9	19.3	21.8	21.3	20.1	23.3	21.9	37.6	27.5182	29.1	24.3
49.5	31.3	33.1	25.2	23.5	34	32.9	37.6	25.4	28	31.9	39.2	33.9	32.9	30.8	31	46.1	37.5	24.9	21.9	19.3	21.8	21.3	20.1	23.3	21.9	37.6	27.5361	29.1	24.3
49.5	31.3	33.1	25.2	23.5	34	32.9	37.7	25.4	28	31.9	39.2	33.9	32.9	30.8	31	46.1	37.5	24.9	21.9	19.4	21.8	21.3	20.1	23.3	21.9	37.6	27.5386	29.1	24.3
49.6	31.3	33.1	25.2	23.5	34	32.9	37.7	25.4	28	31.9	39.2	33.9	32.9	30.8	31	46.2	37.5	24.9	21.9	19.4	21.8	21.3	20.1	23.3	21.9	37.6	27.5503	29.1	24.3
49.6	31.3	33.1	25.2	23.5	34	33	37.7	25.4	28	31.9	39.3	33.9	32.9	30.8	31	46.2	37.5	24.9	21.9	19.4	21.8	21.4	20.1	23.4	21.9	37.6	27.5659	29.1	24.3
49.6	31.4	33.1	25.2	23.5	34	33	37.7	25.4	28	32	39.3	33.9	32.9	30.8	31	46.2	37.5	24.9	21.9	19.4	21.8	21.4	20.2	23.4	21.9	37.6	27.5772	29.2	24.4
49.6	31.4	33.1	25.2	23.5	34	33	37.7	25.4	28	32	39.3	33.9	33	30.8	31	46.2	37.5	24.9	21.9	19.4	21.9	21.4	20.2	23.4	21.9	37.6	27.5783	29.2	24.4
49.6	31.4	33.2	25.2	23.5	34.1	33	37.7	25.4	28	32	39.3	33.9	33	30.8	31	46.2	37.5	24.9	21.9	19.4	21.9	21.4	20.2	23.4	22	37.6	27.5784	29.2	24.4
49.6	31.4	33.2	25.2	23.5	34.1	33	37.7	25.4	28	32	39.3	33.9	33	30.8	31.1	46.2	37.6	24.9	21.9	19.4	21.9	21.4	20.2	23.4	22	37.6	27.5886	29.2	24.4
49.6	31.4	33.2	25.2	23.5	34.1	33	37.8	25.4	28	32	39.3	33.9	33	30.8	31.1	46.2	37.6	25	21.9	19.4	21.9	21.4	20.2	23.4	22	37.6	27.5956	29.2	24.4
49.6	31.4	33.2	25.2	23.5	34.1	33	37.8	25.4	28	32	39.3	33.9	33	30.8	31.1	46.2	37.6	25	21.9	19.4	21.9	21.4	20.2	23.4	22	37.6	27.6145	29.2	24.4
49.6	31.4	33.2	25.2	23.5	34.1	33	37.8	25.4	28.1	32	39.3	33.9	33	30.9	31.1	46.2	37.6	25	21.9	19.4	21.9	21.4	20.2	23.4	22	37.7	27.6152	29.2	24.5
49.6	31.4	33.2	25.2	23.6	34.1	33	37.8	25.4	28.1	32	39.3	33.9	33	30.9	31.1	46.2	37.6	25	21.9	19.4	21.9	21.4	20.2	23.4	22	37.7	27.6173	29.2	24.5
49.6	31.4	33.2	25.2	23.6	34.1	33.1	37.9	25.4	28.1	32	39.3	34	33	30.9	31.1	46.2	37.7	25	21.9	19.4	21.9	21.4	20.2	23.4	22	37.7	27.6185	29.3	24.5
49.7	31.4	33.2	25.2	23.6	34.1	33.1	37.9	25.4	28.1	32	39.3	34	33	30.9	31.1	46.2	37.7	25	21.9	19.4	21.9	21.4	20.2	23.4	22.1	37.7	27.6365	29.3	24.5
49.7	31.4	33.2	25.2	23.6	34.2	33.1	37.9	25.4	28.1	32	39.3	34	33	30.9	31.2	46.3	37.7	25	21.9	19.4	21.9	21.4	20.3	23.4	22.1	37.7	27.6413	29.3	24.5
49.7	31.4	33.3	25.2	23.6	34.2	33.1	37.9	25.4	28.1	32	39.4	34	33	30.9	31.2	46.3	37.7	25	21.9	19.4	21.9	21.4	20.3	23.4	22.1	37.7	27.6458	29.3	24.5
49.8	31.4	33.3	25.2	23.6	34.2	33.1	37.9	25.4	28.1	32	39.4	34	33	30.9	31.2	46.3	37.8	25	21.9	19.4	21.9	21.4	20.3	23.4	22.1	37.7	27.6534	29.3	24.5
49.8	31.4	33.3	25.2	23.6	34.2	33.1	37.9	25.4	28.1	32.1	39.4	34	33	30.9	31.2	46.3	37.8	25	21.9	19.4	21.9	21.5	20.3	23.4	22.1	37.7	27.6759	29.3	24.5
49.8	31.5	33.3	25.2	23.6	34.2	33.1	37.9	25.4	28.1	32.1	39.4	34	33.1	30.9	31.2	46.3	37.8	25	21.9	19.4	21.9	21.5	20.3	23.4	22.1	37.7	27.6809	29.3	24.5
49.9	31.5	33.3	25.2	23.6	34.2	33.1	37.9	25.4	28.1	32.1	39.4	34	33.1	30.9	31.2	46.3	37.8	25	21.9	19.4	21.9	21.5	20.3	23.4	22.1	37.7	27.6815	29.4	24.5
49.9	31.5	33.3	25.2	23.6	34.2	33.2	37.9	25.4	28.2	32.1	39.4	34	33.1	30.9	31.2	46.4	37.9	25	21.9	19.4	21.9	21.5	20.3	23.5	22.1	37.7	27.6897	29.4	24.5
49.9	31.5	33.3	25.2	23.6	34.2	33.2	38	25.4	28.2	32.1	39.4	34	33.1	30.9	31.2	46.4	37.9	25	21.9	19.4	21.9	21.5	20.3	23.5	22.1	37.7	27.6984	29.4	24.5
49.9	31.5	33.3	25.2	23.6	34.2	33.2	38	25.5	28.2	32.1	39.5	34	33.1	30.9	31.3	46.4	37.9	25	22	19.4	21.9	21.6	20.3	23.5	22.1	37.7	27.7035	29.4	24.6
49.9	31.5	33.3	25.2	23.6	34.2	33.2	38	25.5	28.2	32.1	39.5	34	33.1	30.9	31.3	46.4	37.9	25	22	19.4	21.9	21.6	20.3	23.5	22.1	37.7	27.7188	29.4	24.6
49.9	31.5	33.3	25.2	23.6	34.2	33.2	38	25.5	28.2	32.1	39.5	34	33.2	30.9	31.3	46.4	37.9	25	22	19.4	22	21.6	20.4	23.5	22.1	37.7	27.7269	29.4	24.6
50	31.5	33.3	25.2	23.6	34.2	33.2	38	25.5	28.2	32.1	39.5	34	33.2	30.9	31.3	46.4	37.9	25.1	22	19.4	22	21.6	20.4	23.5	22.1	37.8	27.727	29.4	24.6
50	31.5	33.3	25.2	23.6	34.2	33.2	38	25.5	28.2	32.2	39.5	34	33.2	31	31.3	46.4	37.9	25.1	22	19.4	22	21.6	20.4	23.5	22.1	37.8	27.7275	29.4	24.6
50	31.6	33.3	25.3	23.7	34.2	33.2	38	25.5	28.3	32.2	39.5	34	33.2	31	31.3	46.5	38	25.1	22	19.4	22	21.6	20.4	23.5	22.1	37.8	27.7301	29.4	24.6
50	31.6	33.4	25.3	23.7	34.2	33.2	38	25.5	28.3	32.2	39.5	34	33.2	31	31.3	46.5	38	25.1	22	19.5	22	21.6	20.4	23.5	22.1	37.8	27.7313	29.4	24.6
50	31.6	33.4	25.3	23.7	34.2	33.3	38.1	25.5	28.3	32.2	39.6	34.1	33.2	31	31.3	46.5	38	25.1	22	19.5	22	21.7	20.5	23.5	22.1	37.8	27.7337	29.4	24.6
50.1	31.6	33.4	25.3	23.7	34.2	33.3	38.1	25.5	28.3	32.2	39.6	34.1	33.3	31	31.3	46.5	38	25.1	22	19.5	22	21.7	20.5	23.5	22.1	37.8	27.7353	29.5	24.6
50.1	31.6	33.4	25.3	23.7	34.2	33.3	38.1	25.5	28.3	32.2	39.6	34.1	33.3	31	31.3	46.5	38.1	25.1	22	19.5	22	21.7	20.5	23.5	22.1	37.8	27.7368	29.5	24.6
50.1	31.6	33.4	25.3	23.7	34.2	33.3	38.1	25.5	28.3	32.2	39.6	34.1	33.3	31	31.3	46.5	38.1	25.1	22	19.5	22.1	21.7	20.5	23.6	22.2	37.8	27.7397	29.5	24.6
50.1	31.6	33.4	25.3	23.7	34.2	33.3	38.1	25.5	28.3	32.2	39.6	34.1	33.3	31	31.3	46.5	38.1	25.1	22	19.5	22.1	21.8	20.5	23.6	22.2	37.8	27.7832	29.5	24.6
50.1	31.6	33.4	25.3	23.7	34.2	33.3	38.1	25.5	28.3	32.2	39.6	34.2	33.3	31	31.3	46.5	38.1	25.1	22	19.5	22.1	21.8	20.5	23.6	22.2	37.8	27.7853	29.5	24.6
50.2	31.6	33.4	25.3	23.7	34.2	33.3	38.1	25.5	28.3	32.2	39.6	34.2	33.3	31	31.4	46.5	38.1	25.1	22	19.5	22.1	21.8	20.5	23.6	22.2	37.9	27.7858	29.5	24.6
50.2	31.6	33.4	25.3	23.7	34.3	33.3	38.1	25.5	28.3	32.2	39.7	34.2	33.3	31	31.4	46.5	38.1	25.1	22	19.5	22.1	21.8	20.5	23.6	22.2	37.9	27.7928	29.5	24.6
50.2	31.6	33.4	25.3	23.7	34.3	33.3	38.1	25.5	28.3	32.2	39.7	34.2	33.3	31	31.4	46.5	38.1	25.1	22	19.5	22.1	21.8	20.5	23.6	22.2	37.9	27.7992	29.5	24.6
50.2	31.6	33.4	25.4	23.7	34.3	33.3	38.1	25.5	28.3	32.3	39.7	34.2	33.3	31	31.4	46.5	38.1	25.1	22	19.5	22.1	21.9	20.5	23.6	22.2	37.9	27.8024	29.5	24.6
50.2	31.6	33.4	25.4	23.7	34.3	33.3	38.1	25.5	28.3	32.3	39.7	34.2	33.4	31	31.4	46.5	38.1	25.1	22	19.5	22.2	21.9	20.5	23.6	22.2	37.9	27.8211	29.5	24.7
50.2	31.6	33.4	25.4	23.7	34.3	33.3	38.2	25.5	28.3	32.3	39.7	34.2	33.4	31	31.4	46.5	38.1	25.1	22.1	19.5	22.2	21.9	20.5	23.6	22.2	37.9	27.8331	29.5	24.7
50.2	31.6	33.4	25.4	23.8	34.3	33.3	38.2	25.5	28.3	32.3	39.7	34.2	33.4	31	31.4	46.5	38.1	25.1	22.1	19.5	22.2	21.9	20.5	23.6	22.2	37.9	27.8349	29.5	24.7
50.2	31.6	33.4	25.4	23.8	34.3	33.3	38.2	25.5	28.4	32.3	39.7	34.3	33.4	31	31.4	46.6	38.2	25.1	22.1	19.5	22.2	21.9	20.5	23.6	22.2	37.9	27.8367	29.5	24.7
50.2	31.6	33.4	25.4	23.8	34.3	33.3	38.2	25.6	28.4	32.3	39.7	34.3	33.4	31	31.5	46.6	38.2	25.1	22.1	19.5	22.2	21.9	20.5	23.7	22.2	37.9	27.8373	29.6	24.7
50.3	31.6	33.5	25.4	23.8	34.3	33.3	38.2	25.6	28.4	32.3	39.8	34.3	33.4	31	31.5	46.6	38.3	25.1	22.1	19.6	22.2	21.9	20.5	23.7	22.2	37.9	27.8387	29.6	24.7
50.3	31.6	33.5	25.4	23.8	34.4	33.4	38.2	25.6	28.4	32.3	39.8	34.3	33.4	31	31.5	46.6	38.3	25.1	22.1	19.6	22.2	21.9	20.5	23.7	22.2	38	27.8485	29.6	24.7
50.3	31.6	33.5	25.4	23.8	34.4	33.4	38.2	25.6	28.4	32.3	39.8	34.3	33.4	31	31.5	46.7	38.3	25.1	22.1	19.6	22.2	21.9	20.5	23.7	22.2	38	27.8562	29.6	24.7
50.3	31.7	33.5	25.4	23.8	34.4	33.4	38.3	25.6	28.4	32.3	39.8	34.3	33.4	31	31.5	46.7	38.3	25.1	22.1	19.6	22.2	21.9	20.6	23.7	22.2	38	27.8764	29.6	24.7
50.3	31.7	33.5	25.4	23.8	34.4	33.4	38.3	25.6	28.4	32.3	39.8	34.3	33.4	31	31.5	46.7	38.3	25.1	22.1	19.6	22.2	21.9	20.6	23.7	22.2	38	27.8776	29.6	24.7
50.3	31.7	33.5	25.4	23.8	34.4	33.4	38.3	25.6	28.4	32.3	39.8	34.4	33.4	31	31.5	46.7	38.3	25.1	22.1	19.6	22.3	21.9	20.6	23.7	22.2	38	27.8916	29.6	24.7
50.3	31.7	33.5	25.4	23.9	34.4	33.4	38.4	25.6	28.4	32.4	39.8	34.4	33.4	31	31.5	46.7	38.3	25.1	22.1	19.6	22.3	21.9	20.6	23.7	22.3	38	27.9387	29.6	24.7
50.3	31.7	33.5	25.4	23.9	34.5	33.4	38.4	25.6	28.4	32.4	39.8	34.4	33.4	31	31.5	46.7	38.3	25.2	22.1	19.6	22.3	21.9	20.6	23.7	22.3	38	27.9438	29.6	24.7
50.3	31.7	33.5	25.5	23.9	34.5	33.4	38.4	25.6	28.4	32.4	39.8	34.4	33.5	31.1	31.6	46.7	38.3	25.2	22.1	19.6	22.3	21.9	20.6	23.7	22.3	38	27.9531	29.6	24.7
50.3	31.7	33.5	25.5	23.9	34.5	33.4	38.4	25.6	28.4	32.4	39.8	34.4	33.5	31.1	31.6	46.7	38.3	25.2	22.1	19.6	22.3	21.9	20.6	23.7	22.3	38	27.9554	29.6	24.7
50.3	31.7	33.5	25.5	23.9	34.5	33.5	38.5	25.6	28.5	32.4	39.9	34.5	33.5	31.1	31.6	46.7	38.4	25.2	22.1	19.6	22.3	21.9	20.6	23.7	22.3	38	27.9704	29.6	24.8
50.3	31.7	33.5	25.5	23.9	34.5	33.5	38.5	25.7	28.5	32.4	39.9	34.5	33.5	31.1	31.6	46.7	38.4	25.2	22.2	19.6	22.4	21.9	20.6	23.7	22.3	38	27.9707	29.6	24.8
50.4	31.7	33.5	25.5	23.9	34.5	33.5	38.5	25.7	28.5	32.4	39.9	34.5	33.5	31.1	31.6	46.7	38.4	25.2	22.2	19.6	22.4	21.9	20.6	23.7	22.3	38	27.9901	29.6	24.8
50.4	31.8	33.5	25.5	23.9	34.5	33.5	38.5	25.7	28.5	32.4	39.9	34.5	33.5	31.1	31.6	46.7	38.4	25.2	22.2	19.6	22.4	21.9	20.6	23.8	22.3	38.1	27.9973	29.6	24.8
50.4	31.8	33.5	25.5	23.9	34.5	33.5	38.5	25.7	28.5	32.5	39.9	34.5	33.5	31.1	31.6	46.7	38.4	25.2	22.2	19.6	22.4	21.9	20.6	23.8	22.3	38.1	27.9993	29.6	24.8
50.4	31.8	33.5	25.5	23.9	34.5	33.5	38.6	25.7	28.5	32.5	39.9	34.5	33.5	31.1	31.6	46.8	38.4	25.2	22.2	19.6	22.4	21.9	20.6	23.8	22.3	38.1	27.9995	29.7	24.8
50.4	31.8	33.5	25.5	23.9	34.5	33.5	38.6	25.7	28.5	32.5	39.9	34.5	33.5	31.1	31.6	46.8	38.5	25.2	22.2	19.6	22.4	22	20.6	23.8	22.3	38.1	27.9995	29.7	24.8
50.4	31.8	33.5	25.5	23.9	34.5	33.6	38.6	25.7	28.5	32.5	39.9	34.5	33.6	31.1	31.6	46.8	38.5	25.2	22.2	19.6	22.4	22	20.6	23.8	22.3	38.1	27.9995	29.7	24.8
50.4	31.8	33.5	25.6	23.9	34.5	33.6	38.6	25.7	28.5	32.5	40	34.6	33.6	31.1	31.6	46.8	38.5	25.2	22.2	19.6	22.4	22	20.6	23.8	22.3	38.1	27.9995	29.7	24.8
50.4	31.8	33.5	25.6	23.9	34.5	33.6	38.6	25.8	28.5	32.5	40	34.6	33.6	31.2	31.6	46.8	38.5	25.2	22.2	19.6	22.4	22	20.6	23.8	22.3	38.1	27.9995	29.7	24.8
50.4	31.8	33.5	25.6	23.9	34.5	33.6	38.6	25.8	28.5	32.5	40	34.6	33.6	31.2	31.6	46.8	38.5	25.2	22.2	19.6	22.5	22	20.6	23.8	22.3	38.2	27.9995	29.7	24.8
50.4	31.8	33.5	25.6	23.9	34.5	33.6	38.6	25.8	28.5	32.5	40	34.6	33.7	31.2	31.6	46.8	38.6	25.2	22.2	19.6	22.5	22	20.6	23.8	22.3	38.2	27.9996	29.7	24.8
50.4	31.8	33.5	25.6	23.9	34.6	33.6	38.7	25.8	28.5	32.6	40	34.6	33.7	31.2	31.7	46.8	38.6	25.2	22.2	19.6	22.5	22	20.6	23.8	22.3	38.2	28.0027	29.7	24.8
50.4	31.8	33.5	25.6	23.9	34.6	33.6	38.7	25.8	28.6	32.6	40	34.6	33.7	31.2	31.7	46.8	38.6	25.2	22.2	19.6	22.5	22	20.6	23.9	22.4	38.2	28.0027	29.7	24.8
50.4	31.8	33.6	25.6	24	34.6	33.6	38.7	25.8	28.6	32.6	40	34.6	33.7	31.2	31.7	46.8	38.6	25.2	22.2	19.7	22.5	22	20.7	23.9	22.4	38.2	28.0027	29.7	24.8
50.4	31.9	33.6	25.6	24	34.6	33.6	38.7	25.8	28.6	32.6	40.1	34.6	33.8	31.2	31.7	46.8	38.6	25.2	22.2	19.7	22.5	22	20.7	23.9	22.4	38.3	28.0143	29.7	24.8
50.4	31.9	33.6	25.6	24	34.6	33.7	38.7	25.8	28.6	32.6	40.1	34.6	33.8	31.2	31.7	46.8	38.6	25.2	22.2	19.7	22.5	22	20.7	23.9	22.4	38.3	28.0183	29.7	24.8
50.4	31.9	33.6	25.6	24	34.6	33.7	38.7	25.8	28.6	32.6	40.1	34.6	33.8	31.2	31.7	46.8	38.6	25.3	22.2	19.7	22.5	22	20.7	23.9	22.4	38.3	28.0741	29.7	24.8
50.5	31.9	33.6	25.6	24	34.6	33.7	38.7	25.8	28.6	32.6	40.1	34.6	33.8	31.2	31.7	46.8	38.6	25.3	22.3	19.7	22.6	22	20.7	23.9	22.4	38.3	28.1204	29.7	24.8
50.5	31.9	33.6	25.6	24	34.6	33.7	38.8	25.8	28.7	32.6	40.1	34.6	33.8	31.2	31.7	46.9	38.7	25.3	22.3	19.7	22.6	22.1	20.7	23.9	22.4	38.3	28.1437	29.7	24.9
50.5	31.9	33.6	25.6	24.1	34.7	33.7	38.8	25.8	28.7	32.6	40.1	34.6	33.8	31.3	31.7	46.9	38.7	25.3	22.3	19.7	22.6	22.1	20.8	23.9	22.4	38.3	28.144	29.7	24.9
50.5	31.9	33.6	25.7	24.1	34.7	33.7	38.8	25.8	28.7	32.7	40.1	34.7	33.8	31.3	31.8	46.9	38.7	25.3	22.3	19.7	22.6	22.1	20.8	23.9	22.4	38.4	28.165	29.7	24.9
50.5	31.9	33.6	25.7	24.1	34.7	33.7	38.8	25.8	28.7	32.7	40.1	34.7	33.8	31.3	31.8	46.9	38.7	25.3	22.3	19.7	22.6	22.1	20.8	23.9	22.4	38.4	28.1662	29.8	24.9
50.5	31.9	33.7	25.7	24.1	34.7	33.7	38.8	25.8	28.7	32.7	40.2	34.7	33.9	31.3	31.8	46.9	38.7	25.3	22.3	19.7	22.6	22.1	20.8	23.9	22.4	38.4	28.1733	29.8	24.9
50.5	31.9	33.7	25.7	24.1	34.7	33.8	38.8	25.8	28.7	32.7	40.2	34.7	33.9	31.3	31.8	46.9	38.7	25.3	22.3	19.7	22.6	22.1	20.8	23.9	22.4	38.4	28.1744	29.8	24.9
50.5	31.9	33.7	25.7	24.1	34.7	33.8	38.8	25.8	28.7	32.7	40.2	34.7	33.9	31.3	31.8	46.9	38.7	25.3	22.3	19.8	22.6	22.2	20.8	23.9	22.4	38.4	28.202	29.8	24.9
50.5	31.9	33.7	25.7	24.1	34.7	33.8	38.8	25.9	28.7	32.7	40.2	34.7	33.9	31.3	31.8	46.9	38.7	25.3	22.3	19.8	22.6	22.2	20.8	23.9	22.4	38.4	28.2351	29.8	24.9
50.6	32	33.7	25.7	24.1	34.7	33.8	38.8	25.9	28.7	32.7	40.2	34.7	33.9	31.3	31.8	47	38.7	25.3	22.3	19.8	22.6	22.2	20.8	23.9	22.4	38.4	28.2569	29.8	24.9
50.6	32	33.7	25.7	24.1	34.7	33.8	38.8	25.9	28.7	32.8	40.2	34.7	33.9	31.3	31.8	47	38.8	25.3	22.3	19.8	22.6	22.2	20.8	23.9	22.4	38.5	28.2629	29.8	24.9
50.6	32	33.7	25.8	24.1	34.7	33.8	38.8	25.9	28.7	32.8	40.2	34.7	33.9	31.3	31.8	47	38.8	25.3	22.3	19.8	22.6	22.2	20.8	23.9	22.5	38.5	28.2784	29.8	25
50.6	32	33.7	25.8	24.1	34.7	33.8	38.9	25.9	28.7	32.8	40.2	34.8	33.9	31.3	31.9	47	38.8	25.3	22.3	19.8	22.6	22.2	20.8	23.9	22.5	38.5	28.2841	29.8	25
50.6	32	33.7	25.8	24.1	34.8	33.8	38.9	25.9	28.7	32.8	40.2	34.8	33.9	31.3	31.9	47	38.8	25.3	22.3	19.8	22.6	22.2	20.9	23.9	22.5	38.5	28.2843	29.8	25
50.6	32	33.8	25.8	24.1	34.8	33.8	38.9	25.9	28.7	32.8	40.2	34.8	34	31.3	31.9	47	38.8	25.3	22.3	19.8	22.6	22.2	20.9	23.9	22.5	38.5	28.2858	29.9	25
50.6	32	33.8	25.8	24.1	34.8	33.8	38.9	25.9	28.7	32.8	40.2	34.8	34	31.3	31.9	47.1	38.8	25.4	22.3	19.8	22.6	22.2	20.9	23.9	22.5	38.5	28.2862	29.9	25
50.6	32	33.8	25.8	24.1	34.8	33.8	38.9	25.9	28.7	32.8	40.3	34.9	34	31.3	31.9	47.1	38.8	25.4	22.3	19.8	22.7	22.2	20.9	23.9	22.5	38.5	28.2875	29.9	25
50.7	32	33.8	25.8	24.1	34.8	33.9	39	25.9	28.8	32.8	40.3	34.9	34	31.3	31.9	47.1	38.9	25.4	22.3	19.8	22.7	22.2	20.9	23.9	22.5	38.5	28.2894	29.9	25
50.7	32.1	33.8	25.8	24.2	34.8	33.9	39	25.9	28.8	32.8	40.3	34.9	34	31.3	31.9	47.1	38.9	25.4	22.4	19.8	22.7	22.3	20.9	23.9	22.5	38.5	28.2896	29.9	25
50.7	32.1	33.8	25.8	24.2	34.8	33.9	39	25.9	28.8	32.8	40.3	34.9	34	31.3	31.9	47.1	38.9	25.4	22.4	19.8	22.7	22.3	20.9	23.9	22.5	38.5	28.3035	29.9	25
50.7	32.1	33.8	25.8	24.2	34.8	33.9	39	25.9	28.8	32.8	40.3	34.9	34	31.3	31.9	47.1	38.9	25.4	22.4	19.8	22.7	22.3	21	23.9	22.5	38.6	28.315	29.9	25
50.7	32.1	33.8	25.8	24.2	34.8	33.9	39.1	26	28.8	32.8	40.3	34.9	34	31.3	32	47.1	39	25.4	22.4	19.8	22.7	22.3	21	23.9	22.5	38.6	28.3283	29.9	25
50.7	32.1	33.8	25.8	24.2	34.8	33.9	39.1	26	28.8	32.8	40.3	34.9	34	31.4	32	47.1	39	25.4	22.4	19.8	22.7	22.3	21	23.9	22.5	38.6	28.3312	29.9	25
50.7	32.1	33.8	25.8	24.2	34.9	33.9	39.1	26	28.8	32.8	40.3	34.9	34	31.4	32	47.1	39	25.4	22.4	19.8	22.7	22.4	21	23.9	22.5	38.6	28.3425	30	25
50.7	32.1	33.9	25.8	24.2	34.9	33.9	39.1	26	28.8	32.8	40.3	34.9	34	31.4	32	47.1	39	25.4	22.4	19.8	22.7	22.4	21	23.9	22.5	38.6	28.3428	30	25
50.7	32.1	33.9	25.8	24.2	34.9	33.9	39.1	26	28.8	32.9	40.3	35	34	31.4	32	47.1	39	25.4	22.4	19.8	22.7	22.4	21	23.9	22.6	38.6	28.3601	30	25
50.7	32.1	33.9	25.8	24.2	34.9	33.9	39.1	26	28.8	32.9	40.3	35	34	31.4	32	47.1	39	25.4	22.4	19.8	22.7	22.4	21	24	22.6	38.7	28.3694	30	25
50.8	32.1	33.9	25.8	24.2	34.9	33.9	39.1	26	28.8	32.9	40.4	35	34	31.4	32	47.1	39	25.4	22.4	19.8	22.8	22.4	21	24	22.6	38.7	28.3728	30	25
50.8	32.1	33.9	25.8	24.3	34.9	34	39.1	26	28.8	32.9	40.4	35	34	31.4	32	47.1	39	25.4	22.4	19.8	22.8	22.4	21	24	22.6	38.7	28.3866	30	25
50.8	32.1	33.9	25.8	24.3	34.9	34	39.1	26	28.8	32.9	40.4	35	34.1	31.4	32	47.1	39.1	25.4	22.4	19.8	22.8	22.4	21	24	22.6	38.7	28.3884	30	25
50.8	32.1	33.9	25.8	24.3	34.9	34	39.1	26	28.9	32.9	40.4	35	34.1	31.4	32	47.1	39.1	25.4	22.4	19.8	22.8	22.4	21	24	22.6	38.7	28.4112	30	25
50.8	32.1	33.9	25.8	24.3	34.9	34	39.1	26	28.9	32.9	40.4	35	34.1	31.4	32	47.1	39.2	25.4	22.4	19.8	22.8	22.4	21	24	22.6	38.7	28.413	30	25
50.8	32.1	34	25.8	24.3	34.9	34	39.2	26	28.9	32.9	40.4	35	34.1	31.5	32.1	47.2	39.2	25.4	22.4	19.9	22.8	22.4	21	24	22.6	38.7	28.4217	30	25
50.8	32.2	34	25.8	24.3	34.9	34	39.2	26	28.9	32.9	40.5	35	34.1	31.5	32.1	47.2	39.2	25.4	22.4	19.9	22.8	22.5	21.1	24.1	22.6	38.7	28.4228	30	25
50.8	32.2	34	25.8	24.3	34.9	34.1	39.2	26	28.9	32.9	40.5	35	34.1	31.5	32.1	47.2	39.2	25.4	22.4	19.9	22.8	22.5	21.1	24.1	22.6	38.7	28.4258	30	25
50.9	32.2	34	25.8	24.3	34.9	34.1	39.2	26.1	28.9	32.9	40.5	35	34.1	31.5	32.1	47.2	39.2	25.4	22.5	19.9	22.8	22.5	21.1	24.1	22.6	38.7	28.4603	30	25
50.9	32.2	34	25.9	24.3	34.9	34.1	39.2	26.1	28.9	32.9	40.5	35	34.1	31.5	32.1	47.2	39.2	25.4	22.5	19.9	22.8	22.5	21.1	24.1	22.6	38.7	28.4606	30	25
50.9	32.2	34	25.9	24.3	34.9	34.1	39.2	26.1	28.9	32.9	40.5	35	34.1	31.5	32.1	47.2	39.2	25.5	22.5	19.9	22.9	22.5	21.1	24.1	22.6	38.7	28.4671	30	25
50.9	32.2	34.1	25.9	24.3	35	34.1	39.2	26.1	29	32.9	40.5	35	34.1	31.5	32.1	47.2	39.3	25.5	22.5	19.9	22.9	22.5	21.1	24.1	22.6	38.8	28.4699	30	25
51	32.2	34.1	25.9	24.3	35	34.1	39.2	26.1	29	32.9	40.5	35	34.2	31.5	32.2	47.2	39.3	25.5	22.5	19.9	22.9	22.5	21.1	24.1	22.6	38.8	28.5041	30	25
51	32.2	34.1	25.9	24.3	35	34.2	39.2	26.1	29	32.9	40.6	35	34.2	31.5	32.2	47.2	39.3	25.5	22.5	19.9	22.9	22.5	21.1	24.1	22.6	38.8	28.5332	30	25
51	32.2	34.1	25.9	24.3	35	34.2	39.2	26.1	29	33	40.6	35	34.2	31.6	32.2	47.3	39.3	25.5	22.6	19.9	22.9	22.5	21.1	24.1	22.6	38.8	28.5407	30	25
51	32.2	34.1	25.9	24.3	35	34.2	39.2	26.1	29	33	40.6	35	34.2	31.6	32.2	47.3	39.3	25.5	22.6	19.9	22.9	22.5	21.1	24.1	22.6	38.8	28.5495	30	25
51	32.2	34.1	25.9	24.4	35	34.2	39.3	26.1	29	33	40.6	35	34.2	31.6	32.2	47.3	39.3	25.5	22.6	19.9	22.9	22.5	21.1	24.1	22.6	38.8	28.5657	30	25
51	32.2	34.1	25.9	24.4	35	34.2	39.3	26.1	29	33	40.6	35	34.3	31.6	32.2	47.3	39.4	25.5	22.6	19.9	23	22.6	21.1	24.1	22.6	38.8	28.5796	30	25
51	32.2	34.1	25.9	24.4	35	34.2	39.3	26.1	29	33	40.6	35	34.3	31.6	32.2	47.3	39.4	25.5	22.6	19.9	23	22.6	21.1	24.1	22.6	38.8	28.5914	30	25
51	32.3	34.1	26	24.4	35	34.2	39.3	26.1	29	33	40.6	35.1	34.3	31.6	32.2	47.3	39.4	25.5	22.6	19.9	23	22.6	21.1	24.2	22.6	38.9	28.6012	30	25
51.1	32.3	34.1	26	24.4	35	34.2	39.3	26.1	29	33	40.7	35.1	34.3	31.6	32.2	47.3	39.4	25.5	22.6	19.9	23	22.6	21.1	24.2	22.6	38.9	28.6047	30.1	25
51.1	32.3	34.1	26	24.4	35	34.2	39.3	26.1	29	33	40.7	35.1	34.3	31.6	32.2	47.4	39.4	25.5	22.6	19.9	23	22.6	21.1	24.2	22.6	38.9	28.6127	30.2	25.1
51.1	32.3	34.1	26	24.4	35	34.3	39.3	26.1	29	33	40.7	35.1	34.3	31.6	32.2	47.4	39.4	25.5	22.6	19.9	23	22.6	21.1	24.2	22.7	38.9	28.6139	30.2	25.1
51.1	32.3	34.1	26	24.4	35	34.3	39.3	26.1	29	33	40.7	35.2	34.3	31.6	32.2	47.4	39.5	25.5	22.6	19.9	23	22.6	21.2	24.2	22.7	38.9	28.6193	30.2	25.1
51.1	32.3	34.1	26	24.4	35	34.3	39.3	26.1	29	33	40.7	35.2	34.3	31.6	32.2	47.4	39.5	25.5	22.6	19.9	23	22.6	21.2	24.2	22.7	38.9	28.622	30.2	25.1
51.1	32.3	34.1	26	24.4	35.1	34.3	39.3	26.1	29.1	33.1	40.7	35.2	34.4	31.6	32.3	47.4	39.5	25.5	22.6	19.9	23.1	22.6	21.2	24.2	22.7	39	28.6232	30.2	25.1
51.1	32.3	34.1	26	24.4	35.1	34.3	39.3	26.2	29.1	33.1	40.7	35.2	34.4	31.6	32.3	47.4	39.5	25.5	22.6	19.9	23.1	22.6	21.2	24.2	22.7	39	28.6347	30.2	25.1
51.1	32.3	34.1	26	24.4	35.1	34.3	39.3	26.2	29.1	33.1	40.7	35.2	34.4	31.6	32.3	47.4	39.5	25.6	22.6	19.9	23.1	22.6	21.2	24.2	22.7	39	28.6634	30.2	25.1
51.2	32.3	34.1	26	24.4	35.1	34.3	39.3	26.2	29.1	33.1	40.7	35.2	34.4	31.6	32.3	47.4	39.5	25.6	22.6	19.9	23.1	22.6	21.2	24.2	22.7	39	28.6744	30.2	25.1
51.2	32.3	34.1	26	24.4	35.1	34.3	39.3	26.2	29.2	33.1	40.7	35.3	34.4	31.7	32.3	47.4	39.5	25.6	22.6	19.9	23.1	22.7	21.2	24.2	22.7	39	28.6747	30.3	25.1
51.2	32.3	34.2	26	24.4	35.1	34.3	39.4	26.2	29.2	33.1	40.7	35.3	34.4	31.7	32.3	47.4	39.5	25.6	22.6	19.9	23.2	22.7	21.2	24.2	22.7	39	28.6944	30.3	25.1
51.2	32.3	34.2	26	24.4	35.1	34.3	39.4	26.2	29.2	33.1	40.8	35.3	34.4	31.7	32.3	47.4	39.5	25.6	22.6	19.9	23.2	22.7	21.2	24.2	22.7	39.1	28.7091	30.3	25.1
51.2	32.3	34.2	26	24.5	35.1	34.3	39.4	26.2	29.2	33.1	40.8	35.3	34.4	31.7	32.3	47.4	39.6	25.6	22.6	20	23.2	22.7	21.3	24.2	22.7	39.1	28.7185	30.3	25.1
51.2	32.3	34.2	26	24.5	35.1	34.4	39.4	26.2	29.2	33.1	40.8	35.3	34.4	31.7	32.3	47.4	39.6	25.6	22.6	20	23.2	22.7	21.3	24.2	22.8	39.1	28.7222	30.3	25.2
51.2	32.3	34.2	26.1	24.5	35.1	34.4	39.4	26.2	29.2	33.1	40.8	35.3	34.4	31.7	32.3	47.4	39.6	25.6	22.6	20	23.2	22.7	21.3	24.3	22.8	39.1	28.7242	30.3	25.2
51.2	32.4	34.2	26.1	24.5	35.2	34.4	39.4	26.2	29.2	33.1	40.8	35.3	34.4	31.7	32.4	47.5	39.6	25.6	22.6	20	23.2	22.7	21.3	24.3	22.8	39.1	28.7345	30.3	25.2
51.2	32.4	34.2	26.1	24.5	35.2	34.4	39.5	26.2	29.2	33.1	40.8	35.3	34.4	31.7	32.4	47.5	39.6	25.6	22.6	20	23.2	22.7	21.3	24.3	22.8	39.1	28.7714	30.3	25.2
51.2	32.4	34.2	26.1	24.5	35.2	34.4	39.5	26.2	29.2	33.1	40.8	35.3	34.4	31.7	32.4	47.5	39.6	25.6	22.6	20	23.2	22.7	21.3	24.3	22.8	39.2	28.7759	30.4	25.2
51.2	32.4	34.2	26.1	24.5	35.2	34.4	39.5	26.2	29.2	33.1	40.9	35.3	34.4	31.8	32.4	47.5	39.6	25.6	22.6	20	23.2	22.7	21.3	24.3	22.8	39.2	28.7763	30.4	25.2
51.2	32.4	34.2	26.1	24.5	35.2	34.4	39.5	26.2	29.2	33.1	40.9	35.4	34.5	31.8	32.4	47.5	39.7	25.6	22.6	20	23.2	22.7	21.3	24.3	22.8	39.2	28.7765	30.4	25.2
51.2	32.4	34.2	26.1	24.5	35.2	34.4	39.5	26.2	29.2	33.2	40.9	35.4	34.5	31.8	32.4	47.5	39.7	25.6	22.6	20	23.2	22.7	21.3	24.3	22.8	39.2	28.7875	30.4	25.2
51.3	32.4	34.2	26.1	24.5	35.2	34.4	39.5	26.2	29.2	33.2	40.9	35.4	34.5	31.8	32.4	47.6	39.8	25.7	22.6	20	23.2	22.8	21.3	24.3	22.8	39.2	28.7899	30.4	25.2
51.3	32.4	34.2	26.1	24.5	35.2	34.4	39.6	26.2	29.2	33.2	40.9	35.4	34.5	31.8	32.4	47.6	39.9	25.7	22.7	20	23.2	22.8	21.3	24.3	22.8	39.3	28.8167	30.4	25.2
51.3	32.5	34.3	26.1	24.5	35.2	34.4	39.6	26.2	29.3	33.2	40.9	35.4	34.5	31.8	32.4	47.6	39.9	25.7	22.7	20	23.2	22.8	21.3	24.4	22.8	39.3	28.82	30.4	25.2
51.3	32.5	34.3	26.1	24.5	35.2	34.5	39.6	26.2	29.3	33.3	41	35.4	34.5	31.8	32.4	47.6	39.9	25.7	22.7	20	23.2	22.8	21.3	24.4	22.8	39.3	28.8324	30.4	25.2
51.4	32.5	34.3	26.1	24.5	35.2	34.5	39.6	26.2	29.3	33.3	41	35.4	34.5	31.8	32.4	47.6	39.9	25.7	22.7	20	23.3	22.8	21.3	24.4	22.8	39.3	28.8459	30.4	25.2
51.4	32.5	34.3	26.1	24.5	35.2	34.5	39.6	26.2	29.3	33.3	41	35.4	34.5	31.8	32.4	47.6	39.9	25.7	22.7	20	23.3	22.8	21.3	24.4	22.8	39.3	28.8517	30.4	25.2
51.4	32.5	34.3	26.1	24.5	35.2	34.5	39.6	26.3	29.3	33.3	41	35.4	34.5	31.8	32.4	47.6	40	25.7	22.7	20	23.3	22.8	21.3	24.4	22.8	39.3	28.8552	30.4	25.3
51.4	32.5	34.3	26.2	24.5	35.2	34.5	39.6	26.3	29.3	33.3	41	35.4	34.5	31.8	32.5	47.6	40	25.7	22.7	20	23.3	22.8	21.3	24.4	22.8	39.3	28.8604	30.4	25.3
51.4	32.5	34.3	26.2	24.5	35.3	34.5	39.6	26.3	29.3	33.3	41	35.4	34.5	31.8	32.5	47.6	40	25.7	22.7	20	23.3	22.8	21.3	24.4	22.8	39.3	28.8611	30.4	25.3
51.4	32.5	34.3	26.2	24.5	35.3	34.5	39.6	26.3	29.3	33.3	41	35.4	34.5	31.8	32.5	47.6	40	25.7	22.8	20	23.3	22.8	21.3	24.4	22.8	39.3	28.8628	30.4	25.3
51.4	32.5	34.3	26.2	24.5	35.3	34.6	39.7	26.3	29.4	33.3	41.1	35.4	34.5	31.8	32.5	47.6	40	25.7	22.8	20	23.3	22.8	21.3	24.4	22.8	39.3	28.8708	30.4	25.3
51.4	32.5	34.4	26.2	24.5	35.3	34.6	39.7	26.3	29.4	33.4	41.1	35.4	34.5	31.8	32.5	47.6	40	25.7	22.8	20	23.3	22.8	21.3	24.4	22.8	39.3	28.8885	30.4	25.3
51.5	32.5	34.4	26.2	24.5	35.3	34.6	39.7	26.3	29.4	33.4	41.1	35.5	34.5	31.8	32.5	47.6	40	25.7	22.8	20	23.3	22.8	21.3	24.4	22.8	39.3	28.906	30.4	25.3
51.5	32.5	34.4	26.2	24.5	35.3	34.6	39.8	26.3	29.4	33.4	41.1	35.5	34.6	31.8	32.6	47.6	40	25.7	22.8	20	23.3	22.8	21.3	24.5	22.8	39.3	28.9102	30.5	25.3
51.5	32.6	34.4	26.2	24.5	35.3	34.6	39.8	26.3	29.4	33.4	41.1	35.5	34.6	31.9	32.6	47.7	40	25.7	22.8	20	23.3	22.9	21.3	24.5	22.8	39.3	28.9359	30.5	25.3
51.5	32.6	34.4	26.2	24.5	35.3	34.6	39.8	26.3	29.4	33.4	41.2	35.5	34.6	31.9	32.6	47.7	40	25.7	22.8	20	23.3	22.9	21.3	24.5	22.9	39.3	28.9361	30.5	25.3
51.5	32.6	34.4	26.2	24.5	35.3	34.6	39.8	26.3	29.4	33.4	41.2	35.5	34.6	31.9	32.6	47.7	40	25.7	22.8	20.1	23.3	22.9	21.3	24.5	22.9	39.3	28.9468	30.5	25.3
51.6	32.6	34.4	26.2	24.5	35.3	34.6	39.8	26.3	29.4	33.4	41.2	35.6	34.6	31.9	32.6	47.7	40	25.7	22.8	20.1	23.3	22.9	21.3	24.5	22.9	39.4	28.9494	30.5	25.3
51.6	32.6	34.4	26.2	24.5	35.3	34.6	39.9	26.3	29.4	33.5	41.2	35.6	34.6	31.9	32.6	47.7	40	25.7	22.8	20.1	23.3	22.9	21.3	24.5	22.9	39.4	28.969	30.5	25.3
51.6	32.6	34.4	26.3	24.5	35.4	34.6	39.9	26.4	29.4	33.5	41.2	35.6	34.6	31.9	32.6	47.7	40	25.7	22.8	20.1	23.3	22.9	21.3	24.5	22.9	39.4	28.9919	30.5	25.3
51.6	32.6	34.4	26.3	24.5	35.4	34.7	39.9	26.4	29.4	33.5	41.2	35.6	34.6	31.9	32.6	47.7	40.1	25.7	22.8	20.1	23.3	22.9	21.3	24.5	22.9	39.4	28.9933	30.5	25.3
51.6	32.6	34.4	26.3	24.6	35.4	34.7	40	26.4	29.4	33.5	41.2	35.6	34.6	31.9	32.6	47.7	40.1	25.7	22.8	20.1	23.3	22.9	21.3	24.5	22.9	39.4	28.9934	30.5	25.3
51.6	32.6	34.4	26.3	24.6	35.4	34.7	40	26.4	29.5	33.5	41.2	35.6	34.6	31.9	32.6	47.7	40.1	25.8	22.8	20.1	23.4	23	21.3	24.5	22.9	39.5	28.9936	30.6	25.3
51.6	32.6	34.5	26.3	24.6	35.4	34.7	40	26.4	29.5	33.5	41.2	35.6	34.6	31.9	32.6	47.8	40.1	25.8	22.8	20.1	23.4	23	21.4	24.5	22.9	39.5	28.994	30.6	25.4
51.6	32.6	34.5	26.3	24.6	35.4	34.7	40	26.4	29.5	33.5	41.2	35.6	34.6	31.9	32.6	47.8	40.1	25.8	22.8	20.1	23.4	23	21.4	24.5	22.9	39.5	28.9955	30.6	25.4
51.6	32.6	34.5	26.3	24.6	35.4	34.7	40	26.4	29.5	33.5	41.3	35.6	34.6	32	32.6	47.8	40.1	25.8	22.8	20.1	23.4	23	21.4	24.5	22.9	39.5	28.9966	30.7	25.4
51.6	32.6	34.5	26.3	24.6	35.4	34.7	40	26.4	29.5	33.5	41.3	35.6	34.6	32	32.6	47.8	40.1	25.8	22.8	20.1	23.4	23	21.4	24.5	23	39.5	28.999	30.7	25.4
51.7	32.6	34.5	26.3	24.6	35.4	34.7	40.1	26.4	29.5	33.5	41.3	35.6	34.6	32	32.6	47.8	40.1	25.8	22.8	20.1	23.4	23	21.4	24.5	23	39.5	28.999	30.7	25.4
51.7	32.6	34.5	26.3	24.6	35.4	34.7	40.1	26.4	29.5	33.5	41.3	35.6	34.7	32	32.6	47.8	40.2	25.8	22.8	20.1	23.4	23	21.4	24.5	23	39.5	28.9991	30.7	25.4
51.7	32.6	34.5	26.4	24.6	35.4	34.7	40.1	26.4	29.5	33.5	41.3	35.6	34.7	32	32.6	47.8	40.2	25.8	22.9	20.1	23.4	23	21.4	24.5	23	39.5	28.9991	30.7	25.4
51.7	32.7	34.6	26.4	24.6	35.5	34.7	40.1	26.4	29.5	33.5	41.3	35.6	34.7	32	32.7	47.8	40.2	25.8	22.9	20.2	23.5	23.1	21.4	24.5	23	39.5	28.9992	30.7	25.4
51.7	32.7	34.6	26.4	24.6	35.5	34.7	40.1	26.4	29.5	33.5	41.3	35.7	34.7	32	32.7	47.9	40.2	25.8	22.9	20.2	23.5	23.1	21.4	24.5	23	39.6	28.9992	30.7	25.4
51.7	32.7	34.6	26.4	24.6	35.5	34.7	40.1	26.4	29.5	33.5	41.3	35.7	34.7	32	32.7	47.9	40.2	25.8	22.9	20.2	23.5	23.1	21.4	24.5	23	39.6	28.9992	30.7	25.4
51.7	32.7	34.6	26.4	24.6	35.5	34.8	40.1	26.4	29.5	33.5	41.3	35.7	34.7	32	32.7	47.9	40.2	25.8	22.9	20.2	23.5	23.1	21.4	24.5	23	39.6	28.9992	30.7	25.5
51.7	32.7	34.6	26.4	24.6	35.5	34.8	40.1	26.4	29.6	33.5	41.3	35.7	34.7	32	32.7	47.9	40.2	25.8	22.9	20.2	23.5	23.1	21.5	24.5	23	39.6	28.9993	30.7	25.5
51.7	32.7	34.6	26.4	24.6	35.5	34.8	40.1	26.4	29.6	33.5	41.3	35.7	34.7	32	32.7	47.9	40.2	25.8	22.9	20.2	23.5	23.1	21.5	24.5	23	39.6	28.9993	30.7	25.5
51.7	32.7	34.6	26.4	24.6	35.5	34.8	40.2	26.4	29.6	33.5	41.4	35.7	34.7	32	32.7	47.9	40.3	25.8	22.9	20.2	23.5	23.1	21.5	24.6	23	39.6	29.0024	30.8	25.5
51.8	32.7	34.6	26.4	24.6	35.5	34.8	40.3	26.4	29.6	33.5	41.4	35.7	34.7	32	32.8	47.9	40.3	25.8	22.9	20.2	23.5	23.1	21.5	24.6	23	39.7	29.0024	30.8	25.5
51.8	32.7	34.6	26.4	24.6	35.5	34.8	40.3	26.4	29.6	33.6	41.4	35.7	34.7	32	32.8	47.9	40.3	25.8	22.9	20.2	23.5	23.1	21.5	24.6	23	39.7	29.0027	30.8	25.5
51.8	32.7	34.6	26.4	24.6	35.5	34.8	40.3	26.4	29.6	33.6	41.4	35.7	34.7	32	32.8	47.9	40.4	25.8	22.9	20.2	23.5	23.1	21.5	24.6	23	39.7	29.0248	30.8	25.5
51.8	32.7	34.6	26.4	24.7	35.5	34.8	40.3	26.5	29.6	33.6	41.4	35.7	34.7	32	32.8	47.9	40.4	25.8	23	20.2	23.6	23.1	21.5	24.6	23	39.7	29.0272	30.8	25.5
51.8	32.7	34.6	26.4	24.7	35.5	34.8	40.3	26.5	29.6	33.6	41.5	35.7	34.8	32	32.8	47.9	40.4	25.8	23	20.2	23.6	23.2	21.5	24.6	23	39.7	29.0308	30.8	25.5
51.8	32.8	34.6	26.4	24.7	35.5	34.9	40.3	26.5	29.6	33.6	41.5	35.8	34.8	32	32.8	47.9	40.4	25.9	23	20.2	23.6	23.2	21.5	24.6	23	39.7	29.0517	30.8	25.5
51.8	32.8	34.6	26.4	24.7	35.5	34.9	40.3	26.5	29.6	33.6	41.5	35.8	34.8	32	32.8	47.9	40.4	25.9	23	20.2	23.6	23.2	21.5	24.6	23	39.7	29.0572	30.8	25.5
51.8	32.8	34.6	26.4	24.7	35.6	34.9	40.3	26.5	29.6	33.6	41.5	35.8	34.8	32	32.8	48	40.4	25.9	23	20.2	23.6	23.2	21.5	24.6	23	39.7	29.0693	30.8	25.5
51.8	32.8	34.6	26.4	24.7	35.6	34.9	40.4	26.5	29.7	33.7	41.5	35.8	34.8	32	32.8	48	40.4	25.9	23	20.2	23.6	23.2	21.5	24.6	23	39.7	29.0763	30.8	25.5
51.8	32.8	34.6	26.4	24.7	35.6	34.9	40.4	26.5	29.7	33.7	41.5	35.8	34.8	32	32.8	48	40.4	25.9	23	20.2	23.6	23.2	21.5	24.6	23.1	39.7	29.0807	30.9	25.5
51.9	32.8	34.7	26.4	24.7	35.6	34.9	40.4	26.5	29.7	33.7	41.6	35.8	34.8	32	32.8	48	40.4	25.9	23	20.3	23.6	23.2	21.6	24.6	23.1	39.7	29.0926	30.9	25.5
51.9	32.8	34.7	26.5	24.7	35.6	34.9	40.4	26.5	29.7	33.7	41.6	35.8	34.8	32	32.8	48	40.5	25.9	23	20.3	23.6	23.2	21.6	24.7	23.1	39.7	29.1031	30.9	25.5
51.9	32.8	34.7	26.5	24.7	35.6	34.9	40.5	26.5	29.7	33.7	41.6	35.8	34.8	32	32.8	48	40.5	25.9	23	20.3	23.6	23.2	21.6	24.7	23.1	39.8	29.116	30.9	25.5
51.9	32.8	34.7	26.5	24.7	35.6	34.9	40.5	26.5	29.7	33.7	41.6	35.8	34.8	32	32.8	48	40.5	25.9	23	20.3	23.6	23.2	21.6	24.7	23.1	39.8	29.1303	30.9	25.5
51.9	32.8	34.7	26.5	24.7	35.6	34.9	40.5	26.5	29.7	33.7	41.6	35.8	34.8	32	32.8	48.1	40.6	25.9	23	20.3	23.6	23.2	21.6	24.7	23.1	39.8	29.1426	30.9	25.5
51.9	32.8	34.7	26.5	24.7	35.6	35	40.5	26.5	29.7	33.7	41.6	35.8	34.9	32	32.9	48.1	40.6	26	23	20.3	23.7	23.2	21.6	24.7	23.1	39.8	29.1438	31	25.6
51.9	32.8	34.7	26.5	24.7	35.6	35	40.5	26.5	29.7	33.7	41.6	35.8	34.9	32	32.9	48.1	40.6	26	23	20.3	23.7	23.2	21.6	24.7	23.1	39.8	29.1538	31	25.6
51.9	32.8	34.7	26.5	24.8	35.6	35	40.5	26.5	29.7	33.7	41.6	35.8	34.9	32	32.9	48.1	40.6	26	23	20.3	23.7	23.2	21.6	24.7	23.1	39.8	29.1541	31	25.6
51.9	32.8	34.7	26.5	24.8	35.6	35	40.5	26.6	29.7	33.7	41.6	35.8	34.9	32	32.9	48.1	40.6	26	23	20.3	23.7	23.2	21.6	24.7	23.1	39.8	29.1572	31	25.6
51.9	32.8	34.7	26.5	24.8	35.6	35	40.5	26.6	29.8	33.7	41.6	35.9	34.9	32.1	32.9	48.1	40.6	26	23	20.3	23.7	23.2	21.6	24.7	23.1	39.8	29.1644	31	25.6
51.9	32.8	34.7	26.5	24.8	35.6	35	40.6	26.6	29.8	33.7	41.6	35.9	34.9	32.1	32.9	48.1	40.6	26	23.1	20.3	23.7	23.3	21.6	24.7	23.1	39.8	29.1807	31	25.6
51.9	32.8	34.8	26.5	24.8	35.6	35	40.6	26.6	29.8	33.7	41.6	35.9	34.9	32.1	32.9	48.1	40.6	26	23.1	20.3	23.7	23.3	21.6	24.7	23.1	39.8	29.202	31	25.7
51.9	32.8	34.8	26.6	24.8	35.6	35.1	40.6	26.6	29.8	33.7	41.6	35.9	34.9	32.1	32.9	48.1	40.6	26	23.1	20.3	23.7	23.3	21.6	24.7	23.2	39.8	29.2213	31	25.7
51.9	32.8	34.8	26.6	24.8	35.6	35.1	40.6	26.6	29.8	33.7	41.6	35.9	35	32.1	32.9	48.2	40.7	26	23.1	20.3	23.7	23.3	21.6	24.7	23.2	39.9	29.2548	31	25.7
52	32.8	34.8	26.6	24.8	35.7	35.1	40.7	26.6	29.8	33.7	41.6	35.9	35	32.1	32.9	48.2	40.7	26	23.1	20.3	23.7	23.3	21.6	24.7	23.2	39.9	29.2576	31	25.7
52	32.9	34.8	26.6	24.8	35.7	35.1	40.7	26.6	29.8	33.8	41.6	35.9	35	32.1	32.9	48.2	40.7	26	23.1	20.3	23.7	23.3	21.7	24.7	23.2	39.9	29.2681	31	25.7
52	32.9	34.8	26.6	24.8	35.7	35.1	40.7	26.6	29.9	33.8	41.7	35.9	35	32.1	32.9	48.2	40.7	26	23.1	20.3	23.7	23.3	21.7	24.7	23.2	39.9	29.2738	31	25.7
52	32.9	34.8	26.6	24.8	35.7	35.1	40.7	26.6	29.9	33.8	41.7	35.9	35	32.1	32.9	48.2	40.7	26	23.1	20.4	23.7	23.4	21.7	24.7	23.2	39.9	29.2803	31	25.7
52	32.9	34.8	26.6	24.8	35.7	35.1	40.7	26.7	29.9	33.8	41.7	36	35	32.1	33	48.2	40.8	26	23.1	20.4	23.7	23.4	21.7	24.8	23.2	39.9	29.302	31	25.7
52	32.9	34.8	26.6	24.8	35.7	35.1	40.7	26.7	29.9	33.8	41.7	36	35	32.1	33	48.2	40.8	26	23.1	20.4	23.7	23.4	21.7	24.8	23.2	39.9	29.3198	31	25.7
52	32.9	34.8	26.6	24.8	35.7	35.1	40.7	26.7	30	33.8	41.7	36	35	32.2	33	48.2	40.8	26	23.1	20.4	23.8	23.4	21.7	24.8	23.2	40	29.3318	31	25.7
52	32.9	34.8	26.6	24.8	35.7	35.1	40.7	26.7	30	33.8	41.7	36	35	32.2	33	48.3	40.8	26	23.1	20.4	23.8	23.4	21.7	24.8	23.2	40	29.3604	31	25.7
52.1	32.9	34.8	26.7	24.8	35.7	35.1	40.7	26.7	30	33.8	41.7	36	35	32.2	33	48.3	40.8	26	23.1	20.4	23.8	23.4	21.7	24.8	23.2	40	29.3693	31	25.7
52.1	32.9	34.8	26.7	24.9	35.7	35.1	40.7	26.7	30	33.8	41.7	36	35.1	32.2	33	48.3	40.8	26	23.2	20.4	23.8	23.4	21.7	24.8	23.2	40	29.378	31	25.7
52.1	32.9	34.9	26.7	24.9	35.7	35.2	40.8	26.7	30	33.8	41.8	36	35.1	32.2	33	48.3	40.9	26	23.2	20.4	23.8	23.4	21.7	24.8	23.2	40	29.3792	31	25.8
52.1	32.9	34.9	26.7	24.9	35.8	35.2	40.8	26.8	30	33.8	41.8	36	35.1	32.2	33	48.3	40.9	26	23.2	20.4	23.9	23.4	21.7	24.8	23.2	40	29.3896	31	25.8
52.1	32.9	34.9	26.7	24.9	35.8	35.2	40.8	26.8	30	33.9	41.8	36	35.1	32.2	33	48.3	40.9	26	23.2	20.4	23.9	23.4	21.7	24.8	23.2	40	29.3923	31	25.8
52.1	32.9	34.9	26.7	24.9	35.8	35.2	40.8	26.8	30.1	33.9	41.8	36	35.1	32.2	33	48.3	40.9	26	23.2	20.4	23.9	23.5	21.8	24.8	23.2	40	29.4086	31.1	25.8
52.1	32.9	34.9	26.7	24.9	35.8	35.2	40.8	26.8	30.1	33.9	41.8	36	35.1	32.2	33	48.3	41	26.1	23.2	20.4	23.9	23.5	21.8	24.8	23.2	40	29.4182	31.1	25.8
52.1	32.9	34.9	26.7	24.9	35.8	35.2	40.8	26.8	30.1	33.9	41.8	36	35.1	32.2	33	48.3	41	26.1	23.2	20.4	23.9	23.5	21.8	24.8	23.2	40	29.4415	31.1	25.8
52.1	32.9	34.9	26.8	24.9	35.8	35.2	40.8	26.8	30.1	33.9	41.8	36	35.2	32.2	33	48.3	41	26.1	23.2	20.4	23.9	23.5	21.8	24.9	23.2	40	29.4436	31.1	25.8
52.1	32.9	34.9	26.8	24.9	35.8	35.2	40.9	26.8	30.1	33.9	41.9	36	35.2	32.2	33	48.3	41	26.1	23.2	20.4	23.9	23.5	21.8	24.9	23.2	40	29.444	31.1	25.8
52.2	32.9	34.9	26.8	24.9	35.8	35.2	40.9	26.8	30.1	33.9	41.9	36	35.2	32.2	33.1	48.4	41	26.1	23.2	20.4	23.9	23.5	21.8	24.9	23.2	40	29.451	31.1	25.8
52.2	32.9	34.9	26.8	24.9	35.8	35.2	40.9	26.8	30.1	34	41.9	36	35.2	32.2	33.1	48.4	41	26.1	23.2	20.4	23.9	23.5	21.8	24.9	23.2	40.1	29.4695	31.1	25.8
52.2	32.9	34.9	26.8	24.9	35.8	35.2	40.9	26.8	30.1	34	41.9	36	35.2	32.2	33.1	48.4	41	26.1	23.2	20.4	23.9	23.5	21.8	24.9	23.2	40.1	29.4842	31.1	25.8
52.2	32.9	34.9	26.8	24.9	35.8	35.2	41	26.8	30.1	34	41.9	36	35.2	32.2	33.1	48.4	41.1	26.1	23.2	20.4	23.9	23.5	21.8	24.9	23.2	40.1	29.4876	31.1	25.8
52.3	32.9	35	26.8	24.9	35.8	35.2	41	26.8	30.2	34	41.9	36	35.2	32.2	33.1	48.4	41.1	26.1	23.2	20.4	23.9	23.5	21.8	24.9	23.2	40.1	29.5039	31.1	25.8
52.3	33	35	26.8	25	35.8	35.2	41	26.8	30.2	34	41.9	36	35.2	32.2	33.2	48.4	41.1	26.1	23.2	20.5	23.9	23.5	21.8	24.9	23.2	40.1	29.5158	31.2	25.8
52.3	33	35	26.8	25	35.8	35.3	41	26.8	30.2	34	41.9	36	35.2	32.2	33.2	48.4	41.1	26.1	23.2	20.5	23.9	23.5	21.8	24.9	23.2	40.1	29.516	31.2	25.8
52.3	33	35	26.8	25	35.8	35.3	41	26.8	30.2	34	41.9	36	35.2	32.2	33.2	48.4	41.1	26.1	23.2	20.5	23.9	23.5	21.8	24.9	23.2	40.1	29.516	31.2	25.8
52.3	33	35	26.8	25	35.8	35.3	41	26.8	30.2	34	41.9	36	35.3	32.3	33.2	48.4	41.1	26.1	23.2	20.5	23.9	23.5	21.8	24.9	23.2	40.1	29.516	31.2	25.8
52.4	33	35	26.8	25	35.8	35.3	41	26.8	30.2	34	41.9	36	35.3	32.3	33.2	48.4	41.1	26.1	23.2	20.5	23.9	23.6	21.8	24.9	23.3	40.1	29.5164	31.2	25.9
52.4	33	35.1	26.8	25	35.9	35.3	41	26.8	30.2	34	41.9	36	35.3	32.3	33.2	48.5	41.2	26.1	23.2	20.5	23.9	23.6	21.8	25	23.3	40.1	29.5164	31.2	25.9
52.4	33	35.1	26.8	25	35.9	35.3	41	26.8	30.2	34	42	36	35.3	32.3	33.2	48.5	41.2	26.1	23.2	20.5	23.9	23.6	21.9	25	23.3	40.1	29.5168	31.2	25.9
52.4	33	35.1	26.8	25	35.9	35.3	41	26.8	30.2	34	42	36	35.3	32.3	33.2	48.5	41.2	26.1	23.2	20.5	23.9	23.6	21.9	25	23.3	40.2	29.5183	31.2	25.9
52.4	33	35.1	26.8	25	35.9	35.3	41.1	26.8	30.2	34	42	36.1	35.3	32.3	33.2	48.5	41.2	26.1	23.2	20.5	23.9	23.6	21.9	25	23.3	40.2	29.5223	31.2	25.9
52.4	33	35.1	26.9	25	35.9	35.3	41.1	26.9	30.3	34	42	36.1	35.3	32.3	33.2	48.5	41.2	26.1	23.2	20.5	24	23.6	21.9	25	23.3	40.2	29.5348	31.2	25.9
52.4	33.1	35.1	26.9	25	35.9	35.3	41.2	26.9	30.3	34.1	42	36.1	35.3	32.3	33.2	48.5	41.2	26.1	23.2	20.5	24	23.6	21.9	25	23.3	40.2	29.543	31.2	25.9
52.4	33.1	35.1	26.9	25	35.9	35.3	41.2	26.9	30.3	34.1	42.1	36.1	35.4	32.4	33.2	48.5	41.3	26.2	23.2	20.5	24	23.6	21.9	25	23.3	40.2	29.5607	31.2	25.9
52.4	33.1	35.1	26.9	25	35.9	35.3	41.2	26.9	30.3	34.1	42.1	36.1	35.4	32.4	33.2	48.5	41.3	26.2	23.2	20.5	24	23.6	21.9	25	23.3	40.2	29.571	31.2	25.9
52.4	33.1	35.1	26.9	25	36	35.3	41.2	26.9	30.3	34.1	42.1	36.1	35.4	32.4	33.2	48.5	41.3	26.2	23.2	20.5	24	23.6	21.9	25	23.3	40.2	29.5755	31.2	25.9
52.4	33.1	35.1	26.9	25	36	35.3	41.2	26.9	30.3	34.1	42.1	36.1	35.4	32.4	33.3	48.5	41.3	26.2	23.2	20.5	24	23.6	21.9	25	23.3	40.3	29.5883	31.2	25.9
52.5	33.1	35.2	26.9	25	36	35.3	41.3	26.9	30.3	34.1	42.1	36.1	35.4	32.4	33.3	48.5	41.3	26.2	23.2	20.5	24	23.6	21.9	25	23.3	40.3	29.6159	31.2	25.9
52.5	33.1	35.2	26.9	25	36	35.3	41.3	26.9	30.3	34.1	42.2	36.2	35.4	32.4	33.3	48.6	41.3	26.2	23.2	20.5	24	23.6	21.9	25	23.3	40.3	29.6165	31.3	25.9
52.5	33.1	35.2	26.9	25	36	35.4	41.3	26.9	30.3	34.1	42.2	36.2	35.4	32.4	33.3	48.6	41.3	26.2	23.2	20.5	24	23.6	21.9	25	23.3	40.3	29.6377	31.3	26
52.5	33.1	35.2	26.9	25.1	36	35.4	41.3	26.9	30.3	34.1	42.2	36.3	35.4	32.4	33.3	48.6	41.3	26.2	23.3	20.6	24	23.6	21.9	25	23.3	40.3	29.6462	31.3	26
52.5	33.1	35.2	26.9	25.1	36	35.4	41.3	26.9	30.3	34.1	42.2	36.3	35.5	32.5	33.3	48.6	41.3	26.2	23.3	20.6	24.1	23.6	21.9	25	23.3	40.3	29.6685	31.3	26
52.5	33.1	35.2	27	25.1	36	35.4	41.3	26.9	30.3	34.2	42.2	36.3	35.5	32.5	33.3	48.6	41.4	26.2	23.3	20.6	24.1	23.7	21.9	25.1	23.3	40.3	29.6694	31.3	26
52.5	33.1	35.2	27	25.1	36	35.5	41.3	26.9	30.4	34.2	42.2	36.3	35.5	32.5	33.3	48.6	41.4	26.2	23.3	20.6	24.1	23.7	21.9	25.1	23.3	40.3	29.6761	31.3	26
52.5	33.1	35.2	27	25.1	36	35.5	41.3	26.9	30.4	34.2	42.2	36.3	35.5	32.5	33.3	48.6	41.4	26.2	23.3	20.6	24.1	23.7	21.9	25.1	23.3	40.3	29.678	31.4	26
52.6	33.2	35.2	27	25.1	36	35.5	41.3	26.9	30.4	34.2	42.2	36.3	35.5	32.5	33.3	48.7	41.4	26.2	23.3	20.6	24.1	23.7	21.9	25.1	23.3	40.3	29.6824	31.4	26
52.6	33.2	35.2	27	25.1	36	35.5	41.4	26.9	30.4	34.2	42.2	36.3	35.5	32.5	33.4	48.7	41.5	26.2	23.3	20.6	24.1	23.7	21.9	25.1	23.3	40.3	29.7001	31.4	26
52.6	33.2	35.2	27	25.1	36.1	35.5	41.4	26.9	30.4	34.2	42.2	36.3	35.5	32.5	33.4	48.7	41.6	26.2	23.3	20.6	24.1	23.7	21.9	25.1	23.4	40.4	29.705	31.4	26
52.6	33.2	35.2	27	25.1	36.1	35.5	41.4	26.9	30.4	34.2	42.2	36.3	35.5	32.5	33.4	48.7	41.6	26.3	23.3	20.6	24.1	23.7	21.9	25.1	23.4	40.4	29.7141	31.4	26
52.6	33.2	35.2	27	25.1	36.1	35.5	41.4	27	30.4	34.2	42.2	36.3	35.5	32.5	33.4	48.7	41.6	26.3	23.3	20.6	24.2	23.7	22	25.1	23.4	40.4	29.7167	31.4	26
52.6	33.2	35.2	27	25.1	36.1	35.6	41.4	27	30.5	34.2	42.2	36.3	35.5	32.5	33.4	48.7	41.6	26.3	23.3	20.6	24.2	23.7	22	25.1	23.4	40.4	29.7183	31.4	26
52.6	33.2	35.2	27	25.1	36.1	35.6	41.4	27	30.5	34.2	42.3	36.3	35.6	32.5	33.4	48.7	41.6	26.3	23.3	20.6	24.2	23.7	22	25.1	23.4	40.4	29.7193	31.5	26
52.6	33.2	35.2	27	25.1	36.1	35.6	41.5	27	30.5	34.2	42.3	36.3	35.6	32.5	33.4	48.7	41.6	26.3	23.3	20.6	24.2	23.7	22	25.1	23.4	40.4	29.7208	31.5	26
52.6	33.2	35.2	27	25.1	36.1	35.6	41.5	27	30.5	34.2	42.3	36.3	35.6	32.5	33.5	48.7	41.7	26.3	23.3	20.6	24.2	23.7	22	25.1	23.4	40.4	29.7296	31.5	26
52.6	33.2	35.3	27.1	25.1	36.1	35.6	41.5	27	30.5	34.2	42.3	36.4	35.6	32.5	33.5	48.7	41.7	26.3	23.3	20.6	24.2	23.7	22	25.1	23.4	40.4	29.7319	31.5	26
52.6	33.2	35.3	27.1	25.1	36.1	35.6	41.5	27	30.5	34.2	42.3	36.4	35.6	32.5	33.5	48.7	41.7	26.3	23.3	20.6	24.2	23.8	22	25.1	23.4	40.4	29.7475	31.5	26
52.7	33.2	35.3	27.1	25.1	36.1	35.6	41.5	27	30.5	34.2	42.3	36.4	35.6	32.6	33.5	48.7	41.7	26.3	23.3	20.6	24.2	23.8	22	25.1	23.4	40.5	29.7583	31.5	26
52.7	33.2	35.3	27.1	25.1	36.1	35.7	41.5	27	30.5	34.2	42.3	36.4	35.6	32.6	33.5	48.7	41.7	26.3	23.3	20.6	24.2	23.8	22	25.1	23.4	40.5	29.77	31.5	26
52.7	33.2	35.3	27.1	25.1	36.1	35.7	41.5	27	30.5	34.3	42.3	36.5	35.6	32.6	33.5	48.7	41.7	26.3	23.3	20.6	24.2	23.8	22.1	25.1	23.4	40.5	29.7704	31.5	26
52.7	33.2	35.3	27.1	25.1	36.1	35.7	41.5	27.1	30.5	34.3	42.3	36.5	35.6	32.6	33.5	48.7	41.7	26.3	23.3	20.6	24.2	23.8	22.1	25.1	23.4	40.5	29.7717	31.6	26
52.8	33.2	35.3	27.1	25.2	36.1	35.7	41.6	27.1	30.5	34.3	42.3	36.5	35.6	32.6	33.5	48.7	41.7	26.3	23.3	20.6	24.2	23.8	22.1	25.1	23.4	40.6	29.777	31.6	26
52.8	33.2	35.3	27.1	25.2	36.1	35.7	41.6	27.1	30.6	34.3	42.3	36.5	35.6	32.6	33.5	48.7	41.8	26.3	23.4	20.6	24.2	23.8	22.1	25.1	23.4	40.6	29.7964	31.6	26
52.8	33.2	35.3	27.1	25.2	36.1	35.7	41.6	27.1	30.6	34.3	42.4	36.5	35.7	32.6	33.5	48.7	41.8	26.3	23.4	20.6	24.2	23.8	22.1	25.1	23.4	40.6	29.7996	31.6	26
52.8	33.2	35.3	27.1	25.2	36.1	35.7	41.6	27.1	30.6	34.3	42.4	36.5	35.7	32.6	33.5	48.8	41.8	26.3	23.4	20.6	24.2	23.8	22.1	25.1	23.4	40.6	29.803	31.6	26
52.8	33.2	35.3	27.1	25.2	36.1	35.7	41.6	27.1	30.6	34.3	42.4	36.5	35.7	32.6	33.5	48.8	41.8	26.3	23.4	20.6	24.2	23.8	22.1	25.2	23.4	40.6	29.8065	31.6	26
52.8	33.2	35.4	27.1	25.2	36.2	35.7	41.6	27.1	30.6	34.3	42.4	36.5	35.7	32.6	33.5	48.8	41.8	26.3	23.4	20.6	24.2	23.8	22.2	25.2	23.4	40.6	29.8124	31.6	26
52.9	33.3	35.4	27.1	25.2	36.2	35.7	41.6	27.1	30.6	34.3	42.4	36.5	35.7	32.6	33.6	48.8	41.8	26.3	23.4	20.7	24.2	23.9	22.2	25.2	23.4	40.6	29.8124	31.6	26
52.9	33.3	35.4	27.1	25.2	36.2	35.7	41.7	27.1	30.6	34.4	42.4	36.5	35.7	32.6	33.6	48.8	41.8	26.3	23.4	20.7	24.2	23.9	22.2	25.2	23.4	40.6	29.8249	31.6	26
52.9	33.3	35.4	27.1	25.2	36.2	35.7	41.7	27.1	30.6	34.4	42.5	36.5	35.7	32.6	33.6	48.8	41.8	26.4	23.4	20.7	24.2	23.9	22.2	25.2	23.4	40.6	29.826	31.6	26
52.9	33.3	35.4	27.1	25.2	36.2	35.7	41.7	27.1	30.6	34.4	42.5	36.5	35.7	32.6	33.6	48.8	41.9	26.4	23.4	20.7	24.3	23.9	22.2	25.2	23.4	40.7	29.8345	31.6	26
52.9	33.3	35.4	27.1	25.2	36.2	35.7	41.7	27.1	30.6	34.4	42.5	36.5	35.8	32.7	33.6	48.8	41.9	26.4	23.4	20.7	24.3	23.9	22.2	25.2	23.5	40.7	29.8369	31.6	26.1
52.9	33.3	35.4	27.1	25.2	36.2	35.7	41.7	27.1	30.6	34.4	42.5	36.5	35.8	32.7	33.6	48.8	41.9	26.4	23.4	20.7	24.3	23.9	22.2	25.2	23.5	40.7	29.847	31.6	26.1
52.9	33.3	35.4	27.1	25.2	36.2	35.8	41.7	27.1	30.6	34.4	42.5	36.6	35.8	32.7	33.6	48.8	41.9	26.4	23.4	20.7	24.3	23.9	22.2	25.2	23.5	40.7	29.8583	31.6	26.1
52.9	33.3	35.4	27.1	25.2	36.3	35.8	41.8	27.1	30.6	34.4	42.5	36.6	35.8	32.7	33.6	48.9	41.9	26.4	23.4	20.7	24.3	23.9	22.2	25.2	23.5	40.7	29.8774	31.6	26.1
52.9	33.3	35.4	27.1	25.2	36.3	35.8	41.8	27.1	30.6	34.5	42.5	36.6	35.8	32.7	33.6	48.9	41.9	26.4	23.4	20.7	24.3	23.9	22.2	25.2	23.5	40.7	29.8983	31.7	26.1
52.9	33.3	35.4	27.1	25.2	36.3	35.8	41.8	27.1	30.6	34.5	42.5	36.6	35.8	32.7	33.6	48.9	41.9	26.4	23.5	20.7	24.3	23.9	22.2	25.2	23.5	40.7	29.907	31.7	26.1
52.9	33.3	35.4	27.1	25.2	36.3	35.8	41.8	27.1	30.7	34.5	42.6	36.6	35.8	32.7	33.6	48.9	42	26.4	23.5	20.7	24.3	23.9	22.3	25.2	23.5	40.7	29.936	31.7	26.1
52.9	33.3	35.4	27.1	25.2	36.3	35.9	41.8	27.1	30.7	34.5	42.6	36.7	35.8	32.7	33.6	48.9	42	26.4	23.5	20.7	24.3	23.9	22.3	25.2	23.5	40.8	29.9366	31.7	26.1
52.9	33.3	35.4	27.2	25.2	36.3	35.9	41.8	27.1	30.7	34.5	42.6	36.7	35.8	32.7	33.6	48.9	42	26.4	23.5	20.7	24.4	23.9	22.3	25.2	23.5	40.8	29.9437	31.7	26.1
52.9	33.3	35.4	27.2	25.2	36.3	35.9	41.8	27.1	30.7	34.5	42.6	36.7	35.8	32.7	33.6	48.9	42	26.4	23.5	20.8	24.4	23.9	22.3	25.2	23.5	40.8	29.9532	31.7	26.1
53	33.3	35.4	27.2	25.3	36.3	35.9	41.8	27.1	30.7	34.5	42.6	36.7	35.8	32.7	33.6	48.9	42.1	26.4	23.5	20.8	24.4	23.9	22.3	25.2	23.5	40.8	29.9552	31.8	26.1
53	33.3	35.4	27.2	25.3	36.3	35.9	41.8	27.1	30.7	34.6	42.6	36.7	35.8	32.8	33.6	49	42.1	26.4	23.5	20.8	24.4	23.9	22.3	25.2	23.5	40.8	29.9617	31.8	26.1
53	33.3	35.5	27.2	25.3	36.3	35.9	41.8	27.1	30.7	34.6	42.7	36.7	35.8	32.8	33.6	49	42.1	26.4	23.5	20.8	24.4	23.9	22.3	25.2	23.6	40.8	29.9629	31.8	26.1
53	33.3	35.5	27.2	25.3	36.3	35.9	41.8	27.1	30.7	34.6	42.7	36.8	35.9	32.8	33.6	49	42.1	26.4	23.5	20.8	24.4	23.9	22.3	25.2	23.6	40.8	29.9633	31.8	26.1
53	33.3	35.5	27.2	25.3	36.4	35.9	41.8	27.2	30.7	34.6	42.7	36.8	35.9	32.8	33.7	49	42.1	26.4	23.5	20.8	24.5	23.9	22.3	25.2	23.6	40.8	29.9634	31.8	26.2
53	33.3	35.5	27.2	25.3	36.4	35.9	41.9	27.2	30.7	34.6	42.7	36.8	35.9	32.8	33.7	49	42.1	26.4	23.5	20.8	24.5	23.9	22.3	25.2	23.6	40.8	29.9762	31.8	26.2
53	33.3	35.5	27.2	25.3	36.4	35.9	41.9	27.2	30.8	34.6	42.7	36.8	35.9	32.8	33.7	49	42.1	26.4	23.5	20.8	24.5	23.9	22.3	25.3	23.6	40.8	29.9802	31.8	26.2
53	33.3	35.5	27.2	25.3	36.4	36	41.9	27.2	30.8	34.6	42.7	36.8	35.9	32.8	33.7	49	42.1	26.4	23.5	20.8	24.5	23.9	22.3	25.3	23.6	40.8	29.9831	31.8	26.2
53	33.4	35.5	27.2	25.3	36.4	36	41.9	27.2	30.8	34.6	42.7	36.8	35.9	32.8	33.7	49	42.2	26.4	23.5	20.8	24.5	23.9	22.3	25.3	23.6	40.8	29.9916	31.8	26.2
53	33.4	35.5	27.2	25.3	36.4	36	41.9	27.2	30.8	34.6	42.7	36.8	35.9	32.8	33.7	49	42.2	26.4	23.5	20.8	24.5	24	22.3	25.3	23.6	40.8	29.9951	31.8	26.2
53.1	33.4	35.5	27.3	25.3	36.4	36	42	27.2	30.8	34.6	42.8	36.8	35.9	32.9	33.7	49	42.2	26.4	23.5	20.8	24.5	24	22.3	25.3	23.6	40.9	29.9988	31.8	26.2
53.1	33.4	35.5	27.3	25.3	36.4	36	42	27.2	30.8	34.7	42.8	36.8	36	32.9	33.7	49	42.2	26.4	23.5	20.8	24.5	24	22.3	25.3	23.6	40.9	29.9989	31.9	26.2
53.1	33.4	35.5	27.3	25.3	36.4	36.1	42	27.2	30.8	34.7	42.8	36.8	36	32.9	33.7	49	42.2	26.4	23.5	20.8	24.5	24	22.3	25.4	23.6	40.9	29.9989	31.9	26.2
53.1	33.4	35.5	27.3	25.3	36.4	36.1	42	27.3	30.8	34.7	42.8	36.8	36	32.9	33.7	49	42.2	26.4	23.6	20.8	24.5	24	22.3	25.4	23.6	40.9	29.999	31.9	26.2
53.1	33.4	35.5	27.3	25.3	36.4	36.1	42	27.3	30.9	34.7	42.8	36.8	36	32.9	33.7	49.1	42.2	26.4	23.6	20.8	24.5	24	22.4	25.4	23.6	40.9	29.999	31.9	26.2
53.1	33.4	35.5	27.3	25.3	36.5	36.1	42	27.3	30.9	34.7	42.8	36.8	36	32.9	33.7	49.1	42.3	26.4	23.6	20.8	24.5	24	22.4	25.4	23.7	40.9	29.999	31.9	26.2
53.1	33.4	35.5	27.3	25.4	36.5	36.1	42.1	27.3	30.9	34.7	42.8	36.8	36	32.9	33.8	49.1	42.3	26.4	23.6	20.8	24.5	24	22.4	25.4	23.7	40.9	29.999	31.9	26.2
53.1	33.5	35.5	27.3	25.4	36.5	36.1	42.1	27.3	30.9	34.7	42.8	36.9	36	32.9	33.8	49.1	42.3	26.4	23.6	20.8	24.5	24.1	22.4	25.4	23.7	40.9	29.999	31.9	26.2
53.1	33.5	35.5	27.3	25.4	36.5	36.1	42.1	27.3	30.9	34.7	42.9	36.9	36	32.9	33.8	49.1	42.3	26.4	23.6	20.8	24.5	24.1	22.4	25.4	23.7	41	29.999	31.9	26.3
53.1	33.5	35.6	27.3	25.4	36.5	36.1	42.1	27.3	30.9	34.7	42.9	36.9	36	32.9	33.8	49.1	42.3	26.5	23.6	20.8	24.5	24.1	22.4	25.4	23.7	41	30.0018	31.9	26.3
53.1	33.5	35.6	27.3	25.4	36.5	36.1	42.1	27.3	30.9	34.7	42.9	36.9	36	32.9	33.8	49.1	42.3	26.5	23.6	20.8	24.5	24.1	22.4	25.4	23.7	41	30.0021	31.9	26.3
53.2	33.5	35.6	27.3	25.4	36.5	36.1	42.1	27.3	30.9	34.7	42.9	36.9	36	33	33.8	49.1	42.3	26.5	23.6	20.8	24.5	24.1	22.4	25.4	23.7	41	30.0022	31.9	26.3
53.2	33.5	35.6	27.3	25.4	36.5	36.1	42.1	27.3	30.9	34.7	42.9	36.9	36	33	33.8	49.1	42.3	26.5	23.6	20.8	24.6	24.1	22.4	25.4	23.7	41	30.0022	31.9	26.3
53.2	33.5	35.6	27.4	25.4	36.5	36.1	42.2	27.3	30.9	34.8	42.9	36.9	36	33	33.8	49.1	42.3	26.5	23.6	20.8	24.6	24.1	22.4	25.4	23.7	41.1	30.0022	31.9	26.3
53.2	33.5	35.6	27.4	25.4	36.6	36.1	42.2	27.3	31	34.8	42.9	36.9	36	33	33.8	49.1	42.3	26.5	23.6	20.9	24.6	24.1	22.5	25.4	23.7	41.1	30.0022	31.9	26.3
53.2	33.5	35.6	27.4	25.4	36.6	36.1	42.2	27.3	31	34.8	42.9	36.9	36	33	33.8	49.1	42.4	26.5	23.6	20.9	24.6	24.1	22.5	25.4	23.7	41.2	30.0184	31.9	26.3
53.2	33.5	35.6	27.4	25.4	36.6	36.1	42.2	27.3	31	34.8	42.9	37	36	33	33.9	49.2	42.4	26.5	23.6	20.9	24.6	24.1	22.5	25.5	23.7	41.2	30.0304	32	26.3
53.2	33.5	35.6	27.4	25.4	36.6	36.2	42.2	27.3	31	34.8	42.9	37	36	33	33.9	49.2	42.4	26.5	23.6	20.9	24.6	24.1	22.5	25.5	23.7	41.2	30.0384	32	26.3
53.2	33.5	35.6	27.4	25.4	36.6	36.2	42.2	27.3	31	34.8	43	37	36	33	33.9	49.2	42.4	26.5	23.6	20.9	24.6	24.1	22.5	25.5	23.7	41.2	30.0465	32	26.3
53.2	33.5	35.6	27.4	25.4	36.6	36.2	42.2	27.4	31	34.8	43	37	36	33	33.9	49.2	42.4	26.5	23.6	20.9	24.6	24.1	22.5	25.5	23.7	41.2	30.0646	32	26.4
53.2	33.5	35.6	27.4	25.4	36.6	36.2	42.2	27.4	31	34.8	43	37	36	33	33.9	49.2	42.4	26.5	23.6	20.9	24.6	24.1	22.5	25.5	23.7	41.2	30.0692	32	26.4
53.2	33.5	35.7	27.4	25.4	36.6	36.2	42.2	27.4	31	34.8	43	37	36	33	33.9	49.2	42.5	26.5	23.6	20.9	24.6	24.1	22.5	25.5	23.7	41.2	30.0859	32	26.4
53.3	33.5	35.7	27.4	25.4	36.6	36.2	42.3	27.4	31	34.8	43	37	36	33	33.9	49.2	42.6	26.5	23.7	20.9	24.6	24.2	22.5	25.5	23.7	41.2	30.1236	32	26.4
53.3	33.6	35.7	27.4	25.4	36.6	36.2	42.3	27.4	31	34.8	43	37	36	33	33.9	49.2	42.6	26.5	23.7	20.9	24.6	24.2	22.5	25.5	23.7	41.2	30.1289	32	26.4
53.3	33.6	35.7	27.4	25.4	36.6	36.2	42.3	27.4	31	34.8	43	37	36.1	33	33.9	49.2	42.6	26.5	23.7	20.9	24.6	24.2	22.5	25.5	23.7	41.2	30.1338	32	26.4
53.3	33.7	35.7	27.4	25.4	36.6	36.3	42.3	27.4	31	34.8	43	37	36.1	33	33.9	49.3	42.6	26.5	23.7	20.9	24.6	24.2	22.5	25.5	23.7	41.2	30.1396	32	26.4
53.3	33.7	35.8	27.4	25.4	36.6	36.3	42.3	27.4	31	34.9	43.1	37	36.1	33	33.9	49.3	42.6	26.5	23.7	20.9	24.7	24.2	22.5	25.5	23.7	41.3	30.1411	32	26.4
53.3	33.7	35.8	27.4	25.4	36.6	36.3	42.3	27.4	31	34.9	43.1	37	36.1	33	34	49.3	42.6	26.5	23.7	20.9	24.7	24.2	22.5	25.5	23.7	41.3	30.1464	32	26.4
53.3	33.7	35.8	27.4	25.4	36.6	36.3	42.4	27.4	31	34.9	43.1	37	36.1	33	34	49.3	42.6	26.5	23.7	20.9	24.7	24.2	22.6	25.5	23.8	41.3	30.1496	32	26.4
53.4	33.7	35.8	27.4	25.4	36.7	36.3	42.4	27.4	31.1	34.9	43.2	37	36.1	33	34	49.3	42.6	26.6	23.7	20.9	24.7	24.2	22.6	25.5	23.8	41.3	30.1713	32	26.4
53.4	33.7	35.8	27.4	25.5	36.7	36.3	42.4	27.4	31.1	34.9	43.2	37	36.1	33	34	49.3	42.6	26.6	23.7	20.9	24.7	24.2	22.6	25.5	23.8	41.3	30.1859	32	26.4
53.4	33.7	35.8	27.5	25.5	36.7	36.3	42.4	27.4	31.1	34.9	43.2	37	36.1	33	34	49.3	42.6	26.6	23.7	20.9	24.7	24.2	22.6	25.5	23.8	41.4	30.1895	32	26.4
53.4	33.7	35.8	27.5	25.5	36.7	36.3	42.4	27.4	31.1	34.9	43.2	37	36.1	33	34	49.3	42.6	26.6	23.7	20.9	24.7	24.2	22.6	25.5	23.8	41.4	30.2054	32	26.4
53.4	33.7	35.8	27.5	25.5	36.7	36.3	42.4	27.4	31.1	34.9	43.2	37	36.1	33	34	49.3	42.6	26.6	23.7	20.9	24.7	24.2	22.6	25.6	23.8	41.4	30.2315	32	26.5
53.4	33.7	35.8	27.5	25.5	36.7	36.3	42.4	27.4	31.1	34.9	43.2	37	36.1	33	34	49.3	42.6	26.6	23.7	20.9	24.7	24.2	22.6	25.6	23.8	41.4	30.2605	32	26.5
53.4	33.7	35.9	27.5	25.5	36.7	36.3	42.4	27.4	31.1	35	43.2	37	36.1	33	34	49.4	42.7	26.6	23.7	20.9	24.8	24.2	22.6	25.6	23.8	41.4	30.2655	32	26.5
53.5	33.7	35.9	27.5	25.5	36.7	36.3	42.4	27.4	31.2	35	43.2	37	36.2	33.1	34	49.4	42.7	26.6	23.7	20.9	24.8	24.2	22.6	25.6	23.8	41.4	30.2918	32	26.5
53.5	33.7	35.9	27.5	25.5	36.8	36.3	42.4	27.4	31.2	35	43.2	37.1	36.2	33.1	34	49.4	42.7	26.6	23.7	20.9	24.8	24.3	22.6	25.6	23.8	41.4	30.3078	32	26.5
53.5	33.7	35.9	27.5	25.5	36.8	36.3	42.5	27.4	31.2	35	43.2	37.1	36.2	33.1	34	49.4	42.8	26.6	23.7	20.9	24.8	24.3	22.6	25.6	23.8	41.5	30.3274	32	26.5
53.5	33.7	35.9	27.5	25.5	36.8	36.4	42.5	27.4	31.2	35	43.3	37.1	36.2	33.1	34	49.4	42.8	26.6	23.7	20.9	24.8	24.3	22.6	25.6	23.8	41.5	30.342	32	26.5
53.5	33.7	35.9	27.5	25.5	36.8	36.4	42.5	27.4	31.2	35	43.3	37.1	36.2	33.1	34	49.4	42.8	26.6	23.7	20.9	24.8	24.3	22.6	25.6	23.8	41.5	30.3501	32	26.5
53.5	33.7	35.9	27.5	25.6	36.8	36.4	42.5	27.4	31.2	35	43.3	37.1	36.2	33.1	34	49.4	42.8	26.6	23.7	21	24.8	24.3	22.6	25.6	23.8	41.5	30.3564	32	26.5
53.5	33.7	35.9	27.5	25.6	36.8	36.4	42.5	27.5	31.2	35	43.3	37.1	36.2	33.1	34	49.5	42.8	26.6	23.7	21	24.8	24.3	22.6	25.6	23.8	41.5	30.3571	32	26.6
53.5	33.7	35.9	27.5	25.6	36.8	36.4	42.5	27.5	31.2	35	43.3	37.1	36.2	33.1	34	49.5	42.8	26.7	23.7	21	24.8	24.3	22.7	25.6	23.9	41.5	30.3584	32.1	26.6
53.5	33.7	35.9	27.5	25.6	36.8	36.4	42.5	27.5	31.2	35	43.3	37.1	36.3	33.1	34	49.5	42.8	26.7	23.7	21	24.8	24.3	22.7	25.6	23.9	41.5	30.3923	32.1	26.6
53.6	33.8	35.9	27.6	25.6	36.8	36.4	42.5	27.5	31.2	35	43.3	37.1	36.3	33.1	34	49.5	42.8	26.7	23.7	21	24.8	24.3	22.7	25.6	23.9	41.5	30.405	32.1	26.6
53.6	33.8	35.9	27.6	25.6	36.8	36.4	42.5	27.5	31.2	35	43.4	37.1	36.3	33.1	34	49.5	42.9	26.7	23.7	21	24.8	24.4	22.7	25.6	23.9	41.5	30.4063	32.1	26.6
53.6	33.8	35.9	27.6	25.6	36.8	36.5	42.5	27.5	31.2	35.1	43.4	37.1	36.3	33.1	34	49.5	42.9	26.7	23.7	21	24.8	24.4	22.7	25.6	23.9	41.5	30.4066	32.1	26.6
53.6	33.8	35.9	27.6	25.6	36.8	36.5	42.6	27.5	31.2	35.1	43.4	37.1	36.3	33.1	34	49.5	42.9	26.7	23.7	21	24.8	24.4	22.7	25.6	23.9	41.5	30.4068	32.1	26.6
53.6	33.8	35.9	27.6	25.6	36.8	36.5	42.6	27.5	31.2	35.1	43.4	37.2	36.3	33.2	34	49.5	43	26.7	23.7	21	24.9	24.4	22.8	25.6	23.9	41.6	30.4073	32.1	26.6
53.6	33.8	35.9	27.6	25.6	36.8	36.5	42.6	27.5	31.2	35.1	43.5	37.2	36.3	33.2	34.1	49.5	43	26.7	23.7	21	24.9	24.4	22.8	25.7	23.9	41.6	30.4088	32.2	26.6
53.6	33.8	35.9	27.6	25.6	36.8	36.5	42.6	27.5	31.2	35.1	43.5	37.2	36.3	33.2	34.1	49.5	43	26.7	23.7	21	24.9	24.4	22.8	25.7	23.9	41.6	30.4102	32.2	26.6
53.6	33.8	35.9	27.7	25.6	36.8	36.5	42.6	27.5	31.3	35.1	43.5	37.2	36.4	33.2	34.1	49.6	43	26.7	23.7	21	24.9	24.4	22.8	25.7	23.9	41.7	30.4108	32.2	26.6
53.7	33.8	35.9	27.7	25.7	36.8	36.6	42.6	27.5	31.3	35.1	43.5	37.3	36.4	33.2	34.1	49.6	43.1	26.8	23.7	21	24.9	24.4	22.8	25.7	23.9	41.7	30.411	32.2	26.7
53.7	33.8	36	27.7	25.7	36.8	36.6	42.6	27.5	31.3	35.1	43.5	37.3	36.4	33.2	34.1	49.6	43.1	26.8	23.7	21	24.9	24.5	22.8	25.7	23.9	41.7	30.4131	32.2	26.7
53.7	33.8	36	27.7	25.7	36.8	36.6	42.6	27.5	31.3	35.1	43.5	37.3	36.4	33.2	34.1	49.6	43.1	26.8	23.7	21	24.9	24.5	22.8	25.7	23.9	41.7	30.4202	32.2	26.7
53.7	33.8	36	27.7	25.7	36.8	36.6	42.6	27.5	31.3	35.1	43.6	37.3	36.4	33.2	34.1	49.6	43.2	26.8	23.7	21	25	24.5	22.8	25.7	23.9	41.8	30.4322	32.2	26.7
53.7	33.8	36	27.7	25.7	36.8	36.6	42.6	27.5	31.3	35.1	43.6	37.3	36.4	33.2	34.1	49.7	43.2	26.8	23.7	21	25	24.5	22.8	25.7	23.9	41.8	30.4349	32.2	26.7
53.7	33.8	36	27.7	25.7	36.8	36.6	42.7	27.5	31.4	35.1	43.6	37.3	36.4	33.2	34.1	49.7	43.2	26.8	23.8	21	25	24.5	22.8	25.7	23.9	41.8	30.4486	32.2	26.7
53.7	33.9	36	27.7	25.7	36.8	36.6	42.7	27.6	31.4	35.1	43.6	37.3	36.4	33.2	34.2	49.7	43.2	26.8	23.8	21	25	24.5	22.8	25.7	23.9	41.8	30.452	32.2	26.7
53.7	33.9	36	27.7	25.7	36.8	36.7	42.7	27.6	31.4	35.1	43.6	37.3	36.5	33.2	34.2	49.7	43.2	26.8	23.8	21	25	24.5	22.8	25.7	23.9	41.8	30.452	32.2	26.7
53.7	33.9	36	27.7	25.7	36.8	36.7	42.7	27.6	31.4	35.2	43.6	37.3	36.5	33.2	34.2	49.7	43.3	26.8	23.8	21	25	24.5	22.8	25.7	23.9	41.8	30.4554	32.2	26.7
53.7	33.9	36	27.7	25.7	36.8	36.7	42.7	27.6	31.4	35.2	43.6	37.3	36.5	33.2	34.2	49.7	43.3	26.8	23.8	21	25	24.5	22.8	25.7	23.9	41.8	30.4777	32.2	26.7
53.7	33.9	36	27.7	25.7	36.8	36.7	42.7	27.6	31.4	35.2	43.6	37.3	36.5	33.2	34.2	49.7	43.3	26.8	23.8	21	25	24.5	22.8	25.7	23.9	41.8	30.4831	32.3	26.7
53.8	33.9	36	27.7	25.7	36.9	36.7	42.7	27.6	31.4	35.2	43.6	37.3	36.5	33.3	34.2	49.7	43.3	26.8	23.8	21	25	24.6	22.8	25.7	23.9	41.8	30.4884	32.3	26.7
53.8	33.9	36	27.7	25.7	36.9	36.7	42.7	27.6	31.4	35.3	43.6	37.3	36.5	33.3	34.2	49.7	43.3	26.8	23.8	21	25	24.6	22.8	25.8	23.9	41.9	30.4992	32.3	26.7
53.8	33.9	36	27.7	25.7	36.9	36.7	42.7	27.6	31.4	35.3	43.6	37.4	36.5	33.3	34.2	49.7	43.3	26.8	23.8	21.1	25.1	24.6	22.8	25.8	23.9	41.9	30.5006	32.3	26.7
53.8	33.9	36	27.7	25.7	36.9	36.7	42.7	27.6	31.4	35.3	43.6	37.4	36.5	33.3	34.2	49.7	43.4	26.8	23.8	21.1	25.1	24.6	22.9	25.8	23.9	41.9	30.5031	32.3	26.8
53.9	33.9	36	27.7	25.7	36.9	36.7	42.7	27.6	31.5	35.3	43.6	37.4	36.5	33.3	34.2	49.7	43.4	26.8	23.8	21.1	25.1	24.6	22.9	25.8	23.9	41.9	30.5072	32.3	26.8
53.9	33.9	36	27.7	25.7	36.9	36.7	42.7	27.6	31.5	35.3	43.6	37.4	36.5	33.3	34.2	49.8	43.4	26.8	23.8	21.1	25.1	24.6	22.9	25.8	23.9	41.9	30.5153	32.3	26.8
53.9	34	36	27.7	25.7	36.9	36.7	42.8	27.6	31.5	35.3	43.6	37.4	36.5	33.3	34.2	49.8	43.4	26.9	23.8	21.1	25.1	24.6	22.9	25.8	23.9	41.9	30.535	32.3	26.8
53.9	34	36	27.7	25.7	36.9	36.8	42.8	27.7	31.5	35.3	43.7	37.4	36.5	33.3	34.2	49.8	43.4	26.9	23.8	21.1	25.1	24.6	22.9	25.8	23.9	41.9	30.535	32.3	26.8
53.9	34	36	27.7	25.7	36.9	36.8	42.8	27.7	31.5	35.3	43.7	37.4	36.5	33.3	34.2	49.8	43.4	26.9	23.8	21.1	25.1	24.6	22.9	25.8	23.9	41.9	30.552	32.3	26.8
53.9	34	36.1	27.7	25.7	36.9	36.8	42.8	27.7	31.5	35.3	43.7	37.4	36.5	33.4	34.3	49.8	43.4	26.9	23.8	21.1	25.1	24.6	23	25.8	24	41.9	30.5788	32.3	26.8
53.9	34	36.1	27.7	25.8	36.9	36.8	42.8	27.7	31.5	35.4	43.7	37.4	36.5	33.4	34.3	49.8	43.4	26.9	23.8	21.1	25.1	24.6	23	25.8	24	41.9	30.5891	32.3	26.8
54	34	36.1	27.7	25.8	36.9	36.8	42.8	27.7	31.5	35.4	43.7	37.4	36.5	33.4	34.3	49.9	43.5	26.9	23.8	21.1	25.1	24.6	23	25.8	24	41.9	30.596	32.4	26.8
54	34	36.1	27.7	25.8	36.9	36.8	42.8	27.7	31.5	35.4	43.7	37.4	36.5	33.4	34.3	49.9	43.5	26.9	23.8	21.1	25.1	24.6	23	25.8	24	42	30.6053	32.4	26.8
54	34	36.1	27.7	25.8	37	36.8	42.9	27.7	31.5	35.4	43.7	37.4	36.5	33.4	34.3	49.9	43.5	26.9	23.8	21.1	25.1	24.7	23	25.8	24	42	30.6071	32.4	26.8
54	34	36.1	27.7	25.8	37	36.8	42.9	27.7	31.5	35.4	43.8	37.4	36.5	33.4	34.3	49.9	43.5	26.9	23.8	21.1	25.1	24.7	23	25.8	24	42	30.6275	32.4	26.8
54	34	36.1	27.8	25.8	37	36.8	42.9	27.7	31.5	35.4	43.8	37.4	36.5	33.4	34.3	49.9	43.5	26.9	23.8	21.1	25.1	24.7	23	25.8	24	42	30.6386	32.4	26.8
54	34	36.1	27.8	25.8	37	36.8	42.9	27.7	31.6	35.4	43.8	37.4	36.5	33.4	34.4	49.9	43.5	26.9	23.8	21.1	25.2	24.7	23	25.8	24	42	30.6548	32.4	26.8
54	34	36.1	27.8	25.8	37	36.8	42.9	27.7	31.6	35.4	43.8	37.5	36.5	33.5	34.4	49.9	43.5	26.9	23.8	21.1	25.2	24.7	23	25.9	24	42	30.6552	32.4	26.8
54	34	36.1	27.8	25.8	37	36.8	42.9	27.7	31.6	35.4	43.8	37.5	36.5	33.5	34.4	49.9	43.5	26.9	23.9	21.1	25.2	24.7	23	25.9	24.1	42.1	30.6602	32.4	26.8
54.1	34	36.1	27.8	25.8	37.1	36.8	42.9	27.7	31.6	35.4	43.8	37.5	36.5	33.5	34.4	50	43.6	26.9	23.9	21.1	25.2	24.7	23	25.9	24.1	42.1	30.675	32.4	26.8
54.1	34	36.1	27.8	25.8	37.1	36.8	42.9	27.7	31.6	35.4	43.8	37.5	36.6	33.5	34.4	50	43.6	26.9	23.9	21.1	25.2	24.7	23.1	25.9	24.1	42.1	30.6854	32.4	26.9
54.1	34.1	36.1	27.8	25.8	37.1	36.8	42.9	27.7	31.6	35.4	43.8	37.5	36.6	33.5	34.4	50	43.6	26.9	23.9	21.1	25.2	24.7	23.1	25.9	24.1	42.1	30.6883	32.5	26.9
54.1	34.1	36.1	27.8	25.8	37.1	36.8	42.9	27.7	31.6	35.4	43.8	37.5	36.6	33.5	34.4	50	43.6	26.9	23.9	21.1	25.2	24.7	23.1	25.9	24.1	42.2	30.6975	32.5	26.9
54.1	34.1	36.1	27.8	25.8	37.1	36.8	43	27.7	31.6	35.4	43.8	37.5	36.6	33.5	34.4	50	43.6	26.9	23.9	21.1	25.2	24.8	23.1	25.9	24.1	42.2	30.7092	32.5	26.9
54.1	34.1	36.1	27.8	25.8	37.1	36.9	43	27.7	31.6	35.4	43.9	37.5	36.7	33.5	34.5	50	43.6	27	23.9	21.1	25.2	24.8	23.1	25.9	24.1	42.2	30.7144	32.5	26.9
54.1	34.1	36.2	27.8	25.8	37.1	36.9	43	27.7	31.6	35.4	43.9	37.5	36.7	33.5	34.5	50	43.6	27	23.9	21.1	25.2	24.8	23.1	25.9	24.1	42.2	30.7145	32.5	26.9
54.1	34.1	36.2	27.8	25.8	37.1	36.9	43	27.7	31.6	35.4	43.9	37.5	36.7	33.5	34.5	50.1	43.6	27	23.9	21.1	25.3	24.8	23.1	25.9	24.1	42.2	30.7224	32.5	26.9
54.1	34.1	36.2	27.9	25.8	37.2	36.9	43	27.7	31.6	35.4	43.9	37.6	36.7	33.5	34.5	50.1	43.7	27	23.9	21.1	25.3	24.8	23.2	25.9	24.1	42.3	30.7324	32.5	26.9
54.1	34.1	36.2	27.9	25.8	37.2	36.9	43	27.7	31.6	35.4	43.9	37.6	36.7	33.6	34.5	50.1	43.7	27	23.9	21.1	25.3	24.8	23.2	25.9	24.1	42.3	30.7418	32.5	26.9
54.1	34.1	36.2	27.9	25.8	37.2	36.9	43	27.7	31.6	35.4	43.9	37.6	36.8	33.6	34.5	50.1	43.7	27	23.9	21.2	25.3	24.8	23.2	25.9	24.1	42.3	30.7662	32.5	26.9
54.1	34.1	36.2	27.9	25.8	37.2	36.9	43.1	27.7	31.6	35.5	43.9	37.6	36.8	33.6	34.5	50.1	43.7	27	23.9	21.2	25.3	24.8	23.2	25.9	24.1	42.3	30.768	32.5	26.9
54.1	34.1	36.2	27.9	25.8	37.2	36.9	43.1	27.7	31.6	35.5	43.9	37.6	36.8	33.6	34.5	50.1	43.8	27	23.9	21.2	25.3	24.8	23.2	25.9	24.1	42.3	30.7789	32.5	26.9
54.1	34.1	36.2	27.9	25.8	37.2	36.9	43.1	27.7	31.6	35.5	43.9	37.6	36.8	33.6	34.5	50.1	43.8	27	23.9	21.2	25.3	24.8	23.2	25.9	24.1	42.3	30.7837	32.5	26.9
54.1	34.1	36.2	27.9	25.8	37.2	36.9	43.1	27.7	31.6	35.5	43.9	37.6	36.8	33.6	34.5	50.1	43.8	27	23.9	21.2	25.3	24.8	23.2	26	24.1	42.3	30.7861	32.5	26.9
54.1	34.2	36.3	28	25.8	37.2	36.9	43.1	27.8	31.6	35.5	43.9	37.6	36.8	33.6	34.5	50.1	43.8	27	23.9	21.2	25.3	24.9	23.2	26	24.1	42.3	30.7891	32.5	26.9
54.1	34.2	36.3	28	25.8	37.2	36.9	43.1	27.8	31.6	35.5	43.9	37.6	36.8	33.6	34.6	50.1	43.8	27	23.9	21.2	25.3	24.9	23.2	26	24.1	42.3	30.7894	32.5	26.9
54.2	34.2	36.3	28	25.8	37.2	36.9	43.2	27.8	31.7	35.5	44	37.6	36.8	33.6	34.6	50.1	43.8	27	23.9	21.2	25.4	24.9	23.2	26	24.1	42.4	30.8159	32.5	26.9
54.2	34.2	36.3	28	25.8	37.3	37	43.2	27.8	31.7	35.5	44	37.6	36.8	33.6	34.6	50.1	43.9	27	23.9	21.2	25.4	24.9	23.2	26	24.2	42.4	30.8416	32.6	26.9
54.2	34.2	36.3	28	25.8	37.3	37	43.2	27.8	31.7	35.5	44	37.6	36.8	33.6	34.6	50.1	43.9	27	23.9	21.2	25.4	24.9	23.2	26	24.2	42.4	30.8469	32.6	26.9
54.2	34.2	36.3	28	25.9	37.3	37	43.2	27.8	31.7	35.5	44	37.6	36.8	33.7	34.6	50.1	43.9	27	23.9	21.2	25.4	24.9	23.2	26	24.2	42.4	30.8566	32.6	26.9
54.2	34.2	36.3	28	25.9	37.3	37	43.2	27.8	31.7	35.5	44.1	37.6	36.8	33.7	34.6	50.1	43.9	27	23.9	21.2	25.4	24.9	23.2	26	24.2	42.4	30.8583	32.6	27
54.2	34.2	36.3	28	25.9	37.3	37	43.2	27.8	31.7	35.5	44.1	37.6	36.8	33.7	34.6	50.1	43.9	27	23.9	21.2	25.4	24.9	23.2	26	24.2	42.4	30.8589	32.6	27
54.2	34.2	36.3	28	25.9	37.3	37	43.2	27.8	31.7	35.5	44.1	37.6	36.8	33.7	34.6	50.1	43.9	27	23.9	21.2	25.4	24.9	23.2	26	24.2	42.4	30.8591	32.6	27
54.3	34.2	36.3	28	25.9	37.3	37	43.3	27.8	31.7	35.5	44.1	37.7	36.9	33.7	34.6	50.1	44	27.1	23.9	21.2	25.4	24.9	23.2	26	24.2	42.4	30.8982	32.6	27
54.3	34.2	36.3	28	25.9	37.3	37	43.3	27.8	31.8	35.5	44.1	37.7	36.9	33.7	34.6	50.2	44	27.1	23.9	21.2	25.4	24.9	23.2	26	24.2	42.4	30.9191	32.6	27
54.3	34.2	36.3	28	25.9	37.3	37	43.3	27.8	31.8	35.5	44.1	37.7	36.9	33.7	34.6	50.2	44	27.1	23.9	21.2	25.5	24.9	23.2	26	24.2	42.5	30.9208	32.6	27
54.3	34.2	36.3	28	25.9	37.3	37.1	43.3	27.9	31.8	35.5	44.2	37.7	36.9	33.7	34.7	50.2	44	27.1	23.9	21.2	25.5	24.9	23.2	26	24.2	42.5	30.9267	32.6	27
54.3	34.2	36.3	28	25.9	37.3	37.1	43.3	27.9	31.8	35.6	44.2	37.7	36.9	33.8	34.7	50.2	44	27.1	23.9	21.2	25.5	24.9	23.2	26	24.2	42.5	30.9452	32.6	27
54.3	34.2	36.3	28.1	25.9	37.3	37.1	43.3	27.9	31.8	35.6	44.2	37.7	36.9	33.8	34.7	50.2	44.1	27.1	23.9	21.2	25.5	25	23.2	26.1	24.2	42.5	30.953	32.6	27
54.3	34.2	36.3	28.1	25.9	37.3	37.1	43.4	27.9	31.8	35.6	44.2	37.7	36.9	33.8	34.7	50.2	44.1	27.1	23.9	21.2	25.5	25	23.2	26.1	24.2	42.5	30.9531	32.6	27
54.3	34.2	36.3	28.1	25.9	37.3	37.1	43.4	27.9	31.9	35.6	44.2	37.7	36.9	33.8	34.7	50.2	44.1	27.1	23.9	21.2	25.5	25	23.2	26.1	24.2	42.6	30.9623	32.6	27
54.3	34.2	36.4	28.1	25.9	37.4	37.1	43.4	27.9	31.9	35.6	44.2	37.7	37	33.8	34.7	50.2	44.1	27.1	23.9	21.2	25.5	25	23.2	26.1	24.2	42.6	30.9627	32.7	27
54.3	34.2	36.4	28.1	26	37.4	37.1	43.4	27.9	31.9	35.6	44.2	37.7	37	33.8	34.8	50.2	44.1	27.1	23.9	21.2	25.5	25	23.2	26.1	24.2	42.6	30.9719	32.7	27
54.3	34.2	36.4	28.1	26	37.4	37.1	43.4	27.9	31.9	35.7	44.2	37.8	37	33.8	34.8	50.2	44.1	27.1	23.9	21.2	25.5	25	23.3	26.1	24.2	42.6	30.9763	32.7	27
54.3	34.2	36.4	28.1	26	37.4	37.1	43.4	27.9	31.9	35.7	44.3	37.8	37	33.8	34.8	50.2	44.1	27.1	23.9	21.3	25.5	25	23.3	26.1	24.2	42.6	30.9801	32.7	27
54.3	34.2	36.4	28.1	26	37.4	37.1	43.4	27.9	31.9	35.7	44.3	37.8	37	33.8	34.8	50.2	44.1	27.1	23.9	21.3	25.6	25	23.3	26.1	24.3	42.6	30.9885	32.7	27
54.3	34.2	36.4	28.1	26	37.4	37.1	43.4	27.9	31.9	35.7	44.3	37.8	37	33.9	34.8	50.3	44.1	27.1	23.9	21.3	25.6	25	23.3	26.1	24.3	42.6	30.9985	32.7	27
54.4	34.2	36.4	28.1	26	37.4	37.1	43.4	27.9	31.9	35.7	44.3	37.8	37	33.9	34.8	50.3	44.2	27.1	23.9	21.3	25.6	25	23.3	26.1	24.3	42.6	30.9988	32.7	27
54.4	34.2	36.4	28.1	26	37.4	37.1	43.5	27.9	31.9	35.7	44.3	37.8	37	33.9	34.8	50.3	44.2	27.1	23.9	21.3	25.6	25	23.3	26.1	24.3	42.7	30.9988	32.7	27
54.4	34.3	36.4	28.2	26	37.4	37.2	43.5	27.9	31.9	35.7	44.4	37.8	37	33.9	34.8	50.3	44.2	27.1	23.9	21.3	25.6	25	23.3	26.1	24.3	42.7	30.9988	32.8	27
54.4	34.3	36.4	28.2	26	37.4	37.2	43.5	27.9	32	35.7	44.4	37.8	37	33.9	34.8	50.3	44.2	27.1	24	21.3	25.6	25.1	23.3	26.1	24.3	42.7	30.9988	32.8	27
54.4	34.3	36.4	28.2	26	37.4	37.2	43.5	27.9	32	35.7	44.4	37.8	37	33.9	34.8	50.3	44.2	27.1	24	21.3	25.6	25.1	23.3	26.1	24.3	42.7	31.0017	32.8	27
54.4	34.3	36.4	28.2	26	37.4	37.2	43.5	27.9	32	35.7	44.4	37.9	37	33.9	34.8	50.3	44.2	27.1	24	21.3	25.6	25.1	23.3	26.1	24.3	42.7	31.002	32.8	27
54.4	34.3	36.4	28.2	26	37.4	37.2	43.5	27.9	32	35.7	44.4	37.9	37	33.9	34.8	50.3	44.2	27.1	24	21.3	25.6	25.1	23.3	26.1	24.3	42.7	31.008	32.8	27
54.4	34.3	36.5	28.2	26	37.4	37.2	43.6	27.9	32	35.7	44.4	37.9	37	33.9	34.9	50.3	44.3	27.1	24	21.3	25.7	25.1	23.3	26.1	24.3	42.7	31.0139	32.8	27
54.4	34.3	36.5	28.2	26	37.4	37.2	43.6	28	32	35.8	44.4	37.9	37	34	34.9	50.3	44.3	27.1	24	21.3	25.7	25.1	23.3	26.1	24.3	42.7	31.0163	32.8	27
54.4	34.3	36.5	28.3	26	37.4	37.2	43.6	28	32	35.8	44.5	37.9	37	34	34.9	50.3	44.3	27.1	24	21.3	25.7	25.1	23.3	26.1	24.3	42.7	31.0196	32.8	27
54.5	34.3	36.5	28.3	26	37.4	37.2	43.6	28	32	35.8	44.5	37.9	37.1	34	34.9	50.4	44.3	27.1	24	21.3	25.7	25.1	23.3	26.1	24.3	42.7	31.0209	32.8	27
54.5	34.3	36.5	28.3	26	37.5	37.2	43.6	28	32	35.8	44.5	37.9	37.1	34	34.9	50.4	44.3	27.1	24	21.3	25.7	25.1	23.4	26.1	24.3	42.7	31.0434	32.8	27.1
54.5	34.4	36.5	28.3	26	37.5	37.2	43.6	28	32	35.8	44.5	37.9	37.1	34	34.9	50.4	44.3	27.1	24	21.3	25.7	25.1	23.4	26.2	24.3	42.8	31.0562	32.8	27.1
54.5	34.4	36.5	28.3	26	37.5	37.2	43.6	28	32.1	35.8	44.5	38	37.1	34	34.9	50.4	44.3	27.1	24	21.3	25.7	25.1	23.4	26.2	24.3	42.8	31.0629	32.8	27.1
54.5	34.4	36.5	28.3	26	37.5	37.2	43.6	28	32.1	35.8	44.5	38	37.1	34	34.9	50.4	44.3	27.2	24	21.3	25.7	25.1	23.4	26.2	24.3	42.8	31.1114	32.8	27.1
54.5	34.4	36.5	28.3	26	37.5	37.2	43.6	28	32.1	35.8	44.5	38	37.1	34	34.9	50.4	44.4	27.2	24	21.3	25.7	25.1	23.4	26.2	24.3	42.9	31.112	32.9	27.1
54.5	34.4	36.5	28.4	26	37.5	37.3	43.6	28	32.1	35.8	44.5	38	37.1	34	34.9	50.4	44.4	27.2	24	21.3	25.7	25.1	23.4	26.2	24.3	42.9	31.1139	32.9	27.1
54.5	34.4	36.6	28.4	26	37.5	37.3	43.6	28	32.1	35.8	44.5	38	37.2	34	34.9	50.4	44.4	27.2	24	21.3	25.8	25.2	23.4	26.2	24.3	42.9	31.1141	32.9	27.1
54.5	34.4	36.6	28.4	26	37.5	37.3	43.7	28.1	32.2	35.8	44.5	38	37.2	34	34.9	50.5	44.4	27.2	24	21.3	25.8	25.2	23.4	26.2	24.4	42.9	31.1142	32.9	27.1
54.5	34.4	36.6	28.4	26.1	37.5	37.3	43.7	28.1	32.2	35.8	44.6	38	37.2	34	34.9	50.5	44.4	27.2	24	21.3	25.8	25.2	23.4	26.2	24.4	42.9	31.1285	32.9	27.1
54.5	34.4	36.6	28.4	26.1	37.5	37.3	43.7	28.1	32.2	35.8	44.6	38	37.2	34	35	50.5	44.4	27.2	24	21.3	25.8	25.2	23.4	26.2	24.4	42.9	31.1365	32.9	27.1
54.5	34.4	36.6	28.4	26.1	37.5	37.3	43.7	28.1	32.2	35.8	44.6	38	37.2	34	35	50.5	44.4	27.2	24	21.3	25.8	25.2	23.4	26.2	24.4	42.9	31.1756	32.9	27.1
54.6	34.4	36.6	28.4	26.1	37.5	37.3	43.7	28.1	32.2	35.9	44.6	38	37.2	34	35	50.5	44.4	27.2	24.1	21.3	25.8	25.2	23.4	26.2	24.4	42.9	31.1814	32.9	27.1
54.6	34.4	36.6	28.4	26.1	37.6	37.3	43.7	28.1	32.2	35.9	44.6	38	37.2	34	35	50.5	44.5	27.2	24.1	21.3	25.8	25.2	23.4	26.2	24.4	42.9	31.198	32.9	27.1
54.6	34.4	36.6	28.4	26.1	37.6	37.3	43.7	28.1	32.2	35.9	44.6	38	37.2	34	35	50.5	44.5	27.2	24.1	21.3	25.8	25.2	23.5	26.2	24.4	42.9	31.2051	32.9	27.1
54.6	34.4	36.6	28.4	26.1	37.6	37.4	43.8	28.1	32.2	35.9	44.7	38	37.2	34.1	35	50.5	44.5	27.2	24.1	21.3	25.8	25.2	23.5	26.3	24.4	43	31.2199	32.9	27.1
54.6	34.4	36.6	28.4	26.1	37.6	37.4	43.8	28.1	32.3	35.9	44.7	38	37.2	34.1	35	50.5	44.5	27.2	24.1	21.3	25.8	25.2	23.5	26.3	24.4	43	31.2305	32.9	27.1
54.6	34.4	36.6	28.4	26.1	37.6	37.4	43.8	28.1	32.3	35.9	44.7	38	37.2	34.1	35	50.5	44.5	27.3	24.1	21.3	25.8	25.2	23.5	26.3	24.4	43	31.2343	33	27.2
54.6	34.4	36.6	28.4	26.1	37.6	37.4	43.9	28.1	32.3	35.9	44.7	38	37.2	34.1	35.1	50.6	44.5	27.3	24.1	21.3	25.9	25.2	23.5	26.3	24.4	43	31.2343	33	27.2
54.6	34.5	36.7	28.5	26.1	37.6	37.4	43.9	28.1	32.3	35.9	44.7	38	37.3	34.1	35.1	50.6	44.5	27.3	24.1	21.3	25.9	25.2	23.5	26.3	24.4	43	31.248	33	27.2
54.7	34.5	36.7	28.5	26.1	37.6	37.4	43.9	28.1	32.3	35.9	44.7	38.1	37.3	34.1	35.1	50.6	44.5	27.3	24.1	21.3	25.9	25.2	23.5	26.3	24.4	43	31.2689	33	27.2
54.7	34.5	36.7	28.5	26.1	37.6	37.4	43.9	28.1	32.3	35.9	44.7	38.1	37.3	34.1	35.1	50.6	44.5	27.3	24.1	21.3	25.9	25.2	23.5	26.3	24.4	43.1	31.2771	33	27.2
54.7	34.5	36.7	28.5	26.1	37.6	37.4	43.9	28.1	32.3	35.9	44.7	38.1	37.3	34.1	35.1	50.6	44.5	27.3	24.1	21.3	25.9	25.3	23.5	26.3	24.4	43.1	31.2835	33	27.2
54.7	34.5	36.7	28.5	26.1	37.7	37.4	43.9	28.1	32.3	36	44.7	38.1	37.3	34.1	35.1	50.6	44.5	27.3	24.1	21.4	25.9	25.3	23.5	26.3	24.5	43.1	31.2862	33	27.2
54.7	34.5	36.7	28.5	26.1	37.7	37.4	43.9	28.1	32.3	36	44.7	38.1	37.3	34.2	35.1	50.6	44.5	27.3	24.1	21.4	25.9	25.3	23.5	26.3	24.5	43.1	31.2882	33	27.2
54.7	34.5	36.7	28.5	26.1	37.7	37.4	44	28.1	32.3	36	44.7	38.1	37.3	34.2	35.1	50.6	44.6	27.3	24.1	21.4	25.9	25.3	23.5	26.3	24.5	43.1	31.2885	33	27.2
54.7	34.5	36.7	28.5	26.2	37.7	37.4	44	28.2	32.3	36	44.8	38.1	37.3	34.2	35.1	50.6	44.6	27.3	24.1	21.4	25.9	25.3	23.5	26.3	24.5	43.1	31.2893	33	27.2
54.7	34.5	36.7	28.5	26.2	37.7	37.4	44	28.2	32.3	36	44.8	38.2	37.3	34.2	35.1	50.7	44.6	27.3	24.1	21.4	25.9	25.3	23.5	26.3	24.5	43.1	31.2931	33	27.2
54.8	34.5	36.7	28.5	26.2	37.7	37.4	44	28.2	32.4	36	44.8	38.2	37.3	34.2	35.1	50.7	44.6	27.3	24.1	21.4	25.9	25.3	23.5	26.3	24.5	43.1	31.2959	33	27.2
54.8	34.5	36.7	28.5	26.2	37.7	37.4	44	28.2	32.4	36	44.8	38.2	37.4	34.2	35.1	50.7	44.6	27.3	24.1	21.4	25.9	25.3	23.6	26.3	24.5	43.1	31.3044	33	27.2
54.8	34.5	36.7	28.6	26.2	37.7	37.4	44	28.2	32.4	36	44.8	38.2	37.4	34.2	35.1	50.7	44.6	27.3	24.1	21.4	25.9	25.3	23.6	26.3	24.5	43.1	31.306	33	27.2
54.8	34.5	36.7	28.6	26.2	37.7	37.4	44	28.2	32.4	36	44.8	38.2	37.4	34.2	35.1	50.7	44.6	27.3	24.1	21.4	26	25.4	23.6	26.3	24.5	43.2	31.3073	33	27.2
54.8	34.5	36.7	28.6	26.2	37.7	37.4	44	28.2	32.4	36	44.9	38.2	37.4	34.2	35.1	50.7	44.7	27.3	24.1	21.4	26	25.4	23.6	26.3	24.5	43.2	31.3184	33	27.2
54.8	34.6	36.8	28.6	26.2	37.7	37.5	44.1	28.2	32.4	36	44.9	38.3	37.4	34.2	35.1	50.7	44.7	27.3	24.1	21.4	26	25.4	23.6	26.3	24.5	43.2	31.3209	33	27.2
54.8	34.6	36.8	28.6	26.2	37.7	37.5	44.1	28.2	32.4	36	44.9	38.3	37.4	34.2	35.1	50.8	44.7	27.3	24.1	21.4	26	25.4	23.6	26.3	24.5	43.2	31.3727	33	27.3
54.8	34.6	36.8	28.6	26.2	37.7	37.5	44.1	28.2	32.4	36	44.9	38.3	37.4	34.2	35.1	50.8	44.7	27.4	24.1	21.4	26	25.4	23.6	26.3	24.5	43.2	31.3805	33	27.3
54.9	34.6	36.8	28.6	26.2	37.7	37.5	44.1	28.2	32.4	36	44.9	38.3	37.4	34.2	35.1	50.8	44.7	27.4	24.1	21.4	26	25.4	23.6	26.4	24.5	43.2	31.3845	33	27.3
54.9	34.6	36.8	28.6	26.2	37.7	37.5	44.1	28.2	32.4	36	44.9	38.3	37.4	34.2	35.1	50.8	44.7	27.4	24.1	21.4	26	25.4	23.6	26.4	24.5	43.2	31.3944	33	27.3
54.9	34.6	36.8	28.6	26.2	37.7	37.5	44.1	28.2	32.4	36.1	45	38.3	37.4	34.2	35.2	50.9	44.7	27.4	24.1	21.4	26	25.4	23.6	26.4	24.5	43.2	31.3958	33	27.3
54.9	34.6	36.8	28.6	26.2	37.8	37.5	44.1	28.2	32.4	36.1	45	38.3	37.4	34.2	35.2	50.9	44.7	27.4	24.1	21.4	26	25.4	23.6	26.4	24.5	43.2	31.4015	33	27.3
54.9	34.6	36.8	28.6	26.2	37.8	37.5	44.1	28.2	32.4	36.1	45	38.3	37.5	34.3	35.2	50.9	44.7	27.4	24.1	21.4	26	25.4	23.7	26.4	24.5	43.2	31.4215	33.1	27.3
54.9	34.6	36.8	28.6	26.2	37.8	37.5	44.1	28.2	32.4	36.1	45.1	38.3	37.5	34.3	35.2	50.9	44.8	27.4	24.1	21.4	26	25.5	23.7	26.4	24.5	43.3	31.4314	33.1	27.3
54.9	34.6	36.8	28.6	26.2	37.8	37.5	44.1	28.3	32.5	36.1	45.1	38.3	37.5	34.3	35.2	50.9	44.8	27.4	24.1	21.4	26	25.5	23.7	26.4	24.5	43.3	31.4346	33.1	27.3
54.9	34.6	36.8	28.6	26.2	37.8	37.5	44.1	28.3	32.5	36.1	45.1	38.3	37.5	34.3	35.2	50.9	44.8	27.4	24.2	21.4	26	25.5	23.7	26.4	24.5	43.3	31.477	33.1	27.3
54.9	34.6	36.8	28.6	26.2	37.8	37.5	44.1	28.3	32.5	36.1	45.1	38.3	37.5	34.3	35.2	50.9	44.8	27.4	24.2	21.4	26	25.5	23.7	26.4	24.5	43.3	31.4796	33.1	27.3
54.9	34.6	36.8	28.7	26.2	37.8	37.6	44.2	28.3	32.5	36.1	45.1	38.4	37.5	34.3	35.2	50.9	44.8	27.4	24.2	21.4	26	25.5	23.7	26.4	24.5	43.3	31.4843	33.1	27.3
54.9	34.6	36.8	28.7	26.2	37.8	37.6	44.2	28.3	32.5	36.1	45.1	38.4	37.5	34.3	35.2	50.9	44.9	27.4	24.2	21.4	26.1	25.5	23.7	26.4	24.5	43.3	31.5009	33.1	27.3
54.9	34.6	36.8	28.7	26.2	37.8	37.6	44.2	28.3	32.5	36.1	45.1	38.4	37.5	34.3	35.2	50.9	44.9	27.4	24.2	21.4	26.1	25.5	23.7	26.4	24.5	43.4	31.5037	33.1	27.3
55	34.6	36.8	28.7	26.2	37.8	37.6	44.2	28.3	32.5	36.1	45.1	38.4	37.6	34.3	35.2	50.9	44.9	27.4	24.2	21.4	26.1	25.5	23.7	26.4	24.5	43.4	31.5121	33.1	27.3
55	34.6	36.8	28.7	26.2	37.8	37.6	44.2	28.3	32.5	36.1	45.1	38.5	37.6	34.3	35.2	50.9	44.9	27.4	24.2	21.5	26.1	25.5	23.7	26.4	24.5	43.4	31.5286	33.1	27.3
55	34.7	36.8	28.7	26.2	37.8	37.6	44.3	28.3	32.5	36.1	45.2	38.5	37.6	34.4	35.2	50.9	44.9	27.4	24.2	21.5	26.1	25.5	23.7	26.4	24.5	43.4	31.5308	33.1	27.3
55	34.7	36.8	28.7	26.3	37.8	37.6	44.3	28.3	32.5	36.1	45.2	38.5	37.6	34.4	35.3	50.9	45	27.4	24.2	21.5	26.1	25.5	23.8	26.4	24.5	43.4	31.5333	33.2	27.3
55	34.7	36.8	28.7	26.3	37.8	37.6	44.3	28.3	32.5	36.1	45.2	38.5	37.6	34.4	35.3	50.9	45	27.4	24.2	21.5	26.1	25.5	23.8	26.4	24.5	43.4	31.5581	33.2	27.4
55	34.7	36.8	28.7	26.3	37.9	37.6	44.3	28.3	32.5	36.1	45.2	38.5	37.6	34.4	35.3	50.9	45	27.4	24.2	21.5	26.1	25.5	23.8	26.4	24.5	43.4	31.5619	33.2	27.4
55	34.7	36.8	28.7	26.3	37.9	37.6	44.3	28.3	32.6	36.1	45.2	38.5	37.6	34.4	35.3	51	45	27.4	24.2	21.5	26.2	25.5	23.8	26.4	24.5	43.4	31.5644	33.2	27.4
55	34.7	36.8	28.7	26.3	37.9	37.7	44.3	28.3	32.6	36.2	45.2	38.5	37.6	34.4	35.3	51	45	27.4	24.2	21.5	26.2	25.5	23.8	26.4	24.5	43.4	31.5853	33.2	27.4
55	34.7	36.8	28.7	26.3	37.9	37.7	44.4	28.4	32.6	36.2	45.2	38.5	37.7	34.4	35.3	51	45	27.4	24.2	21.5	26.2	25.5	23.8	26.4	24.5	43.4	31.5854	33.2	27.4
55	34.7	36.8	28.7	26.3	37.9	37.7	44.4	28.4	32.6	36.2	45.2	38.6	37.7	34.4	35.3	51	45.1	27.5	24.2	21.5	26.2	25.6	23.8	26.4	24.6	43.5	31.5872	33.2	27.4
55	34.7	36.8	28.8	26.3	37.9	37.7	44.4	28.4	32.6	36.2	45.2	38.6	37.7	34.4	35.3	51	45.1	27.5	24.2	21.5	26.2	25.6	23.8	26.4	24.6	43.5	31.6031	33.2	27.4
55	34.7	36.9	28.8	26.3	37.9	37.7	44.4	28.4	32.6	36.2	45.2	38.6	37.7	34.4	35.3	51	45.1	27.5	24.2	21.5	26.2	25.6	23.8	26.4	24.6	43.5	31.6515	33.2	27.4
55	34.7	36.9	28.8	26.3	37.9	37.7	44.4	28.4	32.6	36.2	45.3	38.6	37.7	34.4	35.3	51	45.1	27.5	24.2	21.5	26.3	25.6	23.8	26.4	24.6	43.5	31.654	33.2	27.4
55.1	34.7	36.9	28.8	26.3	37.9	37.7	44.4	28.4	32.6	36.2	45.3	38.6	37.7	34.5	35.3	51.1	45.1	27.5	24.2	21.5	26.3	25.6	23.8	26.4	24.6	43.5	31.6638	33.2	27.4
55.1	34.7	36.9	28.8	26.3	37.9	37.7	44.5	28.4	32.6	36.3	45.3	38.6	37.7	34.5	35.3	51.1	45.2	27.5	24.2	21.6	26.3	25.6	23.8	26.4	24.6	43.5	31.6876	33.2	27.4
55.1	34.7	36.9	28.8	26.3	37.9	37.7	44.5	28.4	32.6	36.3	45.3	38.6	37.7	34.5	35.3	51.1	45.2	27.5	24.2	21.6	26.3	25.6	23.8	26.4	24.6	43.6	31.6972	33.2	27.4
55.1	34.7	36.9	28.8	26.3	37.9	37.7	44.5	28.4	32.6	36.3	45.3	38.6	37.7	34.5	35.3	51.1	45.3	27.5	24.2	21.6	26.3	25.6	23.9	26.4	24.6	43.6	31.7269	33.2	27.4
55.1	34.7	36.9	28.8	26.3	37.9	37.7	44.5	28.4	32.6	36.3	45.3	38.6	37.7	34.5	35.3	51.1	45.3	27.5	24.2	21.6	26.3	25.6	23.9	26.4	24.6	43.6	31.7283	33.2	27.4
55.1	34.7	36.9	28.8	26.3	37.9	37.7	44.5	28.4	32.7	36.3	45.3	38.6	37.7	34.5	35.4	51.1	45.4	27.5	24.3	21.6	26.3	25.6	23.9	26.4	24.6	43.6	31.7294	33.3	27.4
55.1	34.8	36.9	28.8	26.3	37.9	37.8	44.5	28.4	32.7	36.3	45.3	38.6	37.7	34.5	35.4	51.1	45.4	27.5	24.3	21.6	26.3	25.6	23.9	26.4	24.6	43.6	31.73	33.3	27.4
55.1	34.8	36.9	28.9	26.3	37.9	37.8	44.5	28.4	32.7	36.3	45.3	38.6	37.8	34.5	35.4	51.1	45.4	27.5	24.3	21.6	26.3	25.6	23.9	26.4	24.6	43.6	31.7435	33.3	27.4
55.1	34.8	36.9	28.9	26.3	38	37.8	44.5	28.4	32.7	36.3	45.3	38.6	37.8	34.6	35.4	51.1	45.4	27.5	24.3	21.6	26.4	25.7	23.9	26.4	24.6	43.6	31.7519	33.3	27.4
55.1	34.8	36.9	28.9	26.4	38	37.8	44.5	28.4	32.7	36.3	45.3	38.7	37.8	34.6	35.4	51.2	45.4	27.5	24.3	21.6	26.4	25.7	23.9	26.4	24.6	43.6	31.7544	33.3	27.4
55.1	34.8	37	28.9	26.4	38	37.8	44.6	28.4	32.7	36.3	45.3	38.7	37.8	34.6	35.4	51.2	45.5	27.5	24.3	21.6	26.4	25.7	23.9	26.4	24.6	43.7	31.7637	33.3	27.4
55.1	34.8	37	28.9	26.4	38	37.8	44.6	28.5	32.7	36.3	45.3	38.7	37.8	34.6	35.4	51.2	45.5	27.5	24.3	21.6	26.4	25.7	23.9	26.4	24.6	43.7	31.7695	33.3	27.4
55.1	34.8	37	28.9	26.4	38	37.8	44.6	28.5	32.7	36.3	45.4	38.7	37.8	34.6	35.4	51.2	45.5	27.5	24.3	21.6	26.4	25.7	23.9	26.4	24.6	43.8	31.7744	33.3	27.4
55.1	34.8	37	28.9	26.4	38	37.8	44.6	28.5	32.7	36.3	45.4	38.7	37.8	34.6	35.4	51.2	45.5	27.5	24.3	21.6	26.4	25.7	23.9	26.4	24.6	43.8	31.819	33.3	27.5
55.2	34.8	37	28.9	26.4	38	37.8	44.7	28.5	32.8	36.3	45.4	38.7	37.8	34.6	35.4	51.2	45.5	27.5	24.3	21.6	26.4	25.7	23.9	26.4	24.6	43.8	31.821	33.3	27.5
55.2	34.8	37	28.9	26.4	38	37.8	44.7	28.5	32.8	36.4	45.4	38.7	37.9	34.6	35.4	51.2	45.5	27.5	24.3	21.6	26.4	25.7	23.9	26.4	24.7	43.8	31.821	33.3	27.5
55.2	34.8	37	28.9	26.4	38	37.8	44.7	28.5	32.8	36.4	45.4	38.7	37.9	34.6	35.5	51.2	45.6	27.5	24.3	21.6	26.4	25.7	23.9	26.5	24.7	43.8	31.8211	33.4	27.5
55.2	34.8	37	28.9	26.4	38	37.9	44.7	28.5	32.8	36.4	45.4	38.7	37.9	34.6	35.5	51.2	45.6	27.5	24.3	21.6	26.4	25.7	23.9	26.5	24.7	43.8	31.8267	33.4	27.5
55.2	34.8	37.1	28.9	26.4	38.1	37.9	44.7	28.5	32.8	36.4	45.4	38.7	37.9	34.6	35.5	51.2	45.6	27.5	24.3	21.6	26.4	25.7	23.9	26.5	24.7	43.8	31.8363	33.4	27.5
55.3	34.8	37.1	28.9	26.4	38.1	37.9	44.7	28.5	32.8	36.4	45.5	38.7	37.9	34.6	35.5	51.2	45.6	27.5	24.3	21.6	26.4	25.7	24	26.5	24.7	43.9	31.8368	33.4	27.5
55.3	34.8	37.1	28.9	26.4	38.1	37.9	44.7	28.5	32.8	36.4	45.5	38.7	37.9	34.7	35.5	51.2	45.6	27.5	24.3	21.7	26.4	25.7	24	26.5	24.7	43.9	31.855	33.4	27.5
55.3	34.8	37.1	28.9	26.4	38.1	37.9	44.7	28.5	32.8	36.4	45.5	38.7	37.9	34.7	35.5	51.3	45.7	27.5	24.3	21.7	26.4	25.7	24	26.5	24.7	43.9	31.861	33.4	27.5
55.3	34.8	37.1	29	26.4	38.1	37.9	44.7	28.5	32.8	36.4	45.5	38.8	37.9	34.7	35.5	51.3	45.7	27.6	24.4	21.7	26.5	25.7	24	26.5	24.7	43.9	31.8665	33.4	27.5
55.3	34.8	37.1	29	26.4	38.1	37.9	44.7	28.6	32.9	36.5	45.6	38.8	37.9	34.7	35.5	51.3	45.7	27.6	24.4	21.7	26.5	25.8	24	26.5	24.7	43.9	31.8668	33.4	27.5
55.3	34.8	37.1	29	26.4	38.1	37.9	44.8	28.6	32.9	36.5	45.6	38.8	37.9	34.7	35.5	51.3	45.7	27.6	24.4	21.7	26.5	25.8	24	26.5	24.7	43.9	31.8674	33.4	27.5
55.3	34.8	37.1	29	26.4	38.1	37.9	44.8	28.6	32.9	36.5	45.6	38.8	37.9	34.7	35.5	51.3	45.8	27.6	24.4	21.7	26.5	25.8	24	26.5	24.7	43.9	31.8823	33.4	27.5
55.3	34.8	37.2	29	26.4	38.1	37.9	44.8	28.6	32.9	36.5	45.6	38.8	37.9	34.7	35.5	51.3	45.8	27.6	24.4	21.7	26.5	25.8	24	26.5	24.7	43.9	31.8893	33.4	27.5
55.3	34.8	37.2	29	26.4	38.1	37.9	44.8	28.6	32.9	36.5	45.6	38.8	37.9	34.7	35.5	51.3	45.8	27.6	24.4	21.7	26.5	25.8	24	26.5	24.7	43.9	31.8911	33.4	27.5
55.3	34.8	37.2	29	26.4	38.1	37.9	44.8	28.6	32.9	36.5	45.6	38.8	37.9	34.7	35.5	51.4	45.8	27.6	24.4	21.7	26.5	25.8	24.1	26.5	24.7	43.9	31.8959	33.4	27.5
55.3	34.8	37.2	29	26.4	38.1	38	44.9	28.6	32.9	36.5	45.6	38.8	38	34.7	35.5	51.4	45.8	27.6	24.4	21.7	26.5	25.8	24.1	26.5	24.7	43.9	31.8963	33.5	27.5
55.3	34.8	37.2	29	26.4	38.1	38	44.9	28.6	32.9	36.5	45.6	38.8	38	34.7	35.5	51.4	45.8	27.6	24.4	21.7	26.5	25.8	24.1	26.5	24.7	43.9	31.8963	33.5	27.5
55.3	34.8	37.2	29	26.4	38.1	38	44.9	28.6	32.9	36.5	45.7	38.8	38	34.7	35.5	51.4	45.8	27.6	24.4	21.7	26.5	25.8	24.1	26.6	24.7	43.9	31.9081	33.5	27.5
55.4	34.8	37.2	29	26.4	38.1	38	44.9	28.6	32.9	36.5	45.7	38.8	38	34.7	35.5	51.4	45.8	27.6	24.4	21.7	26.5	25.8	24.1	26.6	24.7	43.9	31.9267	33.5	27.5
55.4	34.8	37.2	29.1	26.4	38.2	38	44.9	28.6	32.9	36.5	45.7	38.8	38	34.7	35.5	51.4	45.8	27.6	24.4	21.7	26.5	25.8	24.1	26.6	24.7	43.9	31.9288	33.5	27.5
55.4	34.8	37.2	29.1	26.4	38.2	38	44.9	28.6	32.9	36.6	45.7	38.8	38	34.7	35.5	51.4	45.9	27.6	24.4	21.7	26.5	25.8	24.1	26.6	24.7	43.9	31.9339	33.5	27.5
55.4	34.8	37.2	29.1	26.4	38.2	38	44.9	28.7	32.9	36.6	45.7	38.8	38	34.7	35.5	51.4	45.9	27.6	24.4	21.8	26.6	25.8	24.1	26.6	24.7	43.9	31.9376	33.5	27.5
55.4	34.8	37.2	29.1	26.4	38.2	38	44.9	28.7	32.9	36.6	45.7	38.9	38	34.7	35.5	51.4	45.9	27.6	24.4	21.8	26.6	25.8	24.2	26.6	24.8	44	31.9378	33.5	27.5
55.4	34.8	37.2	29.1	26.4	38.2	38	45	28.7	32.9	36.6	45.8	38.9	38	34.7	35.6	51.4	45.9	27.6	24.4	21.8	26.6	25.8	24.2	26.6	24.8	44	31.943	33.5	27.5
55.4	34.9	37.2	29.1	26.4	38.2	38	45	28.7	32.9	36.6	45.8	38.9	38	34.8	35.6	51.4	46	27.6	24.4	21.8	26.6	25.8	24.2	26.6	24.8	44	31.9448	33.5	27.6
55.4	34.9	37.2	29.1	26.4	38.2	38	45	28.7	32.9	36.6	45.8	38.9	38	34.8	35.6	51.4	46	27.6	24.4	21.8	26.6	25.8	24.2	26.6	24.8	44	31.9512	33.5	27.6
55.4	34.9	37.2	29.1	26.4	38.2	38	45	28.7	32.9	36.6	45.8	38.9	38	34.8	35.6	51.5	46	27.6	24.4	21.8	26.6	25.8	24.2	26.6	24.8	44	31.9522	33.5	27.6
55.5	34.9	37.3	29.1	26.4	38.2	38.1	45	28.7	32.9	36.6	45.8	38.9	38	34.8	35.6	51.5	46	27.6	24.4	21.8	26.6	25.9	24.2	26.7	24.8	44	31.9933	33.5	27.6
55.5	34.9	37.3	29.1	26.4	38.2	38.1	45	28.7	32.9	36.6	45.8	38.9	38	34.8	35.6	51.5	46	27.7	24.4	21.8	26.7	25.9	24.2	26.7	24.8	44	31.9982	33.5	27.6
55.5	34.9	37.3	29.1	26.4	38.2	38.1	45.1	28.7	33	36.6	45.8	38.9	38	34.8	35.6	51.5	46	27.7	24.4	21.8	26.7	25.9	24.2	26.7	24.8	44.1	31.9983	33.5	27.6
55.5	34.9	37.3	29.1	26.4	38.2	38.1	45.1	28.7	33	36.6	45.9	38.9	38	34.8	35.6	51.5	46	27.7	24.4	21.8	26.7	25.9	24.2	26.7	24.8	44.1	31.9983	33.5	27.6
55.5	34.9	37.3	29.2	26.4	38.2	38.1	45.1	28.7	33	36.6	45.9	38.9	38	34.8	35.6	51.5	46	27.7	24.5	21.8	26.7	25.9	24.2	26.7	24.8	44.1	31.9985	33.5	27.6
55.5	34.9	37.3	29.2	26.4	38.2	38.1	45.2	28.7	33	36.6	46	38.9	38	34.8	35.6	51.5	46	27.7	24.5	21.8	26.7	25.9	24.2	26.7	24.8	44.1	31.9985	33.6	27.6
55.5	34.9	37.3	29.2	26.5	38.2	38.1	45.2	28.7	33	36.7	46	38.9	38.1	34.8	35.7	51.6	46	27.7	24.5	21.8	26.7	25.9	24.2	26.7	24.8	44.1	31.9985	33.6	27.6
55.5	34.9	37.3	29.2	26.5	38.2	38.1	45.2	28.7	33	36.7	46	38.9	38.1	34.9	35.7	51.6	46.1	27.7	24.5	21.8	26.8	25.9	24.2	26.7	24.8	44.1	31.9985	33.6	27.6
55.5	34.9	37.3	29.2	26.5	38.2	38.1	45.2	28.7	33	36.7	46	38.9	38.1	34.9	35.7	51.6	46.1	27.7	24.5	21.8	26.8	26	24.2	26.7	24.8	44.2	31.9985	33.6	27.6
55.5	34.9	37.4	29.2	26.5	38.3	38.1	45.2	28.7	33	36.7	46	38.9	38.1	34.9	35.7	51.6	46.1	27.7	24.5	21.8	26.8	26	24.2	26.7	24.8	44.2	32.0015	33.6	27.6
55.5	34.9	37.4	29.2	26.5	38.3	38.2	45.2	28.7	33	36.7	46.1	38.9	38.1	34.9	35.7	51.6	46.2	27.7	24.5	21.8	26.8	26	24.2	26.7	24.8	44.2	32.0015	33.6	27.6
55.6	34.9	37.4	29.2	26.5	38.3	38.2	45.2	28.7	33	36.7	46.1	38.9	38.1	34.9	35.7	51.6	46.2	27.7	24.5	21.8	26.8	26	24.2	26.7	24.8	44.2	32.0016	33.6	27.6
55.6	34.9	37.4	29.2	26.5	38.3	38.2	45.2	28.7	33	36.7	46.1	38.9	38.1	34.9	35.7	51.6	46.2	27.7	24.5	21.8	26.8	26	24.2	26.7	24.8	44.2	32.0017	33.6	27.6
55.6	34.9	37.4	29.2	26.5	38.3	38.2	45.2	28.7	33	36.7	46.1	39	38.1	34.9	35.7	51.6	46.3	27.7	24.5	21.8	26.8	26	24.3	26.7	24.8	44.2	32.0017	33.6	27.6
55.6	34.9	37.4	29.2	26.5	38.3	38.2	45.2	28.7	33	36.7	46.1	39	38.1	34.9	35.7	51.6	46.3	27.7	24.5	21.8	26.8	26	24.3	26.7	24.8	44.2	32.0017	33.6	27.6
55.6	34.9	37.4	29.2	26.5	38.3	38.2	45.3	28.7	33.1	36.7	46.1	39	38.1	34.9	35.8	51.6	46.3	27.7	24.5	21.8	26.8	26	24.3	26.7	24.8	44.3	32.0017	33.6	27.6
55.6	35	37.4	29.3	26.5	38.3	38.2	45.3	28.7	33.1	36.7	46.2	39	38.1	34.9	35.8	51.6	46.3	27.7	24.5	21.8	26.8	26	24.3	26.7	24.8	44.3	32.0017	33.6	27.7
55.6	35	37.4	29.3	26.5	38.3	38.2	45.3	28.8	33.1	36.7	46.2	39	38.1	34.9	35.8	51.7	46.3	27.7	24.5	21.8	26.9	26	24.3	26.8	24.8	44.3	32.002	33.6	27.7
55.6	35	37.4	29.3	26.5	38.4	38.2	45.3	28.8	33.1	36.8	46.2	39	38.2	34.9	35.8	51.7	46.3	27.7	24.5	21.8	26.9	26.1	24.3	26.8	24.8	44.3	32.0068	33.6	27.7
55.6	35	37.4	29.3	26.5	38.4	38.2	45.3	28.8	33.1	36.8	46.2	39	38.2	34.9	35.8	51.7	46.3	27.7	24.5	21.9	26.9	26.1	24.3	26.8	24.8	44.3	32.0132	33.6	27.7
55.6	35	37.4	29.3	26.5	38.4	38.2	45.3	28.8	33.1	36.8	46.2	39	38.2	34.9	35.8	51.7	46.3	27.7	24.5	21.9	26.9	26.1	24.3	26.8	24.8	44.3	32.0345	33.6	27.7
55.6	35	37.4	29.3	26.5	38.4	38.2	45.3	28.8	33.1	36.8	46.2	39	38.2	34.9	35.8	51.7	46.4	27.7	24.5	21.9	26.9	26.1	24.3	26.8	24.8	44.3	32.0645	33.7	27.7
55.7	35	37.4	29.3	26.5	38.4	38.2	45.3	28.8	33.1	36.8	46.2	39	38.2	34.9	35.8	51.7	46.4	27.7	24.5	21.9	26.9	26.1	24.3	26.8	24.8	44.3	32.0782	33.7	27.7
55.7	35	37.4	29.3	26.5	38.4	38.2	45.3	28.8	33.1	36.8	46.3	39	38.2	34.9	35.8	51.7	46.4	27.7	24.5	21.9	26.9	26.1	24.3	26.8	24.8	44.3	32.1081	33.7	27.7
55.7	35	37.5	29.4	26.5	38.4	38.2	45.4	28.8	33.1	36.8	46.3	39	38.2	34.9	35.9	51.7	46.4	27.7	24.5	21.9	26.9	26.1	24.3	26.8	24.9	44.3	32.1091	33.7	27.7
55.7	35	37.5	29.4	26.5	38.4	38.2	45.4	28.8	33.1	36.8	46.3	39	38.2	34.9	35.9	51.7	46.4	27.7	24.5	21.9	26.9	26.1	24.4	26.8	24.9	44.3	32.1096	33.7	27.7
55.7	35	37.5	29.4	26.6	38.4	38.2	45.4	28.8	33.1	36.8	46.3	39	38.2	34.9	35.9	51.8	46.4	27.7	24.5	21.9	26.9	26.1	24.4	26.8	24.9	44.3	32.11	33.7	27.7
55.8	35	37.5	29.4	26.6	38.4	38.3	45.4	28.8	33.1	36.8	46.3	39	38.2	35	35.9	51.8	46.4	27.7	24.5	21.9	26.9	26.2	24.4	26.8	24.9	44.3	32.1102	33.7	27.7
55.8	35	37.5	29.4	26.6	38.4	38.3	45.4	28.8	33.2	36.8	46.3	39	38.2	35	35.9	51.8	46.4	27.7	24.5	21.9	26.9	26.2	24.4	26.8	24.9	44.3	32.1247	33.7	27.7
55.8	35	37.5	29.4	26.6	38.4	38.3	45.4	28.8	33.2	36.8	46.4	39.1	38.2	35	35.9	51.8	46.4	27.7	24.5	21.9	27	26.2	24.4	26.8	24.9	44.4	32.1368	33.7	27.7
55.8	35	37.5	29.4	26.6	38.5	38.3	45.4	28.8	33.2	36.8	46.4	39.1	38.2	35	35.9	51.8	46.5	27.7	24.5	21.9	27	26.2	24.4	26.8	24.9	44.4	32.1419	33.7	27.8
55.8	35	37.5	29.4	26.6	38.5	38.3	45.4	28.8	33.2	36.9	46.4	39.1	38.3	35	35.9	51.8	46.5	27.8	24.5	21.9	27	26.2	24.4	26.8	24.9	44.4	32.1533	33.7	27.8
55.8	35	37.5	29.4	26.6	38.5	38.3	45.4	28.8	33.2	36.9	46.4	39.1	38.3	35	35.9	51.8	46.5	27.8	24.5	21.9	27	26.2	24.4	26.8	24.9	44.4	32.1583	33.7	27.8
55.8	35	37.5	29.4	26.6	38.5	38.3	45.5	28.8	33.2	36.9	46.4	39.2	38.3	35	35.9	51.8	46.5	27.8	24.5	21.9	27	26.2	24.4	26.8	24.9	44.4	32.1617	33.7	27.8
55.8	35	37.5	29.4	26.6	38.5	38.3	45.5	28.8	33.2	36.9	46.4	39.2	38.3	35	35.9	51.8	46.5	27.8	24.5	21.9	27	26.2	24.4	26.8	24.9	44.4	32.162	33.8	27.8
55.8	35	37.5	29.4	26.6	38.5	38.3	45.5	28.8	33.2	36.9	46.4	39.2	38.3	35	35.9	51.8	46.5	27.8	24.5	21.9	27	26.2	24.4	26.8	24.9	44.5	32.1795	33.8	27.8
55.8	35	37.5	29.4	26.6	38.5	38.3	45.5	28.8	33.2	36.9	46.4	39.2	38.3	35	35.9	51.8	46.5	27.8	24.5	21.9	27	26.2	24.5	26.9	24.9	44.5	32.184	33.8	27.8
55.8	35.1	37.5	29.4	26.6	38.5	38.3	45.5	28.8	33.2	36.9	46.4	39.2	38.3	35	36	51.8	46.6	27.8	24.5	21.9	27	26.2	24.5	26.9	24.9	44.5	32.1901	33.8	27.8
55.8	35.1	37.6	29.4	26.6	38.5	38.3	45.5	28.8	33.3	36.9	46.4	39.2	38.3	35	36	51.8	46.6	27.8	24.5	21.9	27	26.2	24.5	26.9	24.9	44.5	32.1952	33.8	27.8
55.8	35.1	37.6	29.4	26.6	38.5	38.4	45.6	28.9	33.3	36.9	46.4	39.2	38.4	35	36	51.8	46.6	27.8	24.5	21.9	27	26.2	24.5	26.9	25	44.5	32.1986	33.8	27.8
55.8	35.1	37.6	29.4	26.6	38.5	38.4	45.6	28.9	33.3	36.9	46.5	39.2	38.4	35	36	51.8	46.7	27.8	24.5	21.9	27.1	26.3	24.5	26.9	25	44.5	32.1999	33.8	27.8
55.9	35.1	37.6	29.5	26.6	38.5	38.4	45.6	28.9	33.3	36.9	46.5	39.2	38.4	35	36	51.8	46.7	27.8	24.5	21.9	27.1	26.3	24.5	26.9	25	44.5	32.2026	33.8	27.8
55.9	35.1	37.6	29.5	26.6	38.5	38.4	45.6	28.9	33.3	36.9	46.5	39.2	38.4	35	36	51.9	46.7	27.8	24.5	21.9	27.1	26.3	24.5	26.9	25	44.5	32.2223	33.8	27.8
55.9	35.1	37.7	29.5	26.6	38.5	38.4	45.6	28.9	33.3	36.9	46.5	39.2	38.4	35	36	51.9	46.7	27.8	24.5	21.9	27.1	26.3	24.5	26.9	25	44.6	32.2265	33.8	27.8
55.9	35.1	37.7	29.5	26.6	38.5	38.4	45.6	28.9	33.3	37	46.5	39.2	38.4	35	36	51.9	46.7	27.8	24.5	21.9	27.1	26.3	24.5	26.9	25	44.6	32.2541	33.8	27.8
55.9	35.1	37.7	29.5	26.6	38.5	38.4	45.6	28.9	33.3	37	46.5	39.2	38.4	35	36	51.9	46.8	27.9	24.5	21.9	27.1	26.3	24.5	26.9	25	44.6	32.2543	33.8	27.8
55.9	35.1	37.7	29.5	26.6	38.6	38.4	45.6	28.9	33.3	37	46.5	39.2	38.4	35	36	51.9	46.8	27.9	24.5	21.9	27.1	26.3	24.5	26.9	25	44.6	32.2557	33.8	27.8
55.9	35.1	37.7	29.5	26.7	38.6	38.4	45.7	28.9	33.3	37	46.5	39.2	38.5	35	36	51.9	46.8	27.9	24.5	21.9	27.1	26.3	24.5	26.9	25	44.7	32.2557	33.8	27.8
55.9	35.1	37.7	29.5	26.7	38.6	38.4	45.7	28.9	33.4	37	46.5	39.2	38.5	35.1	36	51.9	46.8	27.9	24.5	21.9	27.1	26.3	24.5	26.9	25	44.7	32.257	33.8	27.9
55.9	35.2	37.7	29.6	26.7	38.6	38.4	45.7	28.9	33.4	37	46.5	39.2	38.5	35.1	36	51.9	46.8	27.9	24.5	21.9	27.1	26.3	24.5	26.9	25	44.7	32.2667	33.8	27.9
55.9	35.2	37.7	29.6	26.7	38.6	38.4	45.7	28.9	33.4	37	46.6	39.3	38.5	35.1	36	51.9	46.8	27.9	24.5	21.9	27.1	26.3	24.5	26.9	25	44.7	32.2748	33.9	27.9
56	35.2	37.7	29.6	26.7	38.6	38.4	45.7	28.9	33.4	37.1	46.6	39.3	38.5	35.1	36.1	52	46.8	27.9	24.5	21.9	27.1	26.3	24.5	26.9	25	44.7	32.2757	33.9	27.9
56	35.2	37.7	29.6	26.7	38.6	38.5	45.7	28.9	33.4	37.1	46.6	39.3	38.5	35.1	36.1	52	46.8	27.9	24.5	21.9	27.1	26.3	24.5	26.9	25	44.7	32.277	33.9	27.9
56	35.2	37.7	29.6	26.7	38.6	38.5	45.8	28.9	33.4	37.1	46.6	39.3	38.5	35.1	36.1	52	46.8	27.9	24.5	21.9	27.1	26.3	24.5	27	25	44.7	32.2866	33.9	27.9
56	35.2	37.7	29.6	26.7	38.6	38.5	45.8	29	33.4	37.1	46.6	39.3	38.5	35.1	36.1	52	46.9	27.9	24.5	21.9	27.1	26.3	24.5	27	25	44.7	32.2873	33.9	27.9
56	35.2	37.7	29.6	26.7	38.6	38.5	45.8	29	33.4	37.1	46.6	39.3	38.5	35.1	36.1	52	46.9	27.9	24.5	21.9	27.1	26.4	24.6	27	25	44.8	32.291	33.9	27.9
56	35.2	37.7	29.6	26.7	38.6	38.5	45.8	29	33.5	37.1	46.6	39.3	38.5	35.1	36.1	52	46.9	27.9	24.5	21.9	27.1	26.4	24.6	27	25	44.8	32.3018	33.9	27.9
56	35.2	37.7	29.6	26.7	38.6	38.5	45.8	29	33.5	37.1	46.7	39.3	38.5	35.1	36.1	52	46.9	27.9	24.6	22	27.1	26.4	24.6	27	25	44.8	32.3031	33.9	27.9
56	35.2	37.8	29.6	26.7	38.7	38.5	45.8	29	33.5	37.1	46.7	39.3	38.5	35.1	36.1	52	46.9	27.9	24.6	22	27.1	26.4	24.6	27	25	44.8	32.3137	33.9	27.9
56	35.2	37.8	29.7	26.7	38.7	38.5	45.8	29	33.5	37.1	46.7	39.3	38.5	35.1	36.1	52	46.9	27.9	24.6	22	27.2	26.4	24.6	27	25	44.8	32.318	33.9	27.9
56	35.2	37.8	29.7	26.7	38.7	38.5	45.8	29	33.5	37.1	46.7	39.3	38.5	35.1	36.1	52	47	28	24.6	22	27.2	26.4	24.6	27	25	44.9	32.3298	33.9	27.9
56	35.2	37.8	29.7	26.7	38.7	38.5	45.8	29	33.5	37.1	46.7	39.3	38.5	35.2	36.1	52.1	47	28	24.6	22	27.2	26.4	24.6	27	25	44.9	32.333	33.9	27.9
56.1	35.2	37.8	29.7	26.7	38.7	38.6	45.8	29	33.5	37.1	46.8	39.3	38.5	35.2	36.1	52.1	47	28	24.6	22	27.2	26.4	24.6	27	25	44.9	32.3502	33.9	27.9
56.1	35.2	37.8	29.7	26.7	38.7	38.6	45.8	29	33.5	37.1	46.8	39.3	38.5	35.2	36.1	52.1	47	28	24.6	22	27.2	26.4	24.6	27	25	44.9	32.3504	33.9	28
56.1	35.2	37.8	29.7	26.7	38.7	38.6	45.8	29	33.5	37.2	46.8	39.3	38.5	35.2	36.1	52.1	47	28	24.6	22	27.2	26.4	24.6	27	25.1	44.9	32.3543	33.9	28
56.1	35.2	37.8	29.7	26.7	38.7	38.6	45.8	29	33.5	37.2	46.8	39.3	38.6	35.2	36.2	52.1	47	28	24.6	22	27.2	26.4	24.6	27	25.1	44.9	32.3591	33.9	28
56.1	35.2	37.8	29.7	26.8	38.7	38.6	45.8	29	33.5	37.2	46.8	39.4	38.6	35.2	36.2	52.1	47	28	24.6	22	27.2	26.4	24.6	27	25.1	44.9	32.361	33.9	28
56.1	35.2	37.8	29.7	26.8	38.7	38.6	45.8	29	33.5	37.2	46.8	39.4	38.6	35.2	36.2	52.1	47	28	24.6	22	27.2	26.4	24.7	27	25.1	44.9	32.361	33.9	28
56.1	35.2	37.8	29.7	26.8	38.7	38.6	45.9	29	33.5	37.2	46.9	39.4	38.6	35.2	36.2	52.1	47	28	24.6	22	27.2	26.4	24.7	27	25.1	44.9	32.3611	33.9	28
56.1	35.2	37.8	29.7	26.8	38.7	38.6	45.9	29	33.6	37.2	46.9	39.4	38.6	35.2	36.2	52.1	47	28	24.6	22	27.3	26.4	24.7	27	25.1	44.9	32.4163	33.9	28
56.1	35.2	37.8	29.7	26.8	38.7	38.6	45.9	29.1	33.6	37.2	46.9	39.4	38.6	35.3	36.2	52.1	47	28	24.6	22	27.3	26.4	24.7	27	25.1	45	32.4239	33.9	28
56.1	35.2	37.8	29.7	26.8	38.7	38.6	45.9	29.1	33.6	37.2	46.9	39.4	38.6	35.3	36.2	52.1	47	28	24.7	22.1	27.3	26.4	24.7	27	25.1	45	32.424	33.9	28
56.1	35.2	37.8	29.7	26.8	38.7	38.6	45.9	29.1	33.6	37.2	46.9	39.4	38.6	35.3	36.2	52.1	47	28	24.7	22.1	27.3	26.4	24.7	27	25.1	45	32.4663	34	28
56.1	35.2	37.9	29.7	26.8	38.7	38.7	45.9	29.1	33.7	37.2	47	39.4	38.6	35.3	36.2	52.1	47.1	28	24.7	22.1	27.3	26.4	24.7	27	25.1	45	32.4729	34	28
56.1	35.2	37.9	29.7	26.8	38.8	38.7	45.9	29.1	33.7	37.2	47	39.4	38.6	35.3	36.2	52.1	47.1	28.1	24.7	22.1	27.3	26.4	24.7	27.1	25.1	45	32.4815	34	28
56.2	35.3	37.9	29.7	26.8	38.8	38.7	45.9	29.1	33.7	37.2	47	39.4	38.6	35.3	36.2	52.1	47.1	28.1	24.7	22.1	27.3	26.5	24.7	27.1	25.1	45	32.4901	34	28
56.2	35.3	37.9	29.8	26.8	38.8	38.7	45.9	29.1	33.7	37.2	47	39.4	38.7	35.3	36.2	52.1	47.1	28.1	24.7	22.1	27.3	26.5	24.7	27.1	25.1	45	32.4942	34	28
56.2	35.3	37.9	29.8	26.8	38.8	38.7	45.9	29.1	33.7	37.3	47	39.4	38.7	35.3	36.2	52.2	47.1	28.1	24.7	22.1	27.3	26.5	24.7	27.1	25.1	45.1	32.4956	34	28
56.2	35.3	37.9	29.8	26.8	38.8	38.7	45.9	29.1	33.7	37.3	47	39.5	38.7	35.3	36.2	52.2	47.1	28.1	24.7	22.1	27.3	26.5	24.7	27.1	25.1	45.1	32.4972	34	28
56.2	35.3	37.9	29.8	26.8	38.8	38.7	46	29.1	33.7	37.3	47.1	39.5	38.7	35.3	36.2	52.2	47.1	28.1	24.7	22.1	27.4	26.5	24.7	27.1	25.1	45.1	32.5007	34	28
56.2	35.3	37.9	29.8	26.8	38.8	38.7	46	29.1	33.8	37.3	47.1	39.5	38.7	35.3	36.2	52.2	47.2	28.1	24.7	22.1	27.4	26.5	24.8	27.1	25.1	45.1	32.5011	34	28
56.2	35.3	37.9	29.8	26.8	38.8	38.7	46	29.1	33.8	37.3	47.1	39.5	38.7	35.3	36.2	52.2	47.2	28.1	24.7	22.1	27.4	26.5	24.8	27.1	25.1	45.1	32.5098	34	28
56.2	35.3	37.9	29.8	26.8	38.8	38.7	46.1	29.1	33.8	37.3	47.1	39.5	38.7	35.3	36.2	52.2	47.2	28.1	24.7	22.2	27.4	26.5	24.8	27.1	25.1	45.1	32.521	34	28
56.2	35.3	37.9	29.9	26.8	38.8	38.7	46.1	29.1	33.8	37.3	47.1	39.5	38.8	35.3	36.3	52.2	47.2	28.1	24.7	22.2	27.4	26.5	24.8	27.1	25.1	45.1	32.5279	34	28
56.2	35.3	37.9	29.9	26.8	38.8	38.7	46.1	29.1	33.8	37.3	47.2	39.5	38.8	35.3	36.3	52.2	47.2	28.1	24.7	22.2	27.4	26.5	24.8	27.1	25.1	45.1	32.5281	34	28
56.2	35.3	37.9	29.9	26.8	38.8	38.7	46.1	29.1	33.8	37.3	47.2	39.5	38.8	35.3	36.3	52.2	47.3	28.1	24.7	22.2	27.4	26.5	24.8	27.1	25.1	45.2	32.5281	34	28
56.2	35.3	37.9	29.9	26.9	38.8	38.7	46.1	29.1	33.8	37.3	47.2	39.5	38.8	35.3	36.3	52.2	47.3	28.1	24.7	22.2	27.4	26.5	24.8	27.1	25.1	45.2	32.5288	34	28
56.2	35.3	37.9	29.9	26.9	38.8	38.7	46.1	29.1	33.8	37.3	47.2	39.5	38.8	35.3	36.3	52.2	47.3	28.1	24.7	22.2	27.4	26.5	24.8	27.1	25.1	45.2	32.538	34	28
56.2	35.3	37.9	29.9	26.9	38.8	38.7	46.1	29.2	33.9	37.4	47.2	39.5	38.8	35.3	36.3	52.2	47.3	28.1	24.7	22.2	27.4	26.5	24.8	27.1	25.1	45.2	32.5381	34	28
56.2	35.3	37.9	29.9	26.9	38.8	38.7	46.1	29.2	33.9	37.4	47.2	39.5	38.8	35.4	36.3	52.3	47.3	28.1	24.7	22.2	27.5	26.5	24.8	27.1	25.1	45.2	32.5523	34	28
56.3	35.3	37.9	29.9	26.9	38.8	38.8	46.2	29.2	33.9	37.4	47.2	39.6	38.8	35.4	36.3	52.3	47.4	28.2	24.7	22.2	27.5	26.5	24.8	27.1	25.1	45.2	32.5534	34	28
56.3	35.3	37.9	29.9	26.9	38.8	38.8	46.2	29.2	33.9	37.4	47.2	39.6	38.9	35.4	36.3	52.3	47.4	28.2	24.7	22.2	27.5	26.6	24.8	27.1	25.1	45.2	32.5594	34	28
56.3	35.4	38	29.9	26.9	38.9	38.8	46.2	29.2	33.9	37.4	47.2	39.6	38.9	35.4	36.3	52.3	47.4	28.2	24.7	22.2	27.5	26.6	24.8	27.1	25.1	45.2	32.5687	34	28
56.3	35.4	38	29.9	26.9	38.9	38.8	46.2	29.2	33.9	37.4	47.2	39.6	38.9	35.4	36.4	52.3	47.5	28.2	24.8	22.2	27.5	26.6	24.8	27.1	25.2	45.2	32.5727	34	28
56.3	35.4	38	29.9	26.9	38.9	38.8	46.2	29.2	33.9	37.4	47.3	39.6	38.9	35.4	36.4	52.3	47.5	28.2	24.8	22.2	27.5	26.6	24.8	27.1	25.2	45.2	32.5779	34	28.1
56.3	35.4	38	29.9	26.9	38.9	38.8	46.2	29.2	33.9	37.4	47.3	39.6	38.9	35.4	36.4	52.3	47.5	28.2	24.8	22.2	27.5	26.6	24.9	27.2	25.2	45.2	32.5789	34	28.1
56.3	35.4	38	30	26.9	38.9	38.8	46.2	29.2	33.9	37.4	47.3	39.6	38.9	35.4	36.4	52.4	47.5	28.2	24.8	22.2	27.5	26.6	24.9	27.2	25.2	45.3	32.5865	34	28.1
56.3	35.4	38	30	26.9	38.9	38.8	46.2	29.2	33.9	37.4	47.3	39.6	38.9	35.4	36.4	52.4	47.5	28.2	24.8	22.2	27.5	26.6	24.9	27.2	25.2	45.3	32.5955	34	28.1
56.4	35.4	38	30	26.9	38.9	38.8	46.3	29.2	33.9	37.4	47.3	39.6	38.9	35.4	36.4	52.4	47.5	28.2	24.8	22.2	27.5	26.6	24.9	27.2	25.2	45.3	32.5986	34	28.1
56.4	35.4	38	30	26.9	38.9	38.8	46.3	29.2	33.9	37.4	47.3	39.6	38.9	35.4	36.4	52.4	47.5	28.2	24.8	22.2	27.5	26.7	24.9	27.2	25.2	45.3	32.6009	34	28.1
56.4	35.4	38	30	27	38.9	38.8	46.3	29.2	33.9	37.4	47.3	39.6	38.9	35.4	36.4	52.4	47.5	28.3	24.8	22.2	27.6	26.7	24.9	27.2	25.2	45.3	32.6021	34	28.1
56.4	35.4	38	30	27	38.9	38.8	46.3	29.2	34	37.4	47.3	39.6	38.9	35.4	36.5	52.4	47.5	28.3	24.8	22.2	27.6	26.7	24.9	27.2	25.2	45.3	32.6168	34.1	28.1
56.4	35.4	38	30	27	38.9	38.8	46.3	29.2	34	37.5	47.3	39.6	38.9	35.4	36.5	52.4	47.6	28.3	24.8	22.2	27.6	26.7	24.9	27.2	25.2	45.4	32.6178	34.1	28.1
56.4	35.4	38	30	27	38.9	38.8	46.3	29.2	34	37.5	47.3	39.6	38.9	35.4	36.5	52.4	47.6	28.3	24.8	22.2	27.6	26.7	25	27.2	25.2	45.4	32.6217	34.1	28.1
56.4	35.4	38	30	27	38.9	38.8	46.3	29.2	34	37.5	47.3	39.6	38.9	35.4	36.5	52.4	47.6	28.3	24.8	22.2	27.7	26.7	25	27.2	25.2	45.4	32.6224	34.1	28.1
56.4	35.4	38	30	27	38.9	38.8	46.3	29.2	34	37.5	47.3	39.6	38.9	35.4	36.5	52.4	47.6	28.3	24.8	22.2	27.7	26.8	25	27.2	25.2	45.4	32.6435	34.1	28.1
56.5	35.4	38	30.1	27	39	38.8	46.3	29.2	34	37.5	47.3	39.7	39	35.4	36.5	52.5	47.7	28.3	24.8	22.2	27.7	26.8	25	27.2	25.2	45.5	32.6499	34.1	28.1
56.5	35.5	38	30.1	27	39	38.8	46.4	29.2	34	37.5	47.3	39.7	39	35.4	36.5	52.5	47.7	28.3	24.8	22.2	27.7	26.8	25	27.2	25.2	45.5	32.6533	34.1	28.1
56.5	35.5	38.1	30.1	27	39	38.8	46.4	29.2	34	37.5	47.4	39.7	39	35.4	36.5	52.5	47.7	28.3	24.8	22.2	27.7	26.8	25	27.3	25.2	45.5	32.6764	34.1	28.1
56.5	35.5	38.1	30.1	27	39	38.9	46.4	29.2	34	37.5	47.4	39.7	39	35.4	36.5	52.5	47.7	28.3	24.8	22.2	27.7	26.8	25	27.3	25.2	45.5	32.6852	34.1	28.2
56.5	35.5	38.1	30.1	27	39	38.9	46.4	29.2	34	37.5	47.4	39.7	39	35.5	36.5	52.5	47.7	28.3	24.8	22.2	27.7	26.8	25	27.3	25.2	45.5	32.6894	34.1	28.2
56.5	35.5	38.1	30.1	27	39	38.9	46.4	29.2	34	37.5	47.4	39.7	39	35.5	36.5	52.5	47.7	28.3	24.8	22.3	27.7	26.8	25	27.3	25.2	45.5	32.6912	34.2	28.2
56.6	35.5	38.1	30.1	27	39	38.9	46.4	29.3	34	37.5	47.4	39.7	39	35.5	36.5	52.5	47.8	28.3	24.9	22.3	27.7	26.8	25	27.3	25.2	45.5	32.6927	34.2	28.2
56.6	35.5	38.1	30.1	27.1	39	38.9	46.4	29.3	34	37.5	47.4	39.7	39	35.5	36.5	52.5	47.8	28.3	24.9	22.3	27.7	26.8	25	27.3	25.2	45.5	32.6935	34.2	28.2
56.6	35.5	38.1	30.1	27.1	39	38.9	46.4	29.3	34	37.6	47.4	39.7	39	35.5	36.5	52.5	47.8	28.3	24.9	22.3	27.7	26.8	25	27.3	25.2	45.5	32.7122	34.2	28.2
56.6	35.5	38.1	30.1	27.1	39	38.9	46.4	29.3	34	37.6	47.4	39.7	39	35.5	36.5	52.5	47.9	28.3	24.9	22.3	27.7	26.8	25.1	27.3	25.2	45.5	32.7233	34.2	28.2
56.6	35.5	38.1	30.1	27.1	39.1	38.9	46.4	29.3	34	37.6	47.4	39.7	39	35.5	36.6	52.6	47.9	28.3	24.9	22.3	27.7	26.8	25.1	27.3	25.2	45.5	32.7264	34.2	28.2
56.6	35.5	38.1	30.1	27.1	39.1	38.9	46.4	29.3	34	37.6	47.5	39.7	39	35.5	36.6	52.6	47.9	28.3	24.9	22.3	27.7	26.8	25.1	27.3	25.2	45.5	32.743	34.2	28.2
56.6	35.5	38.1	30.1	27.1	39.1	38.9	46.4	29.3	34	37.6	47.5	39.7	39	35.5	36.6	52.6	47.9	28.3	24.9	22.3	27.8	26.8	25.1	27.3	25.2	45.5	32.7434	34.2	28.2
56.6	35.5	38.1	30.1	27.1	39.1	38.9	46.4	29.3	34	37.6	47.5	39.7	39	35.5	36.6	52.6	47.9	28.3	24.9	22.3	27.8	26.8	25.1	27.3	25.2	45.6	32.7483	34.2	28.2
56.6	35.5	38.1	30.1	27.1	39.1	38.9	46.5	29.3	34	37.6	47.5	39.8	39.1	35.6	36.6	52.6	48	28.3	24.9	22.3	27.8	26.8	25.1	27.3	25.2	45.6	32.7498	34.2	28.2
56.6	35.5	38.1	30.1	27.1	39.1	39	46.5	29.4	34	37.6	47.5	39.8	39.1	35.6	36.6	52.6	48	28.3	24.9	22.3	27.8	26.8	25.1	27.3	25.2	45.6	32.7519	34.2	28.2
56.6	35.5	38.1	30.1	27.1	39.1	39	46.5	29.4	34.1	37.6	47.5	39.8	39.1	35.6	36.6	52.7	48	28.3	24.9	22.3	27.8	26.8	25.1	27.3	25.2	45.6	32.7528	34.2	28.2
56.7	35.5	38.1	30.1	27.1	39.1	39	46.5	29.4	34.1	37.6	47.6	39.8	39.1	35.6	36.6	52.7	48	28.3	24.9	22.3	27.8	26.8	25.1	27.3	25.2	45.6	32.7998	34.3	28.2
56.7	35.5	38.1	30.1	27.1	39.1	39	46.5	29.4	34.1	37.6	47.6	39.8	39.1	35.6	36.6	52.7	48.1	28.3	24.9	22.3	27.8	26.8	25.1	27.3	25.2	45.6	32.8017	34.3	28.2
56.7	35.5	38.1	30.2	27.1	39.1	39	46.6	29.4	34.1	37.6	47.6	39.8	39.1	35.6	36.6	52.7	48.1	28.3	24.9	22.3	27.8	26.8	25.1	27.3	25.2	45.6	32.8038	34.3	28.2
56.7	35.5	38.1	30.2	27.1	39.1	39	46.6	29.4	34.1	37.6	47.6	39.8	39.2	35.6	36.6	52.7	48.1	28.3	24.9	22.3	27.8	26.8	25.1	27.3	25.3	45.7	32.826	34.3	28.2
56.7	35.5	38.2	30.2	27.1	39.1	39	46.6	29.4	34.1	37.6	47.6	39.8	39.2	35.6	36.6	52.7	48.1	28.4	24.9	22.3	27.9	26.9	25.1	27.3	25.3	45.7	32.829	34.3	28.2
56.7	35.5	38.2	30.2	27.1	39.1	39	46.6	29.4	34.1	37.6	47.6	39.8	39.2	35.6	36.7	52.7	48.2	28.4	24.9	22.3	27.9	26.9	25.2	27.3	25.3	45.7	32.8414	34.3	28.2
56.7	35.5	38.2	30.2	27.1	39.2	39	46.6	29.4	34.1	37.6	47.7	39.8	39.2	35.6	36.7	52.7	48.2	28.4	24.9	22.3	27.9	26.9	25.2	27.3	25.3	45.7	32.8429	34.3	28.2
56.8	35.5	38.2	30.2	27.1	39.2	39	46.6	29.4	34.2	37.7	47.7	39.8	39.2	35.6	36.7	52.7	48.2	28.4	24.9	22.4	27.9	26.9	25.2	27.4	25.3	45.7	32.867	34.3	28.2
56.8	35.5	38.2	30.2	27.1	39.2	39	46.6	29.4	34.2	37.7	47.7	39.8	39.2	35.6	36.7	52.7	48.2	28.4	24.9	22.4	27.9	26.9	25.2	27.4	25.3	45.7	32.8832	34.3	28.3
56.8	35.5	38.2	30.2	27.1	39.2	39	46.6	29.4	34.2	37.7	47.7	39.8	39.2	35.7	36.7	52.8	48.2	28.4	24.9	22.4	27.9	26.9	25.2	27.4	25.3	45.7	32.8879	34.3	28.3
56.9	35.5	38.2	30.3	27.1	39.2	39	46.6	29.4	34.2	37.7	47.7	39.8	39.2	35.7	36.7	52.8	48.2	28.4	24.9	22.4	27.9	26.9	25.2	27.4	25.3	45.8	32.9396	34.3	28.3
56.9	35.6	38.2	30.3	27.1	39.2	39	46.6	29.4	34.2	37.7	47.7	39.8	39.3	35.7	36.7	52.8	48.3	28.4	24.9	22.4	27.9	26.9	25.2	27.4	25.3	45.8	32.9437	34.4	28.3
56.9	35.6	38.2	30.3	27.1	39.2	39	46.7	29.4	34.2	37.7	47.7	39.8	39.3	35.7	36.7	52.8	48.4	28.4	24.9	22.4	27.9	26.9	25.2	27.4	25.3	45.8	32.9524	34.4	28.3
56.9	35.6	38.2	30.3	27.1	39.2	39	46.7	29.4	34.2	37.7	47.7	39.8	39.3	35.7	36.7	52.8	48.4	28.4	24.9	22.4	27.9	26.9	25.2	27.4	25.3	45.9	32.9691	34.4	28.3
56.9	35.6	38.2	30.3	27.1	39.2	39.1	46.7	29.4	34.2	37.7	47.7	39.9	39.3	35.7	36.7	52.8	48.4	28.4	25	22.4	27.9	26.9	25.2	27.4	25.3	45.9	32.9713	34.4	28.3
56.9	35.6	38.2	30.3	27.1	39.2	39.1	46.7	29.5	34.2	37.7	47.7	39.9	39.3	35.7	36.7	52.8	48.4	28.4	25	22.4	27.9	26.9	25.2	27.4	25.3	45.9	32.9844	34.4	28.3
56.9	35.6	38.3	30.3	27.1	39.2	39.1	46.7	29.5	34.2	37.7	47.7	39.9	39.3	35.7	36.7	52.8	48.4	28.4	25	22.4	27.9	26.9	25.2	27.4	25.3	45.9	32.9845	34.4	28.3
56.9	35.6	38.3	30.3	27.1	39.2	39.1	46.7	29.5	34.2	37.7	47.7	39.9	39.3	35.7	36.8	52.9	48.4	28.4	25	22.4	28	26.9	25.2	27.4	25.3	45.9	32.9937	34.4	28.3
56.9	35.6	38.3	30.3	27.1	39.2	39.1	46.7	29.5	34.2	37.7	47.8	39.9	39.3	35.7	36.8	52.9	48.4	28.4	25	22.4	28	26.9	25.2	27.4	25.3	45.9	32.998	34.4	28.3
56.9	35.6	38.3	30.3	27.1	39.2	39.1	46.7	29.5	34.3	37.7	47.8	39.9	39.3	35.7	36.8	52.9	48.4	28.4	25	22.4	28	26.9	25.2	27.4	25.4	45.9	32.998	34.4	28.3
56.9	35.6	38.3	30.3	27.2	39.2	39.1	46.7	29.5	34.3	37.7	47.8	39.9	39.3	35.7	36.8	52.9	48.4	28.4	25	22.4	28	26.9	25.2	27.4	25.4	45.9	32.9982	34.4	28.3
56.9	35.6	38.3	30.3	27.2	39.2	39.1	46.7	29.5	34.3	37.7	47.8	39.9	39.3	35.7	36.8	52.9	48.4	28.4	25	22.4	28	26.9	25.2	27.4	25.4	45.9	32.9983	34.4	28.3
56.9	35.6	38.3	30.3	27.2	39.2	39.1	46.7	29.5	34.3	37.7	47.9	39.9	39.3	35.8	36.8	52.9	48.4	28.4	25	22.4	28	26.9	25.2	27.4	25.4	46	32.9983	34.4	28.3
56.9	35.6	38.3	30.3	27.2	39.3	39.1	46.8	29.5	34.3	37.7	47.9	39.9	39.4	35.8	36.8	52.9	48.4	28.4	25	22.4	28	26.9	25.2	27.4	25.4	46	32.9983	34.5	28.3
56.9	35.6	38.3	30.3	27.2	39.3	39.1	46.8	29.5	34.3	37.7	47.9	40	39.4	35.8	36.8	52.9	48.5	28.4	25	22.4	28	26.9	25.2	27.4	25.4	46	32.9994	34.5	28.3
56.9	35.6	38.3	30.3	27.2	39.3	39.1	46.8	29.6	34.4	37.8	47.9	40	39.4	35.8	36.8	52.9	48.5	28.4	25	22.4	28	26.9	25.2	27.4	25.4	46	33.0006	34.5	28.3
57	35.6	38.3	30.3	27.2	39.3	39.1	46.8	29.6	34.4	37.8	47.9	40	39.4	35.8	36.8	52.9	48.6	28.4	25	22.4	28	27	25.2	27.4	25.4	46.1	33.0013	34.5	28.3
57	35.6	38.3	30.3	27.2	39.3	39.1	46.8	29.6	34.4	37.8	48	40	39.4	35.8	36.8	52.9	48.6	28.4	25	22.4	28	27	25.3	27.4	25.4	46.1	33.0014	34.5	28.3
57	35.6	38.3	30.3	27.2	39.3	39.1	46.9	29.6	34.4	37.8	48	40	39.4	35.8	36.8	52.9	48.6	28.4	25	22.4	28	27	25.3	27.4	25.4	46.2	33.0015	34.5	28.3
57	35.6	38.4	30.4	27.2	39.3	39.1	46.9	29.6	34.4	37.8	48.1	40	39.4	35.8	36.8	52.9	48.6	28.4	25	22.4	28.1	27	25.3	27.4	25.4	46.2	33.0015	34.5	28.3
57.1	35.6	38.4	30.4	27.2	39.3	39.1	46.9	29.6	34.4	37.8	48.1	40	39.4	35.8	36.8	52.9	48.7	28.4	25	22.4	28.1	27	25.3	27.4	25.4	46.2	33.0015	34.5	28.3
57.1	35.6	38.4	30.4	27.2	39.3	39.2	46.9	29.6	34.4	37.8	48.1	40	39.4	35.8	36.9	52.9	48.7	28.4	25	22.5	28.1	27	25.3	27.4	25.4	46.2	33.0015	34.6	28.3
57.1	35.6	38.4	30.4	27.2	39.3	39.2	47	29.6	34.4	37.8	48.1	40	39.5	35.8	36.9	53	48.7	28.4	25	22.5	28.1	27	25.3	27.5	25.4	46.2	33.0015	34.6	28.4
57.1	35.6	38.4	30.4	27.2	39.3	39.2	47	29.6	34.5	37.8	48.2	40	39.5	35.8	36.9	53	48.7	28.4	25	22.5	28.1	27	25.3	27.5	25.4	46.2	33.0015	34.6	28.4
57.1	35.6	38.4	30.4	27.2	39.3	39.2	47	29.6	34.5	37.8	48.2	40	39.5	35.8	36.9	53	48.8	28.4	25	22.5	28.1	27	25.3	27.5	25.4	46.2	33.0107	34.6	28.4
57.1	35.6	38.4	30.4	27.2	39.3	39.2	47	29.6	34.5	37.8	48.2	40	39.5	35.8	36.9	53	48.8	28.5	25	22.5	28.1	27	25.3	27.5	25.4	46.3	33.0149	34.6	28.4
57.1	35.6	38.4	30.4	27.2	39.4	39.2	47	29.6	34.5	37.9	48.2	40	39.5	35.8	36.9	53	48.8	28.5	25	22.5	28.1	27	25.3	27.5	25.4	46.3	33.0154	34.6	28.4
57.1	35.6	38.4	30.4	27.2	39.4	39.2	47	29.6	34.5	37.9	48.3	40	39.5	35.9	36.9	53	48.8	28.5	25	22.5	28.1	27.1	25.3	27.5	25.4	46.3	33.0333	34.6	28.4
57.1	35.7	38.4	30.4	27.2	39.4	39.2	47	29.6	34.5	37.9	48.3	40	39.5	35.9	36.9	53	48.8	28.5	25.1	22.5	28.1	27.1	25.3	27.5	25.4	46.4	33.0367	34.6	28.4
57.2	35.7	38.4	30.4	27.2	39.4	39.2	47	29.6	34.5	37.9	48.3	40	39.5	35.9	36.9	53	48.9	28.5	25.1	22.5	28.2	27.1	25.4	27.5	25.4	46.4	33.0433	34.6	28.4
57.2	35.7	38.4	30.4	27.2	39.4	39.2	47	29.6	34.5	37.9	48.3	40	39.5	35.9	36.9	53.1	48.9	28.5	25.1	22.5	28.2	27.1	25.4	27.5	25.4	46.4	33.05	34.6	28.4
57.2	35.7	38.4	30.4	27.2	39.4	39.2	47	29.6	34.5	37.9	48.3	40	39.6	35.9	36.9	53.1	48.9	28.5	25.1	22.5	28.2	27.1	25.4	27.5	25.5	46.4	33.0542	34.7	28.4
57.2	35.7	38.5	30.4	27.2	39.4	39.2	47	29.6	34.5	37.9	48.4	40	39.6	35.9	37	53.1	48.9	28.5	25.1	22.5	28.2	27.1	25.4	27.5	25.5	46.4	33.0738	34.7	28.4
57.2	35.7	38.5	30.5	27.2	39.4	39.2	47	29.6	34.5	37.9	48.4	40	39.6	35.9	37	53.1	48.9	28.5	25.1	22.5	28.2	27.1	25.4	27.5	25.5	46.4	33.082	34.7	28.4
57.2	35.7	38.5	30.5	27.2	39.4	39.2	47.1	29.6	34.5	37.9	48.4	40	39.6	35.9	37	53.1	48.9	28.5	25.1	22.5	28.2	27.1	25.4	27.5	25.5	46.4	33.0907	34.7	28.5
57.2	35.7	38.5	30.5	27.3	39.4	39.2	47.1	29.6	34.6	37.9	48.4	40	39.6	35.9	37	53.1	49	28.5	25.1	22.5	28.3	27.1	25.4	27.5	25.5	46.4	33.0942	34.7	28.5
57.2	35.7	38.5	30.5	27.3	39.4	39.2	47.1	29.7	34.6	37.9	48.4	40	39.6	35.9	37	53.1	49	28.6	25.1	22.5	28.3	27.1	25.4	27.6	25.5	46.4	33.0953	34.7	28.5
57.2	35.7	38.5	30.5	27.3	39.5	39.2	47.1	29.7	34.6	38	48.4	40	39.6	35.9	37	53.1	49	28.6	25.1	22.5	28.3	27.1	25.4	27.6	25.5	46.4	33.1035	34.7	28.5
57.2	35.7	38.5	30.5	27.3	39.5	39.3	47.1	29.7	34.6	38	48.5	40.1	39.6	35.9	37	53.1	49	28.6	25.1	22.6	28.3	27.1	25.4	27.6	25.5	46.5	33.1324	34.7	28.5
57.3	35.7	38.5	30.5	27.3	39.5	39.3	47.1	29.7	34.6	38	48.5	40.1	39.6	35.9	37	53.1	49	28.6	25.1	22.6	28.3	27.1	25.5	27.6	25.5	46.5	33.1343	34.7	28.5
57.3	35.7	38.5	30.5	27.3	39.5	39.3	47.1	29.7	34.6	38	48.5	40.1	39.6	35.9	37	53.1	49	28.6	25.1	22.6	28.3	27.1	25.5	27.6	25.5	46.5	33.1417	34.7	28.5
57.3	35.7	38.5	30.5	27.3	39.5	39.3	47.1	29.7	34.6	38	48.5	40.1	39.6	36	37	53.1	49	28.6	25.1	22.6	28.3	27.1	25.5	27.6	25.5	46.5	33.142	34.7	28.5
57.3	35.7	38.5	30.5	27.3	39.5	39.3	47.2	29.7	34.6	38	48.5	40.1	39.6	36	37	53.2	49	28.6	25.1	22.6	28.3	27.2	25.5	27.6	25.5	46.5	33.1445	34.7	28.5
57.3	35.7	38.5	30.5	27.3	39.5	39.3	47.2	29.7	34.6	38	48.5	40.1	39.6	36	37.1	53.2	49.1	28.6	25.1	22.6	28.3	27.2	25.5	27.6	25.5	46.5	33.1556	34.7	28.5
57.3	35.7	38.5	30.5	27.3	39.5	39.3	47.2	29.7	34.6	38	48.5	40.1	39.6	36	37.1	53.2	49.1	28.6	25.1	22.6	28.3	27.2	25.5	27.6	25.5	46.5	33.1757	34.7	28.6
57.3	35.7	38.5	30.5	27.3	39.5	39.3	47.2	29.7	34.7	38	48.6	40.1	39.6	36	37.1	53.2	49.1	28.6	25.1	22.6	28.3	27.2	25.5	27.6	25.5	46.5	33.1765	34.7	28.6
57.3	35.7	38.5	30.5	27.3	39.6	39.3	47.2	29.7	34.7	38	48.6	40.1	39.6	36	37.1	53.2	49.1	28.6	25.1	22.6	28.3	27.2	25.5	27.6	25.5	46.5	33.2057	34.7	28.6
57.3	35.7	38.5	30.5	27.3	39.6	39.4	47.2	29.7	34.7	38.1	48.6	40.2	39.6	36	37.1	53.2	49.1	28.6	25.1	22.6	28.3	27.2	25.5	27.6	25.5	46.5	33.217	34.7	28.6
57.4	35.7	38.5	30.5	27.3	39.6	39.4	47.2	29.7	34.7	38.1	48.6	40.2	39.6	36	37.1	53.2	49.2	28.6	25.1	22.6	28.3	27.2	25.5	27.6	25.5	46.5	33.2191	34.8	28.6
57.4	35.7	38.6	30.6	27.4	39.6	39.4	47.2	29.7	34.7	38.1	48.6	40.2	39.6	36	37.1	53.2	49.2	28.6	25.1	22.6	28.3	27.2	25.5	27.6	25.5	46.5	33.2194	34.8	28.6
57.4	35.7	38.6	30.6	27.4	39.6	39.4	47.3	29.7	34.7	38.1	48.6	40.2	39.7	36	37.1	53.2	49.2	28.6	25.1	22.6	28.3	27.2	25.5	27.6	25.5	46.6	33.2214	34.8	28.6
57.4	35.7	38.6	30.6	27.4	39.6	39.4	47.3	29.7	34.7	38.1	48.7	40.2	39.7	36	37.1	53.3	49.2	28.6	25.1	22.6	28.3	27.2	25.5	27.6	25.5	46.6	33.2215	34.8	28.6
57.4	35.7	38.6	30.6	27.4	39.6	39.4	47.3	29.7	34.7	38.1	48.7	40.2	39.7	36	37.1	53.3	49.2	28.6	25.1	22.6	28.3	27.2	25.5	27.6	25.5	46.6	33.2257	34.8	28.6
57.4	35.7	38.6	30.6	27.4	39.7	39.4	47.3	29.7	34.7	38.1	48.7	40.2	39.7	36	37.1	53.3	49.3	28.6	25.1	22.6	28.4	27.3	25.5	27.7	25.5	46.6	33.2323	34.8	28.6
57.4	35.7	38.6	30.6	27.4	39.7	39.4	47.3	29.7	34.7	38.1	48.7	40.2	39.7	36	37.1	53.3	49.3	28.7	25.1	22.6	28.4	27.3	25.6	27.7	25.5	46.6	33.2349	34.8	28.6
57.4	35.8	38.6	30.6	27.4	39.7	39.4	47.3	29.7	34.7	38.1	48.7	40.2	39.7	36	37.1	53.3	49.3	28.7	25.1	22.6	28.4	27.3	25.6	27.7	25.5	46.7	33.2351	34.8	28.6
57.4	35.8	38.6	30.6	27.4	39.7	39.4	47.3	29.7	34.7	38.1	48.7	40.2	39.7	36	37.1	53.3	49.3	28.7	25.1	22.6	28.4	27.3	25.6	27.7	25.5	46.7	33.2369	34.8	28.6
57.5	35.8	38.6	30.6	27.4	39.7	39.4	47.3	29.7	34.8	38.1	48.8	40.2	39.7	36	37.1	53.3	49.3	28.7	25.1	22.6	28.4	27.3	25.6	27.7	25.5	46.7	33.2484	34.8	28.6
57.5	35.8	38.6	30.6	27.4	39.7	39.4	47.3	29.8	34.8	38.1	48.8	40.2	39.7	36	37.1	53.3	49.4	28.7	25.1	22.6	28.4	27.3	25.6	27.7	25.5	46.7	33.2828	34.8	28.6
57.5	35.8	38.6	30.6	27.4	39.7	39.4	47.3	29.8	34.8	38.1	48.8	40.2	39.8	36	37.1	53.3	49.4	28.7	25.1	22.6	28.4	27.3	25.6	27.7	25.5	46.7	33.2829	34.8	28.6
57.5	35.8	38.6	30.6	27.4	39.7	39.4	47.4	29.8	34.8	38.1	48.8	40.3	39.8	36	37.1	53.3	49.4	28.7	25.2	22.6	28.4	27.3	25.6	27.7	25.5	46.7	33.2896	34.8	28.6
57.5	35.8	38.6	30.6	27.4	39.7	39.4	47.4	29.8	34.8	38.1	48.8	40.3	39.8	36	37.1	53.4	49.4	28.7	25.2	22.6	28.4	27.3	25.6	27.7	25.6	46.7	33.3066	34.8	28.6
57.5	35.8	38.6	30.6	27.4	39.7	39.4	47.4	29.8	34.8	38.1	48.8	40.3	39.8	36	37.1	53.4	49.5	28.7	25.2	22.6	28.4	27.3	25.6	27.7	25.6	46.7	33.3082	34.8	28.6
57.5	35.8	38.6	30.6	27.4	39.7	39.4	47.4	29.8	34.8	38.2	48.8	40.3	39.8	36	37.2	53.4	49.5	28.7	25.2	22.6	28.4	27.3	25.6	27.7	25.6	46.7	33.3413	34.8	28.6
57.5	35.8	38.6	30.6	27.4	39.7	39.5	47.5	29.8	34.8	38.2	48.9	40.3	39.8	36	37.2	53.4	49.5	28.7	25.2	22.6	28.4	27.3	25.6	27.7	25.6	46.7	33.3416	34.8	28.6
57.5	35.8	38.6	30.6	27.4	39.7	39.5	47.5	29.8	34.8	38.2	48.9	40.3	39.9	36	37.2	53.4	49.6	28.7	25.2	22.6	28.4	27.4	25.6	27.7	25.6	46.7	33.3748	34.8	28.6
57.5	35.8	38.6	30.6	27.4	39.7	39.5	47.5	29.8	34.8	38.2	48.9	40.3	39.9	36	37.2	53.4	49.6	28.7	25.2	22.6	28.4	27.4	25.7	27.7	25.6	46.7	33.3777	34.9	28.6
57.5	35.8	38.7	30.6	27.4	39.7	39.5	47.5	29.8	34.8	38.2	48.9	40.3	39.9	36	37.2	53.4	49.6	28.7	25.2	22.6	28.4	27.4	25.7	27.7	25.6	46.8	33.3801	34.9	28.7
57.6	35.8	38.7	30.7	27.4	39.7	39.5	47.5	29.8	34.8	38.2	48.9	40.3	39.9	36	37.2	53.4	49.6	28.7	25.2	22.6	28.5	27.4	25.7	27.7	25.6	46.8	33.3888	34.9	28.7
57.6	35.8	38.7	30.7	27.4	39.7	39.5	47.5	29.8	34.8	38.3	48.9	40.3	39.9	36	37.2	53.4	49.6	28.7	25.2	22.6	28.5	27.4	25.7	27.7	25.6	46.8	33.3946	34.9	28.7
57.6	35.8	38.7	30.7	27.4	39.7	39.5	47.6	29.9	34.8	38.3	48.9	40.3	39.9	36	37.2	53.4	49.6	28.7	25.2	22.6	28.5	27.4	25.7	27.7	25.6	46.8	33.411	34.9	28.7
57.6	35.8	38.7	30.7	27.4	39.8	39.5	47.6	29.9	34.8	38.3	48.9	40.3	39.9	36	37.2	53.4	49.6	28.7	25.2	22.6	28.5	27.4	25.7	27.7	25.6	46.9	33.4173	34.9	28.7
57.6	35.9	38.7	30.7	27.5	39.8	39.5	47.6	29.9	34.8	38.3	48.9	40.3	39.9	36	37.2	53.4	49.6	28.7	25.2	22.6	28.5	27.4	25.7	27.7	25.6	46.9	33.4252	34.9	28.7
57.6	35.9	38.7	30.7	27.5	39.8	39.5	47.6	29.9	34.8	38.3	48.9	40.3	39.9	36	37.2	53.4	49.7	28.7	25.2	22.6	28.5	27.4	25.7	27.7	25.6	46.9	33.4256	34.9	28.7
57.6	35.9	38.7	30.7	27.5	39.8	39.5	47.6	29.9	34.8	38.3	49	40.3	39.9	36	37.2	53.4	49.7	28.7	25.2	22.6	28.5	27.4	25.7	27.7	25.7	46.9	33.438	34.9	28.7
57.6	35.9	38.7	30.7	27.5	39.8	39.5	47.6	29.9	34.8	38.3	49	40.3	39.9	36.1	37.2	53.5	49.8	28.7	25.2	22.7	28.5	27.4	25.7	27.7	25.7	47	33.4458	34.9	28.7
57.6	35.9	38.7	30.7	27.5	39.8	39.6	47.6	29.9	34.8	38.3	49	40.3	39.9	36.1	37.2	53.5	49.8	28.7	25.2	22.7	28.5	27.4	25.7	27.7	25.7	47	33.4709	34.9	28.7
57.6	35.9	38.7	30.8	27.5	39.8	39.6	47.6	29.9	34.8	38.3	49	40.3	39.9	36.1	37.2	53.5	49.8	28.7	25.2	22.7	28.5	27.4	25.7	27.7	25.7	47	33.4737	34.9	28.7
57.7	35.9	38.7	30.8	27.5	39.8	39.6	47.6	29.9	34.8	38.3	49	40.3	39.9	36.1	37.3	53.5	49.9	28.7	25.2	22.7	28.6	27.4	25.7	27.7	25.7	47.1	33.495	34.9	28.7
57.7	35.9	38.7	30.8	27.5	39.8	39.6	47.6	29.9	34.8	38.3	49	40.3	40	36.1	37.3	53.5	49.9	28.8	25.2	22.7	28.6	27.5	25.7	27.7	25.7	47.1	33.4966	34.9	28.7
57.7	35.9	38.7	30.8	27.5	39.8	39.6	47.6	29.9	34.9	38.3	49.1	40.4	40	36.1	37.3	53.5	49.9	28.8	25.2	22.7	28.6	27.5	25.7	27.7	25.7	47.1	33.5067	34.9	28.8
57.7	35.9	38.7	30.8	27.5	39.8	39.6	47.7	29.9	34.9	38.3	49.1	40.4	40	36.1	37.3	53.6	49.9	28.8	25.2	22.7	28.6	27.5	25.8	27.7	25.7	47.1	33.5076	34.9	28.8
57.7	35.9	38.7	30.8	27.5	39.8	39.6	47.7	29.9	34.9	38.3	49.1	40.4	40	36.1	37.3	53.6	49.9	28.8	25.2	22.7	28.6	27.5	25.8	27.7	25.7	47.1	33.5142	34.9	28.8
57.7	35.9	38.7	30.8	27.5	39.8	39.6	47.7	29.9	34.9	38.3	49.1	40.4	40	36.1	37.3	53.6	50	28.8	25.2	22.7	28.6	27.5	25.8	27.7	25.7	47.1	33.527	34.9	28.8
57.7	35.9	38.7	30.8	27.6	39.9	39.6	47.7	29.9	34.9	38.3	49.2	40.4	40	36.1	37.3	53.6	50	28.8	25.2	22.7	28.6	27.5	25.8	27.8	25.7	47.1	33.5382	34.9	28.8
57.7	35.9	38.7	30.8	27.6	39.9	39.6	47.7	29.9	34.9	38.3	49.2	40.4	40	36.1	37.3	53.6	50.1	28.8	25.2	22.7	28.6	27.5	25.8	27.8	25.7	47.1	33.5792	35	28.8
57.8	36	38.7	30.9	27.6	39.9	39.6	47.7	29.9	34.9	38.3	49.2	40.4	40	36.1	37.3	53.6	50.1	28.8	25.2	22.7	28.6	27.5	25.8	27.8	25.7	47.2	33.5855	35	28.8
57.8	36	38.7	30.9	27.6	39.9	39.6	47.7	29.9	34.9	38.3	49.2	40.4	40	36.1	37.3	53.6	50.1	28.8	25.2	22.7	28.6	27.6	25.8	27.8	25.7	47.2	33.5924	35	28.8
57.8	36	38.7	30.9	27.6	39.9	39.7	47.7	29.9	34.9	38.3	49.2	40.4	40	36.1	37.4	53.6	50.1	28.8	25.2	22.7	28.6	27.6	25.8	27.8	25.7	47.2	33.6136	35	28.8
57.8	36	38.7	30.9	27.6	39.9	39.7	47.7	29.9	34.9	38.3	49.2	40.5	40	36.1	37.4	53.6	50.1	28.8	25.3	22.7	28.6	27.6	25.8	27.8	25.7	47.2	33.6199	35	28.8
57.8	36	38.7	30.9	27.6	39.9	39.7	47.8	30	34.9	38.3	49.2	40.5	40	36.1	37.4	53.6	50.2	28.8	25.3	22.7	28.6	27.6	25.8	27.8	25.7	47.2	33.6207	35	28.8
57.8	36	38.8	30.9	27.6	39.9	39.7	47.8	30	34.9	38.3	49.2	40.5	40	36.1	37.4	53.6	50.2	28.8	25.3	22.7	28.6	27.6	25.8	27.8	25.7	47.3	33.6441	35	28.8
57.8	36	38.8	30.9	27.6	39.9	39.7	47.8	30	34.9	38.4	49.3	40.5	40	36.1	37.4	53.7	50.2	28.8	25.3	22.8	28.7	27.6	25.8	27.8	25.7	47.3	33.6544	35	28.8
57.9	36	38.8	30.9	27.6	39.9	39.7	47.8	30	35	38.4	49.3	40.5	40	36.2	37.4	53.7	50.2	28.8	25.3	22.8	28.7	27.6	25.8	27.8	25.7	47.3	33.6551	35	28.8
57.9	36	38.8	30.9	27.6	39.9	39.7	47.8	30	35	38.4	49.3	40.5	40	36.2	37.4	53.7	50.2	28.8	25.3	22.8	28.7	27.6	25.8	27.8	25.7	47.4	33.6615	35	28.8
57.9	36	38.8	30.9	27.6	39.9	39.7	47.8	30	35	38.4	49.3	40.5	40	36.2	37.4	53.7	50.2	28.8	25.3	22.8	28.7	27.7	25.8	27.8	25.7	47.4	33.6643	35	28.8
57.9	36	38.8	30.9	27.6	39.9	39.7	47.8	30	35	38.4	49.3	40.5	40.1	36.2	37.4	53.7	50.2	28.8	25.3	22.8	28.7	27.7	25.8	27.8	25.7	47.4	33.6716	35	28.9
57.9	36.1	38.8	31	27.6	39.9	39.7	47.8	30	35	38.4	49.4	40.5	40.1	36.2	37.4	53.7	50.2	28.8	25.3	22.8	28.7	27.7	25.8	27.8	25.7	47.4	33.6743	35	28.9
57.9	36.1	38.8	31	27.6	39.9	39.7	47.9	30	35	38.4	49.4	40.5	40.1	36.2	37.4	53.7	50.2	28.8	25.3	22.8	28.7	27.7	25.8	27.9	25.7	47.4	33.6822	35	28.9
57.9	36.1	38.8	31	27.6	39.9	39.7	47.9	30	35	38.4	49.4	40.5	40.1	36.2	37.5	53.7	50.3	28.9	25.3	22.8	28.7	27.7	25.8	27.9	25.7	47.4	33.6854	35	28.9
58	36.1	38.8	31	27.7	39.9	39.7	47.9	30	35	38.4	49.4	40.5	40.1	36.2	37.5	53.7	50.3	28.9	25.3	22.8	28.7	27.7	25.8	27.9	25.7	47.4	33.6924	35	28.9
58	36.1	38.8	31	27.7	39.9	39.8	47.9	30	35	38.4	49.4	40.5	40.1	36.2	37.5	53.7	50.3	28.9	25.3	22.8	28.7	27.7	25.8	27.9	25.8	47.4	33.6989	35	28.9
58	36.1	38.8	31	27.7	39.9	39.8	47.9	30	35	38.5	49.4	40.5	40.1	36.3	37.5	53.8	50.3	28.9	25.3	22.8	28.7	27.7	25.8	27.9	25.8	47.4	33.7192	35	28.9
58	36.1	38.8	31	27.7	39.9	39.8	48	30.1	35	38.5	49.4	40.5	40.1	36.3	37.5	53.8	50.3	28.9	25.3	22.8	28.8	27.7	25.8	27.9	25.8	47.4	33.7209	35	28.9
58	36.1	38.8	31	27.7	39.9	39.8	48	30.1	35	38.5	49.4	40.5	40.1	36.3	37.5	53.8	50.3	28.9	25.3	22.8	28.8	27.7	25.8	27.9	25.8	47.5	33.7333	35	28.9
58	36.1	38.8	31	27.7	39.9	39.8	48	30.1	35	38.5	49.4	40.6	40.1	36.3	37.5	53.8	50.4	28.9	25.3	22.8	28.8	27.7	25.9	27.9	25.8	47.5	33.7585	35	28.9
58	36.1	38.9	31	27.7	40	39.8	48	30.1	35	38.5	49.5	40.6	40.1	36.3	37.5	53.8	50.4	28.9	25.4	22.8	28.8	27.7	25.9	27.9	25.8	47.5	33.767	35	28.9
58.1	36.1	38.9	31	27.7	40	39.8	48	30.1	35	38.5	49.5	40.6	40.2	36.3	37.5	53.8	50.4	28.9	25.4	22.8	28.8	27.7	25.9	27.9	25.8	47.5	33.7739	35	29
58.1	36.1	38.9	31	27.7	40	39.8	48	30.1	35	38.5	49.5	40.6	40.2	36.3	37.5	53.8	50.4	28.9	25.4	22.8	28.8	27.7	25.9	27.9	25.8	47.5	33.774	35	29
58.1	36.1	38.9	31	27.7	40	39.8	48	30.1	35	38.5	49.6	40.6	40.2	36.3	37.5	53.8	50.4	28.9	25.4	22.8	28.8	27.7	25.9	27.9	25.8	47.5	33.7821	35	29
58.1	36.1	38.9	31	27.7	40	39.8	48.1	30.1	35.1	38.5	49.6	40.6	40.2	36.3	37.6	53.9	50.4	28.9	25.4	22.8	28.8	27.7	25.9	27.9	25.8	47.5	33.7901	35	29
58.1	36.1	38.9	31	27.7	40	39.8	48.1	30.1	35.1	38.5	49.6	40.6	40.2	36.4	37.6	53.9	50.5	28.9	25.4	22.8	28.8	27.7	25.9	27.9	25.8	47.5	33.7934	35	29
58.1	36.1	38.9	31	27.7	40	39.8	48.1	30.1	35.1	38.5	49.6	40.6	40.2	36.4	37.6	53.9	50.5	28.9	25.4	22.8	28.8	27.7	25.9	27.9	25.8	47.6	33.8051	35	29
58.1	36.1	38.9	31	27.7	40	39.8	48.1	30.1	35.1	38.5	49.6	40.6	40.2	36.4	37.6	53.9	50.5	28.9	25.4	22.8	28.8	27.7	25.9	27.9	25.8	47.6	33.8135	35	29
58.1	36.1	38.9	31	27.7	40	39.8	48.1	30.1	35.1	38.5	49.6	40.6	40.2	36.4	37.6	53.9	50.6	29	25.4	22.8	28.8	27.7	25.9	27.9	25.8	47.6	33.8293	35.1	29
58.1	36.1	38.9	31.1	27.7	40	39.8	48.1	30.1	35.1	38.5	49.6	40.6	40.2	36.4	37.6	53.9	50.6	29	25.4	22.8	28.8	27.7	25.9	27.9	25.8	47.6	33.8365	35.1	29
58.1	36.1	38.9	31.1	27.7	40	39.8	48.1	30.1	35.1	38.5	49.7	40.6	40.2	36.4	37.7	53.9	50.6	29	25.4	22.8	28.8	27.7	25.9	27.9	25.8	47.6	33.8383	35.1	29
58.1	36.1	38.9	31.1	27.7	40	39.8	48.1	30.2	35.1	38.6	49.7	40.6	40.2	36.4	37.7	53.9	50.6	29	25.4	22.8	28.8	27.7	25.9	28	25.8	47.6	33.8694	35.1	29
58.2	36.1	39	31.1	27.7	40	39.9	48.1	30.2	35.1	38.6	49.7	40.6	40.2	36.4	37.7	53.9	50.6	29	25.4	22.8	28.9	27.7	25.9	28	25.8	47.6	33.8762	35.1	29
58.2	36.1	39	31.1	27.7	40	39.9	48.2	30.2	35.1	38.6	49.7	40.6	40.2	36.4	37.7	53.9	50.7	29	25.4	22.8	28.9	27.7	25.9	28	25.8	47.6	33.9004	35.1	29
58.2	36.1	39	31.1	27.7	40	39.9	48.2	30.2	35.1	38.6	49.7	40.6	40.3	36.4	37.7	54	50.7	29	25.4	22.9	28.9	27.7	25.9	28	25.8	47.6	33.9073	35.1	29
58.2	36.1	39	31.1	27.7	40	39.9	48.2	30.2	35.1	38.6	49.7	40.6	40.3	36.4	37.7	54	50.7	29	25.4	22.9	28.9	27.7	25.9	28	25.8	47.6	33.9182	35.1	29
58.2	36.1	39	31.1	27.7	40	39.9	48.2	30.2	35.1	38.6	49.7	40.6	40.3	36.4	37.7	54	50.7	29	25.4	22.9	28.9	27.7	25.9	28	25.8	47.7	33.9271	35.1	29
58.2	36.1	39	31.1	27.7	40	39.9	48.2	30.2	35.2	38.6	49.7	40.6	40.3	36.5	37.7	54	50.8	29	25.4	22.9	28.9	27.7	26	28	25.8	47.7	33.9404	35.1	29
58.2	36.1	39	31.1	27.7	40	39.9	48.2	30.2	35.2	38.6	49.7	40.7	40.3	36.5	37.7	54	50.9	29	25.4	22.9	28.9	27.8	26	28	25.8	47.7	33.9418	35.1	29
58.3	36.1	39	31.1	27.7	40	39.9	48.2	30.2	35.2	38.7	49.7	40.7	40.4	36.5	37.8	54	50.9	29	25.4	22.9	28.9	27.8	26	28	25.8	47.7	33.9425	35.2	29
58.3	36.1	39	31.1	27.7	40	39.9	48.3	30.2	35.2	38.7	49.8	40.7	40.4	36.5	37.8	54	50.9	29	25.5	22.9	28.9	27.8	26	28	25.8	47.7	33.9433	35.2	29
58.3	36.1	39.1	31.2	27.7	40	39.9	48.3	30.2	35.2	38.7	49.8	40.7	40.4	36.5	37.8	54	51	29	25.5	22.9	28.9	27.8	26	28	25.9	47.7	33.9554	35.2	29
58.3	36.2	39.1	31.2	27.7	40	39.9	48.3	30.2	35.2	38.7	49.8	40.7	40.4	36.5	37.8	54	51	29	25.5	22.9	29	27.8	26	28	25.9	47.8	33.9555	35.2	29
58.3	36.2	39.1	31.2	27.7	40.1	39.9	48.3	30.2	35.2	38.7	49.8	40.7	40.4	36.5	37.8	54	51	29	25.5	22.9	29	27.8	26	28	25.9	47.8	33.9689	35.2	29
58.3	36.2	39.1	31.2	27.7	40.1	40	48.3	30.2	35.2	38.7	49.8	40.7	40.4	36.5	37.8	54	51	29	25.5	22.9	29	27.8	26	28	25.9	47.8	33.9748	35.2	29
58.4	36.2	39.1	31.2	27.7	40.1	40	48.3	30.2	35.2	38.7	49.9	40.7	40.4	36.5	37.8	54.1	51	29	25.5	22.9	29	27.8	26	28	25.9	47.8	33.9821	35.2	29
58.4	36.2	39.1	31.2	27.7	40.1	40	48.4	30.2	35.2	38.7	49.9	40.7	40.5	36.5	37.9	54.1	51	29	25.5	22.9	29	27.8	26	28	25.9	47.9	33.987	35.2	29
58.4	36.2	39.1	31.2	27.7	40.1	40	48.4	30.3	35.2	38.7	49.9	40.7	40.5	36.5	37.9	54.1	51	29	25.5	23	29	27.8	26	28	25.9	47.9	33.9872	35.2	29
58.4	36.2	39.1	31.2	27.8	40.1	40	48.4	30.3	35.2	38.7	49.9	40.7	40.5	36.5	37.9	54.1	51	29	25.5	23	29	27.8	26	28	25.9	47.9	33.9872	35.2	29
58.4	36.2	39.1	31.2	27.8	40.1	40	48.4	30.3	35.2	38.7	49.9	40.7	40.5	36.5	37.9	54.1	51	29	25.5	23	29	27.8	26	28	25.9	48	33.9878	35.2	29
58.4	36.2	39.1	31.2	27.8	40.1	40	48.4	30.3	35.2	38.7	49.9	40.7	40.5	36.5	37.9	54.1	51.1	29	25.5	23	29	27.9	26	28.1	25.9	48	33.9884	35.2	29
58.5	36.2	39.2	31.2	27.8	40.1	40	48.4	30.3	35.2	38.7	49.9	40.8	40.5	36.6	37.9	54.1	51.1	29	25.5	23	29	27.9	26	28.1	25.9	48	33.9978	35.2	29
58.5	36.2	39.2	31.2	27.8	40.1	40	48.4	30.3	35.3	38.7	50	40.8	40.5	36.6	37.9	54.1	51.1	29	25.5	23	29	27.9	26	28.1	25.9	48	33.9978	35.3	29
58.5	36.2	39.2	31.3	27.8	40.1	40	48.4	30.3	35.3	38.7	50	40.8	40.6	36.6	37.9	54.1	51.1	29	25.5	23	29	27.9	26	28.1	25.9	48	33.9978	35.3	29
58.5	36.2	39.2	31.3	27.8	40.1	40	48.4	30.3	35.3	38.8	50.1	40.8	40.6	36.6	37.9	54.1	51.1	29	25.5	23	29	27.9	26	28.1	25.9	48	33.9979	35.3	29
58.5	36.2	39.2	31.3	27.8	40.1	40	48.5	30.3	35.3	38.8	50.1	40.8	40.6	36.6	37.9	54.1	51.2	29	25.5	23	29	27.9	26.1	28.1	25.9	48	33.998	35.3	29
58.5	36.2	39.2	31.3	27.8	40.1	40	48.5	30.3	35.3	38.8	50.1	40.8	40.6	36.6	37.9	54.1	51.2	29	25.5	23	29	27.9	26.1	28.1	25.9	48.1	34.001	35.3	29.1
58.5	36.2	39.2	31.3	27.8	40.1	40	48.5	30.3	35.3	38.8	50.1	40.8	40.6	36.6	37.9	54.1	51.2	29	25.5	23	29	27.9	26.1	28.1	26	48.2	34.001	35.3	29.1
58.5	36.2	39.2	31.3	27.8	40.2	40	48.5	30.3	35.3	38.8	50.2	40.8	40.6	36.6	37.9	54.2	51.2	29	25.5	23	29	27.9	26.1	28.1	26	48.2	34.001	35.3	29.1
58.5	36.2	39.2	31.3	27.8	40.2	40	48.5	30.3	35.3	38.8	50.2	40.8	40.6	36.6	37.9	54.2	51.3	29	25.5	23	29	27.9	26.1	28.1	26	48.2	34.0012	35.3	29.1
58.6	36.3	39.2	31.3	27.8	40.2	40	48.5	30.3	35.3	38.8	50.2	40.8	40.6	36.6	37.9	54.2	51.3	29.1	25.5	23	29.1	27.9	26.1	28.1	26	48.2	34.0012	35.3	29.1
58.6	36.3	39.2	31.3	27.8	40.2	40.1	48.5	30.3	35.4	38.8	50.2	40.8	40.6	36.6	37.9	54.2	51.3	29.1	25.5	23	29.1	27.9	26.1	28.1	26	48.3	34.0012	35.3	29.1
58.6	36.3	39.2	31.3	27.8	40.2	40.1	48.5	30.3	35.4	38.8	50.2	40.8	40.6	36.6	37.9	54.2	51.3	29.1	25.5	23	29.1	27.9	26.1	28.1	26	48.3	34.0012	35.3	29.1
58.7	36.3	39.2	31.3	27.8	40.2	40.1	48.5	30.3	35.4	38.8	50.2	40.8	40.6	36.6	37.9	54.2	51.4	29.1	25.5	23	29.1	27.9	26.1	28.1	26	48.3	34.0013	35.3	29.1
58.7	36.3	39.2	31.3	27.8	40.2	40.1	48.5	30.3	35.4	38.9	50.2	40.9	40.7	36.6	38	54.2	51.4	29.1	25.6	23	29.1	28	26.1	28.1	26	48.3	34.0015	35.3	29.1
58.7	36.3	39.2	31.4	27.8	40.3	40.1	48.5	30.3	35.4	38.9	50.2	40.9	40.7	36.7	38	54.2	51.4	29.1	25.6	23	29.1	28	26.1	28.1	26	48.3	34.0015	35.3	29.1
58.7	36.3	39.2	31.4	27.8	40.3	40.1	48.6	30.3	35.4	38.9	50.2	40.9	40.7	36.7	38	54.2	51.4	29.1	25.6	23	29.1	28	26.1	28.1	26	48.4	34.0015	35.3	29.1
58.7	36.3	39.2	31.4	27.8	40.3	40.1	48.6	30.3	35.4	38.9	50.2	40.9	40.7	36.7	38	54.2	51.5	29.1	25.6	23	29.1	28	26.1	28.1	26	48.4	34.0032	35.3	29.1
58.7	36.3	39.2	31.4	27.8	40.3	40.1	48.6	30.3	35.4	38.9	50.3	40.9	40.7	36.7	38	54.2	51.6	29.1	25.6	23	29.2	28	26.1	28.1	26	48.4	34.0146	35.4	29.1
58.7	36.3	39.3	31.4	27.8	40.3	40.1	48.6	30.3	35.4	38.9	50.3	40.9	40.7	36.7	38	54.2	51.7	29.1	25.6	23	29.2	28	26.2	28.1	26	48.4	34.0282	35.4	29.1
58.7	36.3	39.3	31.4	27.8	40.3	40.1	48.6	30.4	35.4	38.9	50.3	40.9	40.7	36.7	38	54.2	51.7	29.1	25.6	23	29.2	28	26.2	28.2	26	48.4	34.0298	35.4	29.1
58.7	36.3	39.3	31.4	27.9	40.3	40.1	48.6	30.4	35.4	38.9	50.3	40.9	40.7	36.7	38	54.2	51.7	29.1	25.6	23	29.2	28	26.2	28.2	26	48.4	34.0428	35.4	29.1
58.7	36.3	39.3	31.4	27.9	40.4	40.1	48.6	30.4	35.4	38.9	50.4	40.9	40.7	36.7	38	54.2	51.7	29.1	25.6	23	29.2	28	26.2	28.2	26	48.4	34.045	35.4	29.1
58.7	36.3	39.3	31.4	27.9	40.4	40.2	48.6	30.4	35.5	38.9	50.4	40.9	40.7	36.7	38	54.3	51.7	29.1	25.6	23	29.2	28	26.2	28.2	26	48.4	34.0537	35.4	29.1
58.8	36.3	39.3	31.4	27.9	40.4	40.2	48.6	30.4	35.5	38.9	50.4	41	40.7	36.7	38	54.3	51.8	29.2	25.6	23.1	29.2	28	26.2	28.2	26	48.4	34.0588	35.4	29.2
58.8	36.3	39.3	31.4	27.9	40.4	40.2	48.6	30.4	35.5	38.9	50.4	41	40.8	36.7	38	54.3	51.8	29.2	25.6	23.1	29.2	28	26.2	28.2	26	48.5	34.0757	35.4	29.2
58.8	36.3	39.3	31.5	27.9	40.4	40.2	48.7	30.4	35.5	38.9	50.4	41	40.8	36.7	38	54.3	51.8	29.2	25.6	23.1	29.2	28.1	26.2	28.2	26	48.5	34.1293	35.4	29.2
58.8	36.3	39.3	31.5	27.9	40.4	40.2	48.7	30.4	35.5	38.9	50.4	41	40.8	36.7	38	54.3	51.8	29.2	25.6	23.1	29.2	28.1	26.2	28.2	26	48.5	34.1321	35.4	29.2
58.8	36.3	39.3	31.5	27.9	40.4	40.2	48.7	30.4	35.5	39	50.4	41	40.8	36.7	38	54.3	51.8	29.2	25.6	23.1	29.2	28.1	26.2	28.2	26	48.5	34.1626	35.4	29.2
58.8	36.3	39.3	31.5	27.9	40.4	40.2	48.7	30.4	35.5	39	50.4	41	40.8	36.7	38	54.3	51.8	29.2	25.6	23.1	29.2	28.1	26.2	28.2	26.1	48.5	34.1641	35.4	29.2
58.8	36.3	39.3	31.5	27.9	40.4	40.2	48.7	30.4	35.5	39	50.4	41	40.8	36.7	38	54.3	51.8	29.2	25.6	23.1	29.2	28.1	26.2	28.2	26.1	48.5	34.1729	35.4	29.2
58.9	36.4	39.3	31.5	27.9	40.4	40.2	48.7	30.4	35.5	39	50.4	41	40.8	36.7	38	54.3	51.8	29.2	25.6	23.1	29.2	28.1	26.2	28.3	26.1	48.6	34.1771	35.4	29.2
58.9	36.4	39.3	31.5	27.9	40.4	40.2	48.7	30.4	35.5	39	50.4	41	40.8	36.7	38	54.3	51.8	29.2	25.6	23.1	29.2	28.2	26.3	28.3	26.1	48.6	34.1981	35.4	29.2
58.9	36.4	39.3	31.5	27.9	40.4	40.2	48.8	30.4	35.5	39	50.5	41	40.9	36.8	38.1	54.3	51.8	29.2	25.6	23.1	29.3	28.2	26.3	28.3	26.1	48.6	34.1993	35.4	29.2
58.9	36.4	39.3	31.5	27.9	40.4	40.2	48.8	30.5	35.5	39	50.5	41	40.9	36.8	38.1	54.4	51.9	29.2	25.6	23.1	29.3	28.2	26.3	28.3	26.1	48.6	34.2003	35.4	29.2
58.9	36.4	39.3	31.5	27.9	40.4	40.2	48.9	30.5	35.5	39	50.6	41	40.9	36.8	38.1	54.4	51.9	29.2	25.6	23.1	29.3	28.2	26.3	28.3	26.1	48.7	34.2141	35.4	29.2
58.9	36.4	39.3	31.5	27.9	40.4	40.2	48.9	30.5	35.5	39	50.6	41	40.9	36.8	38.1	54.4	51.9	29.2	25.7	23.1	29.3	28.2	26.3	28.3	26.1	48.7	34.2188	35.5	29.2
58.9	36.4	39.4	31.5	27.9	40.4	40.2	48.9	30.5	35.5	39	50.6	41	40.9	36.8	38.1	54.4	51.9	29.2	25.7	23.1	29.3	28.2	26.3	28.3	26.1	48.7	34.2329	35.5	29.2
58.9	36.4	39.4	31.5	27.9	40.5	40.2	48.9	30.5	35.6	39	50.6	41	40.9	36.8	38.1	54.4	51.9	29.2	25.7	23.1	29.3	28.2	26.3	28.3	26.1	48.7	34.2468	35.5	29.3
58.9	36.4	39.4	31.6	27.9	40.5	40.3	48.9	30.5	35.6	39	50.6	41	40.9	36.8	38.1	54.4	51.9	29.3	25.7	23.2	29.4	28.2	26.3	28.3	26.1	48.7	34.2582	35.5	29.3
58.9	36.4	39.4	31.6	27.9	40.5	40.3	49	30.5	35.6	39.1	50.6	41	40.9	36.8	38.1	54.4	52	29.3	25.7	23.2	29.4	28.2	26.3	28.3	26.1	48.8	34.2755	35.5	29.3
59	36.4	39.4	31.6	27.9	40.5	40.3	49	30.5	35.6	39.1	50.6	41.1	40.9	36.8	38.1	54.4	52.1	29.3	25.7	23.2	29.4	28.2	26.3	28.3	26.1	48.8	34.3065	35.5	29.3
59	36.4	39.4	31.6	28	40.5	40.3	49	30.5	35.7	39.1	50.7	41.1	41	36.8	38.1	54.5	52.1	29.3	25.7	23.2	29.4	28.2	26.3	28.3	26.1	48.8	34.3409	35.5	29.3
59	36.4	39.4	31.6	28	40.5	40.3	49	30.5	35.7	39.1	50.7	41.1	41	36.8	38.1	54.5	52.1	29.3	25.7	23.2	29.4	28.2	26.3	28.3	26.1	48.8	34.3416	35.5	29.3
59	36.4	39.4	31.6	28	40.5	40.3	49	30.5	35.7	39.1	50.7	41.1	41	36.8	38.1	54.5	52.1	29.3	25.7	23.2	29.4	28.2	26.3	28.3	26.1	48.9	34.3495	35.5	29.3
59	36.4	39.4	31.6	28	40.6	40.3	49	30.6	35.7	39.1	50.7	41.1	41	36.8	38.1	54.5	52.2	29.3	25.7	23.2	29.4	28.2	26.3	28.3	26.1	48.9	34.354	35.5	29.3
59	36.4	39.4	31.6	28	40.6	40.4	49.1	30.6	35.7	39.1	50.7	41.1	41	36.8	38.1	54.5	52.2	29.3	25.7	23.2	29.4	28.2	26.4	28.3	26.1	48.9	34.3566	35.5	29.3
59	36.4	39.4	31.6	28	40.6	40.4	49.1	30.6	35.7	39.1	50.7	41.1	41	36.8	38.1	54.5	52.2	29.3	25.7	23.2	29.4	28.3	26.4	28.3	26.1	48.9	34.3666	35.6	29.3
59	36.4	39.4	31.6	28	40.6	40.4	49.1	30.6	35.7	39.1	50.8	41.1	41	36.8	38.1	54.5	52.2	29.3	25.7	23.2	29.4	28.3	26.4	28.3	26.1	49	34.3745	35.6	29.3
59	36.4	39.4	31.6	28	40.6	40.4	49.1	30.6	35.7	39.1	50.8	41.1	41	36.8	38.1	54.6	52.2	29.3	25.7	23.2	29.4	28.3	26.4	28.3	26.2	49	34.3825	35.6	29.3
59	36.4	39.4	31.6	28	40.6	40.4	49.1	30.6	35.7	39.1	50.8	41.1	41	36.8	38.1	54.6	52.2	29.3	25.7	23.2	29.5	28.3	26.4	28.3	26.2	49	34.3847	35.6	29.3
59	36.5	39.5	31.6	28	40.6	40.4	49.2	30.6	35.7	39.2	50.8	41.1	41	36.8	38.1	54.6	52.3	29.3	25.7	23.2	29.5	28.3	26.4	28.3	26.2	49	34.3996	35.6	29.3
59	36.5	39.5	31.6	28	40.6	40.4	49.2	30.6	35.7	39.2	50.8	41.2	41	36.8	38.1	54.6	52.3	29.3	25.7	23.2	29.5	28.3	26.4	28.3	26.2	49	34.4015	35.6	29.3
59	36.5	39.5	31.6	28	40.6	40.4	49.2	30.6	35.7	39.2	51	41.2	41	36.8	38.1	54.6	52.3	29.3	25.7	23.2	29.5	28.3	26.4	28.3	26.2	49	34.4034	35.6	29.3
59	36.5	39.5	31.6	28	40.6	40.4	49.3	30.6	35.8	39.2	51	41.2	41	36.8	38.1	54.6	52.3	29.3	25.7	23.2	29.5	28.3	26.4	28.4	26.2	49	34.4098	35.6	29.3
59	36.5	39.5	31.6	28	40.6	40.4	49.3	30.6	35.8	39.2	51.1	41.2	41	36.8	38.1	54.6	52.3	29.3	25.7	23.2	29.5	28.3	26.4	28.4	26.2	49	34.4146	35.6	29.4
59	36.5	39.5	31.6	28	40.6	40.4	49.3	30.6	35.8	39.2	51.1	41.2	41	36.9	38.1	54.6	52.3	29.3	25.7	23.2	29.6	28.3	26.4	28.4	26.2	49	34.4273	35.6	29.4
59.1	36.5	39.5	31.6	28	40.6	40.4	49.3	30.6	35.8	39.2	51.2	41.2	41.1	36.9	38.2	54.6	52.3	29.3	25.7	23.2	29.6	28.3	26.4	28.4	26.2	49.1	34.4306	35.6	29.4
59.1	36.5	39.5	31.6	28	40.6	40.5	49.3	30.6	35.8	39.2	51.2	41.2	41.1	36.9	38.2	54.6	52.4	29.3	25.7	23.2	29.6	28.3	26.4	28.4	26.2	49.1	34.4347	35.6	29.4
59.1	36.5	39.5	31.7	28	40.7	40.5	49.3	30.6	35.8	39.2	51.2	41.2	41.1	36.9	38.2	54.6	52.4	29.3	25.7	23.2	29.6	28.3	26.4	28.4	26.2	49.1	34.435	35.6	29.4
59.1	36.5	39.5	31.7	28	40.7	40.5	49.3	30.6	35.8	39.2	51.2	41.2	41.1	36.9	38.2	54.6	52.4	29.3	25.7	23.2	29.6	28.3	26.5	28.4	26.2	49.1	34.4356	35.6	29.4
59.1	36.5	39.5	31.7	28	40.7	40.5	49.3	30.6	35.8	39.2	51.2	41.2	41.1	36.9	38.2	54.7	52.5	29.3	25.7	23.2	29.6	28.3	26.5	28.4	26.2	49.1	34.437	35.6	29.4
59.1	36.5	39.5	31.7	28	40.7	40.5	49.3	30.6	35.8	39.2	51.3	41.2	41.1	36.9	38.2	54.7	52.5	29.4	25.7	23.2	29.6	28.3	26.5	28.4	26.2	49.1	34.4631	35.6	29.4
59.2	36.5	39.5	31.7	28	40.7	40.5	49.3	30.7	35.8	39.2	51.3	41.2	41.1	36.9	38.2	54.7	52.5	29.4	25.7	23.2	29.6	28.3	26.5	28.4	26.2	49.1	34.4695	35.6	29.4
59.2	36.5	39.5	31.7	28.1	40.7	40.5	49.3	30.7	35.8	39.3	51.3	41.3	41.1	36.9	38.2	54.7	52.5	29.4	25.7	23.2	29.7	28.3	26.5	28.4	26.2	49.1	34.4901	35.6	29.4
59.2	36.5	39.5	31.7	28.1	40.7	40.5	49.4	30.7	35.8	39.3	51.4	41.3	41.1	37	38.2	54.7	52.5	29.4	25.7	23.2	29.7	28.3	26.5	28.4	26.2	49.2	34.5157	35.7	29.4
59.2	36.5	39.6	31.7	28.1	40.7	40.5	49.4	30.7	35.8	39.3	51.4	41.3	41.1	37	38.2	54.7	52.6	29.4	25.7	23.2	29.7	28.3	26.5	28.4	26.3	49.2	34.5172	35.7	29.4
59.2	36.5	39.6	31.7	28.1	40.7	40.5	49.5	30.7	35.8	39.3	51.4	41.3	41.1	37	38.2	54.8	52.6	29.4	25.8	23.2	29.7	28.3	26.5	28.4	26.3	49.2	34.5456	35.7	29.4
59.2	36.5	39.6	31.8	28.1	40.7	40.5	49.5	30.7	35.8	39.3	51.4	41.3	41.1	37	38.2	54.8	52.6	29.4	25.8	23.2	29.7	28.3	26.5	28.4	26.3	49.3	34.5544	35.7	29.4
59.2	36.5	39.6	31.8	28.1	40.7	40.5	49.5	30.7	35.9	39.3	51.4	41.3	41.2	37	38.2	54.8	52.7	29.4	25.8	23.2	29.7	28.4	26.5	28.4	26.3	49.3	34.5705	35.7	29.4
59.2	36.5	39.6	31.8	28.1	40.7	40.5	49.5	30.7	35.9	39.3	51.5	41.3	41.2	37	38.2	54.8	52.7	29.4	25.8	23.2	29.7	28.4	26.5	28.4	26.3	49.3	34.5777	35.7	29.4
59.2	36.6	39.6	31.8	28.1	40.7	40.5	49.5	30.7	35.9	39.3	51.5	41.4	41.2	37	38.2	54.8	52.7	29.4	25.8	23.2	29.7	28.4	26.5	28.4	26.3	49.3	34.5778	35.7	29.4
59.2	36.6	39.6	31.8	28.1	40.7	40.5	49.5	30.7	35.9	39.3	51.5	41.4	41.2	37	38.2	54.8	52.7	29.4	25.8	23.2	29.7	28.4	26.5	28.4	26.3	49.3	34.5793	35.7	29.4
59.3	36.6	39.6	31.8	28.1	40.7	40.6	49.5	30.7	35.9	39.3	51.5	41.4	41.2	37	38.3	54.8	52.8	29.4	25.8	23.2	29.7	28.4	26.5	28.4	26.3	49.4	34.5948	35.7	29.4
59.3	36.6	39.6	31.8	28.1	40.8	40.6	49.5	30.7	36	39.3	51.5	41.4	41.2	37	38.3	54.8	52.8	29.4	25.8	23.2	29.7	28.4	26.5	28.4	26.3	49.4	34.615	35.7	29.5
59.3	36.6	39.6	31.8	28.1	40.8	40.6	49.5	30.7	36	39.3	51.6	41.4	41.2	37	38.3	54.8	52.8	29.4	25.8	23.2	29.7	28.4	26.5	28.4	26.3	49.4	34.6491	35.7	29.5
59.3	36.6	39.6	31.8	28.1	40.8	40.6	49.6	30.7	36	39.3	51.6	41.4	41.2	37	38.3	54.8	52.8	29.4	25.8	23.2	29.7	28.4	26.5	28.4	26.3	49.4	34.6502	35.7	29.5
59.3	36.6	39.6	31.8	28.1	40.8	40.6	49.6	30.7	36	39.3	51.6	41.4	41.3	37	38.3	54.8	52.8	29.4	25.8	23.3	29.7	28.4	26.5	28.4	26.3	49.4	34.6512	35.7	29.5
59.3	36.6	39.6	31.8	28.1	40.8	40.6	49.6	30.7	36	39.3	51.7	41.4	41.3	37	38.3	54.8	52.8	29.4	25.8	23.3	29.7	28.4	26.5	28.5	26.3	49.4	34.6512	35.7	29.5
59.3	36.6	39.6	31.9	28.1	40.8	40.6	49.6	30.7	36	39.3	51.7	41.4	41.3	37	38.3	54.9	52.8	29.4	25.8	23.3	29.7	28.4	26.5	28.5	26.3	49.4	34.663	35.7	29.5
59.3	36.6	39.7	31.9	28.1	40.8	40.6	49.6	30.7	36	39.3	51.7	41.4	41.3	37	38.3	54.9	52.9	29.4	25.8	23.3	29.7	28.4	26.5	28.5	26.3	49.5	34.6674	35.7	29.5
59.3	36.6	39.7	31.9	28.1	40.8	40.6	49.6	30.7	36	39.3	51.8	41.4	41.3	37	38.3	54.9	52.9	29.4	25.8	23.3	29.7	28.4	26.5	28.5	26.3	49.5	34.6692	35.7	29.5
59.3	36.6	39.7	31.9	28.1	40.8	40.6	49.7	30.7	36	39.3	51.8	41.4	41.3	37	38.4	54.9	53	29.4	25.8	23.3	29.7	28.4	26.5	28.5	26.3	49.5	34.6706	35.7	29.5
59.3	36.6	39.7	31.9	28.1	40.8	40.6	49.7	30.8	36	39.4	51.8	41.4	41.3	37	38.4	54.9	53	29.5	25.8	23.3	29.8	28.4	26.6	28.5	26.3	49.5	34.6761	35.7	29.5
59.3	36.6	39.7	31.9	28.2	40.8	40.6	49.7	30.8	36.1	39.4	51.8	41.4	41.3	37	38.4	55	53	29.5	25.8	23.3	29.8	28.4	26.6	28.5	26.3	49.5	34.6833	35.7	29.5
59.3	36.6	39.7	31.9	28.2	40.8	40.6	49.7	30.8	36.1	39.4	51.8	41.4	41.3	37	38.4	55	53.1	29.5	25.8	23.3	29.8	28.4	26.6	28.5	26.3	49.5	34.6842	35.7	29.5
59.4	36.7	39.7	31.9	28.2	40.9	40.6	49.7	30.8	36.1	39.4	51.8	41.4	41.3	37	38.4	55	53.1	29.5	25.8	23.3	29.8	28.4	26.6	28.5	26.3	49.5	34.6862	35.8	29.5
59.4	36.7	39.7	31.9	28.2	40.9	40.6	49.7	30.8	36.1	39.4	51.9	41.5	41.3	37	38.4	55	53.2	29.5	25.8	23.3	29.8	28.4	26.6	28.5	26.4	49.6	34.6877	35.8	29.5
59.4	36.7	39.7	31.9	28.2	40.9	40.6	49.7	30.8	36.1	39.4	51.9	41.5	41.3	37	38.4	55	53.2	29.5	25.8	23.3	29.8	28.4	26.6	28.5	26.4	49.6	34.6933	35.8	29.5
59.4	36.7	39.7	31.9	28.2	40.9	40.6	49.7	30.8	36.1	39.4	52	41.5	41.3	37	38.4	55	53.3	29.5	25.8	23.3	29.8	28.4	26.7	28.5	26.4	49.6	34.7122	35.8	29.6
59.4	36.7	39.8	32	28.2	40.9	40.6	49.7	30.9	36.1	39.4	52	41.5	41.3	37	38.4	55.1	53.3	29.5	25.8	23.3	29.8	28.4	26.7	28.6	26.4	49.6	34.7224	35.8	29.6
59.4	36.7	39.8	32	28.2	40.9	40.6	49.8	30.9	36.1	39.5	52	41.5	41.4	37	38.4	55.1	53.3	29.5	25.8	23.3	29.8	28.4	26.7	28.6	26.4	49.6	34.7337	35.8	29.6
59.4	36.7	39.8	32	28.2	40.9	40.6	49.8	30.9	36.1	39.5	52	41.5	41.4	37	38.4	55.1	53.4	29.6	25.8	23.3	29.8	28.5	26.7	28.6	26.4	49.6	34.7501	35.8	29.6
59.4	36.7	39.8	32	28.2	40.9	40.7	49.9	30.9	36.1	39.5	52.1	41.5	41.4	37	38.4	55.1	53.4	29.6	25.8	23.3	29.9	28.5	26.7	28.6	26.4	49.6	34.7552	35.8	29.6
59.4	36.7	39.8	32	28.2	40.9	40.7	49.9	30.9	36.1	39.5	52.1	41.5	41.4	37	38.4	55.1	53.4	29.6	25.8	23.3	29.9	28.5	26.7	28.6	26.4	49.6	34.7645	35.8	29.6
59.4	36.7	39.8	32	28.2	40.9	40.7	49.9	30.9	36.2	39.5	52.2	41.5	41.4	37	38.4	55.1	53.4	29.6	25.8	23.3	29.9	28.5	26.7	28.6	26.4	49.7	34.7792	35.8	29.6
59.4	36.7	39.8	32	28.2	41	40.7	49.9	30.9	36.2	39.5	52.3	41.5	41.4	37.1	38.4	55.2	53.4	29.6	25.8	23.3	29.9	28.5	26.7	28.6	26.4	49.7	34.7795	35.8	29.6
59.5	36.7	39.8	32	28.2	41	40.7	50	30.9	36.2	39.5	52.3	41.5	41.4	37.1	38.5	55.2	53.5	29.6	25.8	23.3	29.9	28.5	26.7	28.6	26.4	49.7	34.7908	35.8	29.6
59.5	36.7	39.8	32	28.2	41	40.7	50	30.9	36.2	39.5	52.3	41.5	41.4	37.1	38.5	55.2	53.5	29.6	25.8	23.4	29.9	28.5	26.7	28.6	26.4	49.7	34.8004	35.8	29.6
59.5	36.7	39.8	32	28.2	41	40.7	50	30.9	36.2	39.5	52.4	41.5	41.4	37.1	38.5	55.2	53.5	29.6	25.8	23.4	29.9	28.5	26.7	28.7	26.4	49.7	34.8035	35.8	29.6
59.5	36.8	39.8	32	28.2	41	40.7	50	30.9	36.2	39.5	52.4	41.5	41.5	37.1	38.5	55.2	53.5	29.6	25.8	23.4	29.9	28.5	26.7	28.7	26.4	49.7	34.8054	35.9	29.6
59.5	36.8	39.8	32	28.2	41	40.7	50	30.9	36.2	39.5	52.4	41.5	41.5	37.1	38.5	55.2	53.5	29.6	25.8	23.4	29.9	28.5	26.7	28.7	26.4	49.7	34.8071	35.9	29.6
59.5	36.8	39.8	32	28.2	41	40.7	50	30.9	36.2	39.5	52.4	41.5	41.5	37.1	38.5	55.2	53.5	29.6	25.8	23.4	30	28.5	26.7	28.7	26.4	49.7	34.8203	35.9	29.6
59.5	36.8	39.8	32.1	28.2	41	40.7	50	30.9	36.2	39.5	52.5	41.6	41.5	37.1	38.5	55.2	53.6	29.6	25.8	23.4	30	28.5	26.7	28.7	26.4	49.7	34.8215	35.9	29.6
59.5	36.8	39.9	32.1	28.3	41	40.7	50	30.9	36.2	39.5	52.5	41.6	41.5	37.1	38.5	55.3	53.6	29.6	25.8	23.4	30	28.6	26.7	28.7	26.4	49.8	34.833	35.9	29.6
59.5	36.8	39.9	32.1	28.3	41	40.7	50	30.9	36.2	39.6	52.5	41.6	41.5	37.1	38.5	55.3	53.6	29.6	25.8	23.4	30	28.6	26.8	28.7	26.4	49.8	34.8347	35.9	29.6
59.5	36.8	39.9	32.1	28.3	41	40.7	50.1	30.9	36.2	39.6	52.6	41.6	41.5	37.1	38.5	55.3	53.6	29.6	25.8	23.4	30	28.6	26.8	28.7	26.4	49.8	34.8406	35.9	29.6
59.5	36.8	39.9	32.1	28.3	41	40.8	50.1	30.9	36.2	39.6	52.6	41.6	41.5	37.1	38.6	55.3	53.7	29.7	25.8	23.4	30	28.6	26.8	28.7	26.4	49.8	34.8433	35.9	29.7
59.5	36.8	39.9	32.1	28.3	41.1	40.8	50.1	30.9	36.3	39.6	52.6	41.6	41.5	37.1	38.6	55.3	53.7	29.7	25.8	23.4	30	28.6	26.8	28.7	26.4	49.8	34.8449	35.9	29.7
59.5	36.8	39.9	32.1	28.3	41.1	40.8	50.1	30.9	36.3	39.6	52.6	41.6	41.5	37.1	38.6	55.3	53.7	29.7	25.8	23.4	30	28.6	26.8	28.7	26.4	49.9	34.8733	35.9	29.7
59.5	36.8	39.9	32.1	28.3	41.1	40.8	50.2	30.9	36.3	39.6	52.6	41.6	41.5	37.1	38.6	55.3	53.9	29.7	25.8	23.4	30	28.6	26.8	28.7	26.5	49.9	34.8751	35.9	29.7
59.6	36.8	39.9	32.1	28.3	41.1	40.8	50.2	30.9	36.3	39.6	52.6	41.6	41.5	37.2	38.6	55.3	53.9	29.7	25.9	23.4	30	28.6	26.8	28.7	26.5	49.9	34.8764	35.9	29.7
59.6	36.8	39.9	32.1	28.3	41.1	40.8	50.2	30.9	36.3	39.6	52.7	41.6	41.5	37.2	38.6	55.4	53.9	29.7	25.9	23.4	30.1	28.6	26.8	28.7	26.5	49.9	34.8779	35.9	29.7
59.6	36.8	39.9	32.1	28.3	41.1	40.8	50.2	30.9	36.3	39.6	52.7	41.6	41.6	37.2	38.6	55.4	53.9	29.7	25.9	23.4	30.1	28.6	26.8	28.7	26.5	49.9	34.883	36	29.7
59.6	36.8	39.9	32.1	28.3	41.1	40.8	50.2	30.9	36.3	39.6	52.7	41.6	41.6	37.2	38.6	55.4	54	29.7	25.9	23.4	30.1	28.6	26.9	28.7	26.5	49.9	34.884	36	29.7
59.6	36.8	39.9	32.2	28.3	41.1	40.8	50.2	30.9	36.4	39.7	52.7	41.6	41.6	37.2	38.6	55.4	54	29.7	25.9	23.4	30.1	28.6	26.9	28.7	26.5	50	34.8843	36	29.7
59.6	36.8	39.9	32.2	28.3	41.1	40.8	50.2	31	36.4	39.7	52.7	41.6	41.6	37.2	38.6	55.4	54	29.7	25.9	23.4	30.1	28.6	26.9	28.7	26.5	50	34.8846	36	29.7
59.6	36.8	39.9	32.2	28.3	41.1	40.8	50.3	31	36.4	39.7	52.7	41.6	41.6	37.2	38.6	55.4	54	29.7	25.9	23.4	30.1	28.6	26.9	28.7	26.5	50	34.8968	36	29.7
59.6	36.8	40	32.2	28.3	41.1	40.8	50.3	31	36.4	39.7	52.8	41.6	41.6	37.2	38.7	55.4	54	29.7	25.9	23.4	30.1	28.6	26.9	28.7	26.5	50	34.8973	36	29.7
59.6	36.8	40	32.2	28.3	41.1	40.8	50.3	31	36.4	39.7	52.8	41.7	41.6	37.2	38.7	55.4	54	29.7	25.9	23.4	30.1	28.6	26.9	28.7	26.5	50.1	34.9118	36	29.7
59.6	36.8	40	32.2	28.3	41.2	40.8	50.3	31	36.4	39.7	52.8	41.7	41.6	37.2	38.7	55.4	54.1	29.7	25.9	23.4	30.1	28.6	26.9	28.7	26.5	50.1	34.9148	36	29.7
59.7	36.8	40	32.2	28.4	41.2	40.8	50.3	31	36.4	39.7	52.8	41.7	41.6	37.3	38.7	55.4	54.1	29.7	25.9	23.4	30.1	28.6	26.9	28.7	26.5	50.1	34.9222	36	29.7
59.7	36.8	40	32.2	28.4	41.2	40.8	50.3	31	36.4	39.7	52.9	41.7	41.6	37.3	38.7	55.5	54.2	29.7	25.9	23.4	30.1	28.6	26.9	28.7	26.5	50.2	34.9258	36	29.7
59.7	36.8	40	32.2	28.4	41.2	40.8	50.4	31	36.4	39.7	52.9	41.7	41.6	37.3	38.7	55.5	54.2	29.7	25.9	23.4	30.1	28.6	26.9	28.7	26.5	50.2	34.9289	36	29.7
59.7	36.8	40	32.2	28.4	41.2	40.8	50.4	31	36.4	39.7	52.9	41.7	41.6	37.3	38.7	55.5	54.2	29.7	25.9	23.4	30.1	28.6	26.9	28.8	26.5	50.2	34.9308	36	29.7
59.7	36.9	40	32.3	28.4	41.2	40.8	50.4	31	36.4	39.7	52.9	41.7	41.6	37.3	38.7	55.5	54.2	29.7	25.9	23.5	30.2	28.7	27	28.8	26.5	50.2	34.9486	36	29.7
59.7	36.9	40	32.3	28.4	41.2	40.8	50.4	31	36.4	39.7	52.9	41.7	41.6	37.3	38.7	55.5	54.2	29.7	25.9	23.5	30.2	28.7	27	28.8	26.5	50.2	34.953	36	29.8
59.7	36.9	40	32.3	28.4	41.2	40.8	50.4	31	36.5	39.7	52.9	41.7	41.6	37.3	38.7	55.5	54.3	29.7	25.9	23.5	30.2	28.7	27	28.8	26.5	50.2	34.9561	36	29.8
59.7	36.9	40	32.3	28.4	41.2	40.8	50.5	31	36.5	39.7	52.9	41.7	41.6	37.3	38.7	55.5	54.4	29.7	25.9	23.5	30.2	28.7	27	28.8	26.5	50.3	34.9957	36	29.8
59.7	36.9	40	32.3	28.4	41.2	40.8	50.5	31	36.5	39.8	53	41.7	41.6	37.3	38.7	55.5	54.4	29.7	25.9	23.5	30.2	28.7	27	28.8	26.5	50.3	34.9976	36	29.8
59.7	36.9	40	32.3	28.4	41.2	40.9	50.5	31	36.5	39.8	53	41.7	41.6	37.3	38.7	55.6	54.5	29.7	25.9	23.5	30.2	28.7	27	28.8	26.5	50.3	34.9977	36	29.8
59.7	36.9	40	32.3	28.4	41.2	40.9	50.5	31	36.5	39.8	53.1	41.7	41.7	37.3	38.7	55.6	54.5	29.7	25.9	23.5	30.2	28.7	27	28.8	26.5	50.3	34.9977	36	29.8
59.7	36.9	40	32.3	28.4	41.3	40.9	50.5	31	36.5	39.8	53.1	41.7	41.7	37.3	38.7	55.6	54.5	29.7	25.9	23.5	30.2	28.7	27	28.8	26.6	50.3	34.9993	36	29.8
59.7	36.9	40	32.3	28.4	41.3	40.9	50.5	31	36.5	39.8	53.1	41.7	41.7	37.3	38.8	55.6	54.5	29.7	25.9	23.5	30.2	28.7	27	28.8	26.6	50.4	35.0007	36	29.8
59.8	36.9	40	32.3	28.4	41.3	40.9	50.5	31	36.5	39.8	53.1	41.7	41.7	37.3	38.8	55.6	54.6	29.8	25.9	23.5	30.2	28.7	27	28.8	26.6	50.4	35.0009	36	29.8
59.8	36.9	40	32.3	28.4	41.3	40.9	50.6	31	36.5	39.8	53.1	41.7	41.7	37.3	38.8	55.6	54.7	29.8	25.9	23.5	30.3	28.8	27	28.9	26.6	50.4	35.0009	36	29.8
59.8	36.9	40	32.3	28.4	41.3	40.9	50.6	31	36.5	39.8	53.2	41.7	41.7	37.3	38.8	55.6	54.7	29.8	25.9	23.5	30.3	28.8	27	28.9	26.6	50.4	35.0009	36	29.8
59.8	36.9	40.1	32.3	28.4	41.3	40.9	50.6	31	36.5	39.8	53.2	41.7	41.7	37.3	38.8	55.6	54.7	29.8	25.9	23.5	30.3	28.8	27	28.9	26.6	50.5	35.0009	36	29.8
59.8	36.9	40.1	32.3	28.4	41.3	40.9	50.6	31	36.5	39.8	53.3	41.7	41.7	37.3	38.8	55.6	54.7	29.8	26	23.5	30.3	28.8	27	28.9	26.6	50.5	35.0009	36	29.8
59.8	36.9	40.1	32.3	28.4	41.3	40.9	50.6	31	36.5	39.8	53.3	41.8	41.7	37.3	38.8	55.6	54.7	29.8	26	23.5	30.3	28.8	27	28.9	26.6	50.5	35.0009	36	29.8
59.8	36.9	40.1	32.3	28.4	41.3	40.9	50.6	31.1	36.5	39.8	53.4	41.8	41.7	37.4	38.8	55.7	54.8	29.8	26	23.5	30.3	28.8	27	28.9	26.6	50.6	35.001	36	29.8
59.9	36.9	40.1	32.3	28.4	41.3	40.9	50.6	31.1	36.5	39.8	53.4	41.8	41.7	37.4	38.8	55.7	54.8	29.8	26	23.5	30.3	28.8	27	28.9	26.6	50.6	35.001	36	29.8
59.9	36.9	40.1	32.3	28.4	41.3	40.9	50.6	31.1	36.5	39.8	53.4	41.8	41.7	37.4	38.8	55.7	54.8	29.8	26	23.5	30.3	28.8	27	28.9	26.6	50.6	35.001	36	29.9
59.9	36.9	40.1	32.4	28.4	41.3	41	50.6	31.1	36.5	39.9	53.5	41.8	41.7	37.4	38.9	55.7	54.8	29.8	26	23.5	30.3	28.8	27	28.9	26.6	50.7	35.001	36	29.9
59.9	37	40.1	32.4	28.4	41.3	41	50.7	31.1	36.5	39.9	53.5	41.8	41.7	37.4	38.9	55.7	54.8	29.8	26	23.5	30.3	28.8	27	28.9	26.6	50.7	35.001	36	29.9
59.9	37	40.1	32.4	28.5	41.3	41	50.7	31.1	36.5	39.9	53.5	41.8	41.7	37.4	38.9	55.7	54.8	29.8	26	23.5	30.3	28.8	27	28.9	26.6	50.7	35.001	36	29.9
59.9	37	40.1	32.4	28.5	41.3	41	50.7	31.1	36.6	39.9	53.5	41.8	41.8	37.4	38.9	55.7	54.9	29.8	26	23.6	30.3	28.8	27	28.9	26.6	50.7	35.001	36.1	29.9
59.9	37	40.1	32.4	28.5	41.3	41	50.7	31.1	36.6	39.9	53.5	41.8	41.8	37.4	38.9	55.7	54.9	29.8	26	23.6	30.3	28.8	27.1	28.9	26.6	50.8	35.001	36.1	29.9
59.9	37	40.1	32.4	28.5	41.3	41	50.7	31.1	36.6	39.9	53.6	41.8	41.8	37.4	38.9	55.8	55	29.9	26	23.6	30.3	28.9	27.1	28.9	26.6	50.8	35.001	36.1	29.9
60	37	40.1	32.4	28.5	41.3	41	50.7	31.1	36.6	39.9	53.6	41.8	41.8	37.4	38.9	55.8	55	29.9	26	23.6	30.3	28.9	27.1	28.9	26.6	50.8	35.001	36.1	29.9
60	37	40.1	32.4	28.5	41.3	41	50.7	31.1	36.6	39.9	53.6	41.8	41.8	37.4	38.9	55.8	55	29.9	26	23.6	30.4	28.9	27.1	28.9	26.6	50.8	35.0965	36.1	29.9
60	37	40.1	32.4	28.5	41.3	41	50.8	31.1	36.6	39.9	53.6	41.9	41.8	37.4	38.9	55.8	55	29.9	26	23.6	30.4	28.9	27.1	28.9	26.6	50.8	35.0986	36.1	29.9
60	37	40.1	32.4	28.5	41.4	41	50.8	31.2	36.6	39.9	53.7	41.9	41.8	37.4	38.9	55.8	55	29.9	26	23.6	30.4	28.9	27.1	28.9	26.7	50.9	35.1031	36.1	29.9
60	37	40.1	32.4	28.5	41.4	41	50.8	31.2	36.6	40	53.8	41.9	41.8	37.4	38.9	55.8	55.1	29.9	26	23.6	30.4	28.9	27.1	28.9	26.7	50.9	35.1069	36.1	29.9
60	37	40.1	32.5	28.5	41.4	41	50.8	31.2	36.6	40	53.8	41.9	41.8	37.4	38.9	55.8	55.1	29.9	26	23.6	30.4	28.9	27.1	28.9	26.7	50.9	35.1108	36.1	29.9
60	37	40.1	32.5	28.5	41.4	41	50.8	31.2	36.6	40	53.8	41.9	41.9	37.5	38.9	55.8	55.1	29.9	26	23.6	30.4	28.9	27.1	29	26.7	50.9	35.1287	36.1	29.9
60	37	40.1	32.5	28.5	41.4	41	50.8	31.2	36.6	40	53.9	41.9	41.9	37.5	39	55.8	55.1	29.9	26	23.6	30.4	28.9	27.1	29	26.7	51	35.1351	36.1	29.9
60	37.1	40.1	32.5	28.5	41.4	41	50.8	31.2	36.7	40	53.9	41.9	41.9	37.5	39	55.8	55.1	29.9	26	23.6	30.4	28.9	27.1	29	26.7	51	35.138	36.1	29.9
60	37.1	40.1	32.5	28.5	41.4	41.1	50.9	31.2	36.7	40	53.9	41.9	41.9	37.5	39	55.8	55.1	29.9	26	23.6	30.5	29	27.1	29	26.7	51	35.142	36.1	29.9
60	37.1	40.2	32.5	28.5	41.4	41.1	50.9	31.2	36.7	40	53.9	41.9	41.9	37.5	39	55.9	55.2	29.9	26	23.6	30.5	29	27.2	29	26.7	51	35.169	36.1	29.9
60.1	37.1	40.2	32.5	28.5	41.4	41.1	50.9	31.2	36.7	40	53.9	41.9	41.9	37.5	39	55.9	55.2	29.9	26	23.6	30.5	29	27.2	29	26.7	51	35.2238	36.1	29.9
60.1	37.1	40.2	32.5	28.5	41.4	41.1	50.9	31.2	36.7	40	54	41.9	41.9	37.5	39	55.9	55.2	29.9	26	23.6	30.5	29	27.2	29	26.7	51.1	35.2367	36.1	29.9
60.1	37.1	40.2	32.5	28.5	41.4	41.1	50.9	31.2	36.7	40	54	41.9	41.9	37.5	39	55.9	55.4	29.9	26	23.6	30.5	29	27.2	29	26.7	51.1	35.2373	36.1	29.9
60.1	37.1	40.2	32.5	28.6	41.4	41.1	50.9	31.2	36.7	40	54	42	41.9	37.5	39	55.9	55.4	29.9	26	23.6	30.5	29	27.2	29	26.7	51.1	35.2478	36.1	29.9
60.1	37.1	40.2	32.5	28.6	41.4	41.1	50.9	31.2	36.8	40	54.1	42	41.9	37.5	39	56	55.4	29.9	26	23.6	30.5	29	27.3	29	26.7	51.1	35.2728	36.1	30
60.1	37.1	40.2	32.5	28.6	41.4	41.1	51	31.2	36.8	40	54.1	42	41.9	37.5	39	56	55.4	29.9	26	23.6	30.5	29	27.3	29	26.7	51.1	35.2813	36.1	30
60.1	37.1	40.2	32.5	28.6	41.4	41.2	51	31.2	36.8	40	54.1	42	41.9	37.5	39	56	55.4	29.9	26	23.6	30.5	29	27.3	29	26.7	51.1	35.2946	36.1	30
60.1	37.1	40.2	32.6	28.6	41.4	41.2	51	31.2	36.8	40	54.1	42	41.9	37.5	39	56	55.4	29.9	26.1	23.6	30.5	29	27.3	29	26.7	51.1	35.3	36.2	30
60.2	37.1	40.2	32.6	28.6	41.5	41.2	51	31.2	36.8	40	54.1	42	42	37.5	39	56	55.5	29.9	26.1	23.6	30.5	29	27.3	29	26.7	51.2	35.3153	36.2	30
60.2	37.1	40.2	32.6	28.6	41.5	41.2	51	31.3	36.8	40	54.2	42	42	37.5	39	56	55.5	29.9	26.1	23.6	30.5	29	27.3	29	26.7	51.2	35.3236	36.2	30
60.2	37.1	40.2	32.6	28.6	41.5	41.2	51	31.3	36.8	40.1	54.2	42	42	37.5	39	56	55.5	29.9	26.1	23.6	30.5	29	27.3	29	26.7	51.2	35.3313	36.2	30
60.2	37.2	40.2	32.6	28.6	41.5	41.2	51	31.3	36.8	40.1	54.4	42	42	37.5	39	56	55.5	30	26.1	23.6	30.5	29	27.3	29	26.7	51.3	35.3388	36.2	30
60.2	37.2	40.2	32.6	28.6	41.5	41.2	51	31.3	36.8	40.1	54.4	42	42	37.6	39	56	55.6	30	26.1	23.6	30.5	29	27.3	29	26.7	51.3	35.3463	36.2	30
60.3	37.2	40.2	32.6	28.6	41.5	41.2	51	31.3	36.8	40.1	54.4	42	42	37.6	39	56	55.6	30	26.1	23.6	30.5	29	27.3	29	26.7	51.3	35.3466	36.2	30
60.3	37.2	40.2	32.6	28.6	41.5	41.2	51.1	31.3	36.8	40.1	54.4	42	42	37.6	39	56	55.6	30	26.1	23.7	30.5	29	27.3	29	26.7	51.4	35.3558	36.2	30
60.3	37.2	40.2	32.6	28.6	41.5	41.2	51.1	31.3	36.8	40.1	54.4	42	42	37.6	39	56	55.6	30	26.1	23.7	30.6	29	27.3	29.1	26.7	51.4	35.3559	36.2	30
60.3	37.2	40.2	32.6	28.6	41.5	41.2	51.1	31.3	36.8	40.1	54.5	42	42	37.6	39	56	55.6	30	26.1	23.7	30.6	29	27.3	29.1	26.8	51.4	35.3648	36.2	30
60.3	37.2	40.2	32.6	28.6	41.5	41.2	51.1	31.3	36.8	40.1	54.5	42	42	37.6	39	56.1	55.7	30	26.1	23.7	30.6	29	27.3	29.1	26.8	51.4	35.3853	36.2	30
60.3	37.2	40.2	32.6	28.6	41.5	41.2	51.1	31.3	36.8	40.1	54.5	42	42	37.6	39	56.1	55.7	30	26.1	23.7	30.6	29	27.3	29.1	26.8	51.4	35.3909	36.2	30
60.3	37.2	40.3	32.7	28.6	41.5	41.3	51.1	31.3	36.8	40.1	54.5	42	42	37.6	39	56.1	55.7	30	26.1	23.7	30.6	29.1	27.4	29.1	26.8	51.4	35.3923	36.3	30
60.3	37.2	40.3	32.7	28.6	41.5	41.3	51.1	31.3	36.8	40.1	54.6	42	42	37.6	39.1	56.1	55.7	30	26.1	23.7	30.6	29.1	27.4	29.1	26.8	51.5	35.4183	36.3	30
60.3	37.2	40.3	32.7	28.6	41.5	41.3	51.1	31.3	36.9	40.1	54.6	42	42	37.6	39.1	56.1	55.8	30	26.1	23.7	30.6	29.1	27.4	29.1	26.8	51.5	35.4188	36.3	30
60.3	37.2	40.3	32.7	28.6	41.6	41.3	51.1	31.3	36.9	40.2	54.6	42	42	37.6	39.1	56.1	55.8	30	26.1	23.7	30.6	29.1	27.4	29.1	26.8	51.5	35.4372	36.3	30
60.3	37.2	40.3	32.7	28.6	41.6	41.3	51.2	31.3	36.9	40.2	54.7	42	42.1	37.6	39.1	56.1	55.9	30	26.1	23.7	30.6	29.1	27.4	29.1	26.8	51.5	35.4527	36.3	30
[truncated: 4,404 more rows]

## Sheet: Fig. 1D
Change in minimum Feret diameter
	CTRL			HYPO
	ratio	err	n	ratio	err	n
7d/NI	-19.1	0.394094	5578	-26.7	0.40593	6401
14d/NI	-14.9	0.418113	5722	-22.2	0.50159	5823
28d/NI	-14.9	0.472417	3880	-22.2	0.47558	5725
2m/NI	-10.6	0.570201	4376	-20	0.46337	5002
How these data were calculated:
	(statistics on data from figure 1C)
	CTRL					HYPO
	mean Sd	err	n		ratio	mean Sd	err	n		ratio
NI	47	0.15	5312	NI/NI	1	45	0.16	4113	NI/NI	1
7d	38	0.14	5578	7d/NI	0.808511	33	0.14	6401	7d/NI	0.733333
14d	40	0.13	5722	14d/NI	0.851064	35	0.17	5823	14d/NI	0.777778
28d	40	0.18	3880	28d/NI	0.851064	35	0.13	5725	28d/NI	0.777778
2m	42	0.19	4376	2m/NI	0.893617	36	0.16	5002	2m/NI	0.00628821
To calculate the error of the ratio, we used the following formula:
for A = B/C
error of A is dA = sqrt ( (dB/B)2 + (dC/C)2 ) * A
where
dA for error value of A
dB for error value of B
dC for error value of C
	CTRL		HYPO
	err	(err/mean)^2	err	(err/mean)^2			err of RATIO
NI	0.15	1.01856e-05	0.16	1.2642e-05			CTRL	HYPO
7d	0.14	1.35734e-05	0.14	1.79982e-05		7d/NI	0.00394094	0.00405926
14d	0.13	1.05625e-05	0.17	2.35918e-05		14d/Ni	0.00418113	0.00501591
28d	0.18	2.025e-05	0.13	1.37959e-05		28d/Ni	0.00472417	0.00475576
2m	0.19	2.04649e-05	0.16	1.97531e-05		2m/Ni	0.00570201	3.64223e-05
		CTRL					HYPO
		ratio	err of RATIO	n			ratio	err of RATIO	n
	NI	1	0	5312		NI	1	0	4113
	7d	0.808511	0.00394094	5578		7d	0.733333	0.00405926	6401
	14d	0.851064	0.00418113	5722		14d	0.777778	0.00501591	5823
	28d	0.851064	0.00472417	3880		28d	0.777778	0.00475576	5725
	2m	0.893617	0.00570201	4376		2m	0.00628821	0.00463372	5002
change in percentage		CTRL					HYPO
		mean	err	N			mean	err	N
	NI	1	0	5312		NI	1	0	4113
	7d	-19.1489	0.394094	5578		7d	-26.6667	0.405926	6401
	14d	-14.8936	0.418113	5722		14d	-22.2222	0.501591	5823
	28d	-14.8936	0.472417	3880		28d	-22.2222	0.475576	5725
	2m	-10.6383	0.570201	4376		2m	-99.3712	0.463372	5002

## Sheet: Fig. 2E
scRNAseq analysis: Whole tissue integrated data
Proportion of each population for each sample
		number of cells													% of sample
		Cluster													Cluster
		1	2	3	4	5	6	7	8	9	tot sample				1	2	3	4	5	6	7	8	9	tot sample
NI	CTRL (C)	844	803	273	48	4	1	171	83	76	2303		NI	CTRL (C)	36.6479	34.8676	11.8541	2.08424	0.173686	0.0434216	7.4251	3.60399	3.30004	100
	HYPO (H)	278	377	86	23	15	0	99	143	34	1055			HYPO (H)	26.3507	35.7346	8.15166	2.18009	1.4218	0	9.38389	13.5545	3.22275	100
5d	CTRL (C)	78	190	342	2115	1129	651	195	15	137	4852		5d	CTRL (C)	1.60758	3.91591	7.04864	43.5903	23.2688	13.4171	4.01896	0.309151	2.82358	100
	HYPO (H)	84	307	74	535	1402	1393	393	9	115	4312			HYPO (H)	1.94805	7.11967	1.71614	12.4072	32.5139	32.3052	9.1141	0.20872	2.66698	100
14d	CTRL (C)	1671	1911	2025	253	260	15	234	184	35	6588		14d	CTRL (C)	25.3643	29.0073	30.7377	3.84032	3.94657	0.227687	3.55191	2.79296	0.531269	100
	HYPO (H)	1264	568	667	257	307	43	153	32	8	3299			HYPO (H)	38.3146	17.2173	20.2182	7.79024	9.30585	1.30343	4.63777	0.969991	0.242498	100
	tot Cluster	4219	4156	3467	3231	3117	2103	1245	466	405	22409			Population	FAPs	FAPs	Endo/Mesench/SMC	Lymphoid cells	Mono/Macrophages	FAPs	Myogenic	Myocytes	Mixed Immune cells	600
														Population
														%	FAPs	Endo/Mesench/SMCs	Lymphoid cells	Mono/Macrophages	Mixed immune cellls	Myogenic progenitors	Myocytes	tot
													NI	CTRL (C)	71.5588	11.8541	2.08424	0.173686	3.30004	7.4251	3.60399	100
														HYPO (H)	62.0853	8.15166	2.18009	1.4218	3.22275	9.38389	13.5545	100
													5d	CTRL (C)	18.9406	7.04864	43.5903	23.2688	2.82358	4.01896	0.309151	100
														HYPO (H)	41.3729	1.71614	12.4072	32.5139	2.66698	9.1141	0.20872	100
													14d	CTRL (C)	54.5993	30.7377	3.84032	3.94657	0.531269	3.55191	2.79296	100
														HYPO (H)	56.8354	20.2182	7.79024	9.30585	0.242498	4.63777	0.969991	100

## Sheet: Fig. 3D
scRNAseq analysis: Myogenic lineage CTRL data
Proportion of cells in each cluster for each sample
		number of cells									% of sample
		Cluster									Cluster
		1	2	3	4	5	6				1	2	3	4	5	6
	label	Myocytes	Proliferating cells	Myod1+ I	Myod1+ II	Myocytes II	Quiescent/ Activated cells	tot sample		label	Myocytes	Proliferating cells	Myod1+ I	Myod1+ II	Myocytes II	Quiescent/ Activated cells	tot sample
	NI	65	0	5	61	20	12	163		NI	39.8773	0	3.06748	37.4233	12.2699	7.36196	100
	5d	11	158	2	19	4	7	201		5d	5.47264	78.607	0.995025	9.45274	1.99005	3.48259	100
	14d	105	11	111	30	65	22	344		14d	30.5233	3.19767	32.2674	8.72093	18.8953	6.39535	100
	tot Cluster	181	169	118	110	89	41	708

## Sheet: Fig. 3G
scRNAseq analysis: Myogenic lineage HYPO data
Proportion of cells in each cluster for each sample
		number of cells							% of sample
		Cluster							Cluster
		1	2	3	4				1	2	3	4
	label	Proliferating I	Proliferating II	Myocytes	Myod1+ I	tot sample		label	Proliferating I	Proliferating II	Myocytes	Myod1+ I	tot sample
	NI	1	18	138	51	208		NI	0.480769	8.65385	66.3462	24.5192	100
	5d	210	173	9	7	399		5d	52.6316	43.3584	2.25564	1.75439	100
	14d	18	30	30	70	148		14d	12.1622	20.2703	20.2703	47.2973	100
	tot Cluster	229	221	177	128	755

## Sheet: Fig. 4B
scRNAseq analysis: Myogenic lineage integrated data
Proportion of cells in each cluster for each sample
		number of cells									% of sample
		Cluster									Cluster
		1	2	3	4	5					1	2	3	4	5
	label	Myocytes	Proliferating cells II	Myod1+ cells	Proliferating I	Q/A	tot sample			label	Myocytes	Proliferating cells II	Myod1+ cells	Proliferating I	Q/A	tot sample
NI	CTRL (C)	83	2	66	0	12	163		NI	CTRL (C)	50.9202	1.22699	40.4908	0	7.36196	100
	HYPO (H)	138	1	52	0	17	208			HYPO (H)	66.3462	0.480769	25	0	8.17308	100
5d	CTRL (C)	14	78	19	85	5	201		5d	CTRL (C)	6.96517	38.806	9.45274	42.2886	2.48756	100
	HYPO (H)	9	190	8	179	13	399			HYPO (H)	2.25564	47.619	2.00501	44.8622	3.25815	100
14d	CTRL (C)	164	25	131	2	22	344		14d	CTRL (C)	47.6744	7.26744	38.0814	0.581395	6.39535	100
	HYPO (H)	30	53	41	12	12	148			HYPO (H)	20.2703	35.8108	27.7027	8.10811	8.10811	100
		235	81	137	85	34	572

## Sheet: Fig. 4C
Differential gene expression for selected genes between HYPO and CTRL samples at different timepoint in different clusters, integrated myogenic dataset
	NI						5d						14d
	Cluster 1	FC		Cluster 5	FC		Cluster 2	FC		Cluster 2	FC		Cluster 1	FC
	Gpd1	2.8		Myh1	14		Myh8	-16.42		C1qa	11		Car3	6.8
	Cs	2.9		Myh3	18.7		Myh3	-11.8		C1qb	14		Pvalb	-1.7
	Car3	-1.5		Cdkn1c	-12.5		Myf6	-5.26		C1qc	10.1		Acta1	2.2
	Myh4	-3.4		Myog	-103.9		Cdkn2a	6.3		H2-Eb1	2.3		Actc1	-2.15
	Myl4	8.99		Cdk6	16.6		Cdkn1c	-2.2		H2-Aa	1.6		Mymx	2.1
	Myh3	370.9		Myod1	-9.1		Ccnd3	-3.46		Ctsb	1.7		Mymk	5
				Jun	5.1		Myog	-3		Ctss	7.4		Myh4	-140.6
				Fos	27		Cdk6	-1.3					Myh1	103
				Pax7	2.4		Myod1	-4.5					Myh3	-5.3
													Myf6	-7.7
													Myog	2.6

## Sheet: Fig. 4F
scRNAseq analysis: Myogenic lineage CTRL data
Number of cells in each Monocle state, CTRL myogenic dataset
		number of cells									% of sample
		State									State
		1	2	3	4	5	tot sample				1	2	3	4	5	tot sample
	NI	81	2	9	71	0	163			NI	49.6933	1.22699	5.52147	43.5583	0	100
	5d	10	6	2	21	162	201			5d	4.97512	2.98507	0.995025	10.4478	80.597	100
	14d	157	11	24	133	19	344			14d	45.6395	3.19767	6.97674	38.6628	5.52326	100
	tot state	248	19	35	225	181	708

## Sheet: Fig. 4G
scRNAseq analysis: Myogenic lineage CTRL data
Distribution of cells from each Monocle state in different timepoints, CTRL myogenic dataset
		% of state
		State
		1	2	3	4	5
	NI	32.7	10.5	25.7	31.6	0
	5d	4	31.6	5.7	9.3	89.5
	14d	63.3	57.9	68.6	59.1	10.5
	tot state	100	100	100	100	100

## Sheet: Fig. 4H
Expression level for selected genes in different states, CTRL myogenic dataset
Gene	Pax7					Cd34					Actc1					Myh3					Myh8					Myh1					Myh4
State	1	2	3	4	5	1	2	3	4	5	1	2	3	4	5	1	2	3	4	5	1	2	3	4	5	1	2	3	4	5	1	2	3	4	5
	0	0	0	0	0	0	7	0	0	0	11.2605	6.9895	12.865	0	0	7.6	0	13	0	6.5	0	0	7.8	0	0	8.6	0	0	0	0	9.1	12	0	0	6.5
	0	0	9.2	0	0	0	0	0	0	0	7.86931	0	0	0	0	0	0	0	0	0	0	0	0	0	0	7.9	7.6	0	0	0	12	10	9.2	0	5.4
	0	0	9.3	0	9.9	0	0	0	0	0	0	11.7125	0	0	0	0	11	0	0	0	0	11	0	0	0	0	12	0	0	0	10	7.1	8.3	0	0
	0	8.4	9.3	0	0	0	0	0	0	0	0	9.38106	9.27836	0	0	0	0	0	0	0	0	0	0	0	0	0	0	0	0	0	11	11	10	0	0
	0	0	0	0	6.6	0	0	6.6	0	0	0	0	6.63557	0	0	0	0	0	0	0	0	0	0	0	0	0	0	13	0	0	11	12	12	0	0
	0	0	8.1	0	0	0	0	0	0	0	0	0	0	0	0	0	0	0	0	0	0	0	0	0	0	8.9	0	0	0	0	11	12	0	0	0
	0	0	11	0	7.8	0	8.7	0	0	0	0	13.0992	0	0	0	0	0	0	0	0	0	0	0	0	0	9.2	0	9.5	0	0	12	13	0	0	6.8
	0	0	0	0	0	0	0	0	0	0	0	0	0	0	0	0	0	0	0	0	0	10	0	0	0	0	11	13	0	0	13	10	10	0	0
	0	0	0	0	0	0	7.3	0	0	0	0	7.32325	0	0	0	0	0	0	0	0	0	0	0	0	0	0	0	0	0	0	10	11	0	0	0
	0	9.2	9.2	0	6.2	0	9.2	0	0	6.8	0	0	0	0	5.24184	0	0	0	0	0	0	0	0	0	0	0	0	0	0	0	9.9	0	10	0	0
	0	0	0	0	0	0	9.2	0	0	0	8.62377	0	0	0	0	0	0	0	0	0	0	0	0	0	0	0	0	0	0	0	8.6	11	8.8	8.6	0
	0	0	0	0	6.4	0	0	0	0	0	9.08287	0	0	0	0	0	0	0	0	0	0	0	0	0	0	0	12	0	0	0	9.1	0	0	0	0
	0	0	0	9.9	0	0	0	6.3	9.9	0	8.33381	8.46601	0	0	10.3604	0	0	0	0	0	0	0	6.3	0	0	8.3	0	9.1	0	0	13	9	12	0	0
	0	6.1	0	0	0	0	6.1	0	8.7	0	0	6.08717	0	0	0	0	0	0	0	0	0	0	0	0	0	9.6	8.4	0	0	0	15	13	0	0	0
	0	0	0	0	0	0	9.6	0	0	0	9.62203	9.59567	8.68286	0	0	0	0	8.7	0	0	0	0	0	0	0	0	0	7.7	0	0	15	8.6	19	0	0
	0	0	0	0	9.5	0	0	0	0	0	0	0	0	0	0	0	0	0	0	0	0	0	0	0	0	0	8.1	0	0	0	0	0	12	0	0
	0	0	8.2	0	8.6	0	0	0	0	0	9.79407	0	0	0	0	0	0	0	0	0	0	0	0	0	6.6	0	0	8.2	0	0	14	9.7	9.2	0	0
	0	0	9	0	0	0	0	0	0	0	11.7871	4.73713	0	0	0	0	0	0	0	0	0	0	0	0	0	0	0	0	0	0	8	12	0	0	0
	0	0	0	0	7.1	0	0	0	0	0	12.2189	0	0	0	0	0	0	0	0	0	0	0	0	0	0	0	0	0	0	0	12	10	12	0	0
	0		0	0	6.2	0		9.2	0	0	0		0	0	0	0		0	0	0	0		0	0	0	0		0	0	0	11		0	0	0
	0		0	0	8.7	0		5.6	0	7.7	0		7.85391	0	0	0		5.6	0	0	0		0	0	0	10		12	0	0	0		11	0	0
	0		9.1	0	0	0		0	0	0	8.75914		0	0	0	0		0	0	0	0		0	0	0	0		0	0	0	9.2		0	0	0
	0		0	0	6.8	0		0	0	0	0		0	0	0	0		0	0	0	0		0	0	0	0		0	0	0	17		0	0	5.8
	0		10	0	0	0		0	0	0	0		0	0	9.89598	0		0	0	9.1	0		0	0	0	11		9.2	0	7.9	13		0	0	0
	0		9.2	0	0	0		0	0	0	11.0382		0	0	0	0		0	0	0	0		0	0	0	0		0	0	0	13		0	0	0
	0		0	0	0	0		0	0	0	11.452		8.6137	0	0	0		0	0	0	0		0	0	0	0		0	0	0	13		0	7.3	0
	0		0	0	0	0		5.8	0	6	0		8.92817	0	0	0		0	0	0	0		0	0	0	0		8.1	0	0	14		9.6	7.5	0
	0		0	0	0	0		0	0	0	0		0	0	0	0		0	0	0	0		0	0	0	11		0	0	0	13		0	0	0
	0		0	0	7.4	0		0	0	6.4	9.93563		0	0	0	0		0	0	0	0		0	0	0	0		0	0	0	12		0	0	0
	0		0	0	0	0		0	0	0	7.15576		0	0	0	0		0	0	0	0		0	0	0	0		0	0	0	11		0	0	0
	0		9.9	0	6.7	0		9.9	0	0	9.12339		0	0	0	0		0	0	0	0		0	0	0	0		0	0	0	11		0	0	0
	0		0	0	0	0		0	0	0	0		0	6.8651	7.17023	0		0	0	6.2	0		0	0	0	0		0	0	0	13		0	11	0
	0		10	0	5.9	0		8.4	0	0	7.31042		0	8.0981	0	0		0	0	0	0		0	0	0	10		0	8.1	0	11		0	0	0
	0		0	0	6.2	0		0	0	0	10.1757		0	0	0	0		0	0	0	0		0	0	0	9.6		0	0	0	0		11	0	0
	0		10	0	9.5	0		0	7.5	0	0		0	0	0	0		0	0	0	0		0	0	0	9.3		0	0	0	11		0	7.5	0
	0			0	0	0			0	0	10.1199			0	0	0			0	0	0			0	0	0			0	0	14			0	0
	0			0	0	0			0	0	8.47224			0	0	0			0	0	0			0	0	0			0	0	11			0	0
	0			0	5	0			0	0	0			0	4.968	0			0	0	0			0	0	0			0	0	12			8.2	0
	0			0	0	0			0	0	0			7.84307	0	0			0	0	0			0	0	0			0	0	15			8.8	0
	0			0	5.4	0			0	0	0			7.80122	0	0			0	0	0			0	0	15			0	0	0			7.8	0
	0			0	0	0			0	0	0			0	0	0			0	0	0			0	0	0			0	0	13			0	0
	0			0	0	0			0	0	0			0	0	0			0	0	0			0	0	9.8			0	0	15			0	0
	0			0	0	0			0	0	7.42619			0	0	0			0	0	0			0	0	0			0	0	11			8.8	0
	0			0	0	0			0	0	8.15232			0	0	0			0	0	0			0	0	0			0	0	11			11	0
	0			0	0	0			7.5	0	0			7.4581	0	0			0	0	0			0	0	10			6.5	0	0			0	0
	0			0	0	0			0	0	11.5814			0	0	0			0	0	0			0	0	0			7.6	0	11			0	0
	0			0	8.4	0			7.2	0	10.8759			0	0	0			0	0	0			0	0	0			9.5	0	9.8			11	0
	0			0	7.9	0			0	0	11.6942			0	0	0			0	0	0			0	0	9.4			0	6.9	9.9			0	8.9
	0			0	0	0			0	0	0			0	0	0			0	0	0			0	0	0			0	0	13			0	0
	0			0	7.9	0			7.4	0	12.077			0	0	0			0	0	0			0	0	0			0	0	13			0	0
	0			0	8.8	0			0	0	0			0	0	0			0	0	0			0	0	11			0	0	16			6.7	7.8
	0			0	9	0			0	0	0			8.66255	0	0			0	0	0			0	0	0			0	0	11			12	0
	0			0	7.1	0			0	4.8	9.0614			0	0	0			0	0	0			0	0	8.1			0	0	13			0	4.8
	0			0	6.4	0			0	0	9.7309			0	0	0			0	0	0			0	0	0			0	0	8.4			7.1	0
	0			0	0	0			0	0	9.80777			0	6.28349	0			0	0	0			0	0	11			0	0	11			0	0
	0			0	8.4	0			0	0	8.37226			0	0	0			0	0	0			0	0	0			0	0	12			0	9
	0			0	0	0			0	0	8.93681			7.73526	0	0			0	0	0			0	0	0			0	0	12			7.7	0
	0			0	0	0			0	0	12.2729			0	0	0			0	0	0			0	0	0			6.7	0	14			0	0
	0			0	0	7.1			0	0	7.13722			0	0	0			0	0	0			0	0	0			0	0	10			7.3	0
	0			0	0	0			0	0	9.77976			0	10.4281	0			0	0	0			0	0	7.2			0	0	11			0	0
	0			0	8.3	8.4			0	0	10.5929			0	0	0			0	0	0			0	0	7.4			0	0	9.4			0	0
	0			0	9.7	0			0	0	0			0	0	0			0	0	0			0	0	0			0	0	10			0	0
	0			0	0	0			0	0	0			0	12.3482	0			0	10	0			0	6	11			0	6	7.2			0	6
	0			0	0	0			0	0	0			0	0	0			0	0	0			0	0	8.4			0	0	9.7			0	0
	0			0	0	0			0	0	9.77629			0	0	0			0	0	0			0	0	0			0	0	12			0	10
	0			0	0	0			0	0	8.66765			0	0	0			0	0	0			0	0	0			0	0	11			0	7.6
	0			0	8.2	0			0	0	10.2015			7.81409	0	0			0	0	0			0	0	10			0	0	0			0	0
	0			0	9	0			0	6.2	7.25923			0	0	0			0	0	0			0	0	0			0	0	12			9	0
	0			0	7.5	0			0	0	0			0	0	0			0	0	0			0	0	0			0	0	14			0	0
	0			0	9.6	0			0	0	0			0	0	0			0	0	0			0	0	11			0	0	10			0	0
	0			0	0	0			0	0	0			0	0	0			0	0	0			0	0	14			0	0	12			0	0
	0			0	0	0			0	0	11.4223			0	11.2129	0			0	0	0			0	0	0			0	0	13			0	0
	0			0	0	0			0	0	8.37964			0	0	0			0	0	0			0	0	0			0	6.6	13			0	0
	0			0	7.6	8.6			0	0	0			0	0	0			0	0	0			0	0	11			0	0	0			11	0
	0			0	7.8	0			8.8	0	0			0	0	0			0	0	0			0	0	0			0	0	11			0	0
	0			0	6.2	0			0	0	9.51885			0	8.46302	0			0	7.1	0			0	0	0			0	0	14			7.7	0
	0			0	6.8	0			0	0	0			0	0	0			0	0	0			0	0	0			7.7	0	11			0	0
	0			0	8.1	0			0	0	0			0	0	0			0	0	0			0	0	0			0	0	16			8.3	0
	0			0	0	0			7.9	0	0			7.92275	7.49612	0			0	0	0			0	0	0			0	0	13			0	0
	0			0	9.4	0			7.1	0	0			0	0	0			0	0	0			0	0	0			7.1	0	13			0	0
	0			0	8.5	0			8.1	0	0			0	0	0			0	6.9	0			0	0	0			0	0	12			0	0
	0			0	0	0			0	0	0			0	0	0			0	0	0			0	0	0			0	0	17			0	0
	0			0	0	0			0	0	0			0	0	0			0	0	0			0	0	0			9.6	0	15			0	0
	0			0	5.9	9.2			0	5.9	0			0	0	0			0	0	0			0	0	0			0	0	13			0	0
	0			0	0	0			0	0	0			7.69868	11.8785	0			0	11	0			0	0	8.1			0	5.7	0			0	0
	0			0	7.1	12			0	0	10.8095			0	0	0			0	0	0			0	0	0			0	0	17			8.1	0
	0			0	0	0			0	0	0			0	0	0			0	0	0			0	0	9.9			7	0	10			0	0
	0			0	5.6	0			0	0	10.3402			0	0	0			0	0	0			0	0	10			0	0	0			0	0
	0			0	0	0			0	0	10.8772			0	0	0			0	0	0			0	0	0			0	0	9.5			0	0
	0			0	7.4	0			0	0	7.93431			0	0	0			0	0	0			0	0	0			0	0	9.9			0	0
	0			0	0	0			0	0	10.6517			0	0	0			0	0	0			0	0	0			0	0	12			0	7.2
	0			0	0	0			0	0	10.5875			0	0	0			0	0	0			0	0	0			7.2	0	11			0	0
	0			0	0	0			0	0	0			0	0	0			0	0	0			0	0	9			0	0	8			0	0
	0			0	7.4	8			0	0	10.2952			0	0	0			0	0	0			0	0	0			0	0	9			0	0
	0			0	4.9	0			0	0	0			0	0	0			0	0	0			0	0	17			8.7	0	16			0	0
	0			0	8	0			8.8	0	0			0	0	0			0	0	0			0	0	9.4			0	0	9.4			0	0
	0			0	7	0			0	0	0			0	0	0			0	0	0			0	0	0			0	0	14			9.9	0
	0			0	5.7	0			0	0	0			0	0	0			0	0	0			0	0	0			8.4	0	12			8.4	0
	0			0	0	9.8			0	0	0			0	0	0			0	0	0			0	0	0			0	0	13			10	0
	0			0	4.6	0			0	0	0			0	0	0			0	0	0			0	0	0			0	0	15			7.7	0
	0			0	8.6	0			0	0	8.22763			6.70877	0	0			0	0	0			0	0	0			0	0	9.8			0	0
	0			0	6.6	0			0	0	0			0	0	0			0	0	0			0	0	12			0	0	0			0	0
	0			0	0	0			8.1	0	0			0	0	0			0	0	0			0	0	0			0	0	13			0	0
	0			0	6	0			0	0	9.4468			0	0	0			0	0	0			0	0	0			0	0	14			0	0
	0			0	0	0			0	0	0			0	0	0			0	0	0			0	0	11			0	0	0			0	0
	0			0	8.9	7.6			0	0	0			0	0	0			0	0	0			0	0	7.6			7.4	0	8.6			0	0
	0			0	0	10			0	0	0			0	0	0			0	0	0			0	0	12			0	0	0			7.5	8.2
	0			0	0	0			0	0	8.49704			0	0	0			0	0	0			0	0	0			0	0	9.9			0	0
	0			0	6.4	0			0	0	10.4061			0	0	0			0	6.4	0			0	0	0			0	0	0			0	0
	0			0	6.3	0			0	0	0			0	0	0			0	0	0			0	0	0			0	0	0			0	0
	0			0	6.3	0			0	0	0			0	0	0			0	0	0			0	0	0			0	0	11			10	6.3
	0			0	0	0			0	0	0			0	0	0			0	0	0			0	0	0			0	0	10			0	0
	0			0	7.5	0			0	0	9.25434			0	0	0			0	0	0			0	0	7.3			0	0	9.6			0	0
	0			0	5.8	0			0	0	0			0	0	0			0	0	0			0	0	0			0	0	13			8.5	0
	0			0	0	0			0	0	0			0	0	0			0	0	0			0	0	12			0	0	0			0	0
	0			0	0	0			0	0	0			0	0	0			0	0	0			0	0	0			0	0	14			0	0
	0			0	8.3	0			0	0	0			0	0	0			0	0	0			0	0	0			0	0	10			0	0
	0			0	0	0			0	0	7.33551			0	8.37851	0			0	6.4	0			0	0	9.4			0	0	13			0	6.4
	0			0	6.9	0			0	0	0			0	6.92581	0			0	0	0			0	0	13			0	0	16			0	0
	0			0	7.7	0			0	0	0			0	0	0			0	0	0			0	0	0			0	0	0			0	0
	0			0	0	0			0	0	0			7.86413	0	0			0	0	0			0	0	0			0	0	14			0	0
	0			0	0	0			0	0	0			0	0	0			0	0	0			0	0	0			0	0	16			0	0
	0			0	0	0			0	0	0			0	0	0			0	0	11			0	0	14			8.4	0	18			0	0
	0			0	4.5	9.5			0	0	9.48547			0	0	0			0	0	0			0	0	9.5			0	0	13			0	0
	0			0	0	0			0	0	0			0	0	0			0	0	0			0	0	14			0	0	10			0	0
	0			0	5.5	0			0	0	12.064			0	0	0			0	0	0			0	0	0			0	0	12			0	0
	0			0	6.7	0			0	0	0			8.94794	0	0			0	0	0			0	0	0			0	0	14			0	0
	0			0	9.1	0			0	0	0			0	0	0			0	0	0			0	0	0			0	0	17			0	0
	0			0	6.7	0			0	0	10.6253			0	0	0			0	0	0			0	6.7	0			0	0	11			9.1	0
	0			0	0	0			9.3	0	0			0	6.91441	0			0	0	0			0	0	13			0	0	13			7.7	0
	0			0	0	0			6.4	0	0			0	0	0			0	0	0			0	0	0			0	0	12			0	0
	0			0	0	0			0	0	0			0	0	0			0	0	0			0	0	0			7.4	0	14			0	0
	0			0	0	8.3			0	0	0			0	0	0			0	0	0			0	0	12			0	0	9.3			11	0
	0			0	0	0			7.2	0	0			0	0	0			0	0	0			0	0	0			0	0	15			0	0
	0			7.3	0	0			0	0	8.46906			0	0	0			0	0	0			0	0	11			7.3	0	13			0	5
	0			0	0	0			0	0	8.76153			9.56924	0	0			0	0	0			0	0	0			0	0	10			8.6	0
	0			0	7.2	0			0	0	0			0	0	0			0	0	0			0	0	0			0	0	11			0	0
	0			0	7.7	0			0	0	11.9054			7.79803	0	0			0	0	0			0	0	8.5			0	0	9.1			9.4	0
	0			0	0	0			0	0	9.7485			0	0	0			0	0	0			0	0	0			0	0	13			0	0
	0			0	0	0			0	0	0			9.25235	9.3645	0			0	0	0			0	0	0			0	0	0			11	0
	0			0	7.3	0			0	0	0			0	6.86098	0			0	0	0			0	0	9			0	0	11			8.9	0
	0			0	0	0			0	0	0			0	0	0			0	0	0			0	0	0			0	0	15			8.4	0
	0			0	0	0			7	0	9.33019			8.6216	0	0			0	0	0			0	0	0			0	0	9.3			0	0
	0			0	0	0			8.5	0	0			0	0	0			0	0	0			0	0	16			0	0	17			0	0
	0			0	4.7	0			0	0	0			9.40964	0	0			0	0	0			0	0	8.8			0	0	9.8			0	0
	0			0	5.2	8.1			0	0	10.6877			0	12.3608	0			0	11	0			0	5.2	8.1			0	0	11			0	0
	0			0	0	0			0	0	11.1991			0	0	0			0	0	0			0	0	9.3			0	0	7.3			8.8	0
	0			0	0	0			0	0	10.1036			0	0	0			0	0	0			0	0	0			0	0	10			8.8	0
	0			0	0	0			0	0	0			0	0	0			0	0	0			0	0	0			0	0	14			0	0
	0			0	0	0			0	0	0			0	0	0			0	0	0			0	0	0			0	0	0			0	0
	0			0	0	0			0	0	10.555			7.68828	0	0			0	0	0			0	0	0			0	0	13			0	0
	0			0	0	0			0	6.6	0			0	0	0			0	0	0			0	0	0			0	0	11			0	0
	0			0	0	0			0	0	9.5999			0	0	0			0	0	0			0	0	0			0	0	13			0	0
	0			0	9.1	0			0	0	10.3915			0	0	0			0	0	0			0	0	10			0	0	10			0	7.1
	0			7.8	0	8			0	0	0			0	6.69192	0			0	0	0			0	0	10			0	0	7.1			0	0
	0			0	0	0			0	0	0			0	0	0			0	0	0			0	0	0			0	0	0			0	0
	0			0	0	0			0	0	11.4655			0	0	0			0	0	0			0	0	0			0	0	11			0	0
	0			0	0	0			8.6	0	0			0	6.79424	0			0	0	0			0	0	0			0	0	11			9.6	0
	0			0	6.8	0			0	0	0			0	0	0			0	0	0			0	0	0			0	0	14			7.7	0
	0			0	5.2	0			0	0	0			0	0	0			0	0	0			0	0	0			0	0	15			8.5	0
	0			0	0	0			0	0	10.8948			0	0	0			0	0	0			0	0	0			0	0	15			0	0
	0			0	0	0			0	0	0			0	0	0			0	0	0			0	0	0			0	0	10			0	0
	0			0	0	0			0	0	0			0	6.45161	0			0	0	0			0	0	0			0	0	10			0	6.5
	0			0	0	0			0	0	10.4453			0	6.42435	0			0	0	0			0	0	0			0	0	0			0	0
	0			0	0	0			0	0	8.93839			0	6.46033	0			0	0	0			0	0	0			0	0	12			0	0
	0			0	0	0			0	0	11.1832			0	0	0			0	0	0			0	0	15			8.5	0	12			0	0
	0			0	0	0			0	0	13.0166			0	0	0			0	0	0			0	0	0			0	0	11			0	0
	0			0	0	0			0	0	0			0	0	0			0	0	0			0	0	0			0	0	11			0	0
	0			0	8.7	0			0	8.7	11.7637			0	0	0			0	0	0			0	0	0			0	0	12			0	0
	0			0	0	0			0	0	0			0	6.48671	0			0	0	0			0	0	9.3			0	0	12			7.8	0
	0			0	0	0			0	0	0			0	0	0			0	0	0			0	0	0			0	0	10			0	4.6
	0			0	0	0			0	0	0			0	0	0			0	0	0			0	0	0			0	0	11			0	7.6
	0			0	0	0			0	0	0			0	0	0			0	0	0			0	0	0			0	0	12			0	0
	0			0	0	0			0	0	0			0	0	0			0	0	0			0	0	0			0	0	13			8.1	0
	0			0	0	0			0	0	10.3848			0	0	0			0	0	0			0	0	0			0	0	13			0	0
	0			0	6.1	0			0	6.1	0			0	0	0			0	0	0			0	0	0			0	0	12			0	6.1
	0			0	0	0			0	0	0			0	0	0			0	0	0			0	0	0			0	0	13			0	0
	0			0	0	0			0	0	0			0	0	0			0	0	0			0	0	0			0	0	14			0	0
	0			0	5.8	0			0	0	0			0	0	0			0	0	0			0	0	0			0	5.8	12			0	5.8
	0			0	6.4	0			0	0	0			0	0	0			0	0	0			0	0	0			0	0	12			0	6.4
	0			0	7.9	0			0	6.9	0			0	7.89272	0			0	0	0			0	0	0			0	0	11			0	0
	0			0		0			0		0			0		0			0		0			0		0			0		0			0
	0			0		0			0		5.67352			0		0			0		0			0		0			8.1		12			0
	0			0		0			0		9.87579			0		0			0		0			0		0			0		9.9			0
	0			8.2		0			0		0			0		0			0		0			0		10			0		7.4			0
	0			10		0			0		0			9.20737		0			0		0			0		0			0		11			9.2
	0			0		0			0		9.51253			0		0			0		0			0		0			0		12			0
	0			0		0			0		0			0		0			0		0			0		0			0		0			0
	0			0		0			0		0			0		0			0		0			0		0			0		8.7			0
	0			0		0			0		0			0		0			0		0			0		0			0		14			0
	0			0		0			0		0			0		0			0		0			0		0			7.4		13			0
	0			0		0			0		0			0		0			0		0			0		11			0		13			0
	0			0		0			9.3		9.83249			0		0			0		0			0		0			0		13			0
	0			0		0			0		0			0		0			0		0			0		0			0		14			8.2
	0			0		0			0		0			0		0			0		0			0		9.3			0		11			0
	0			0		0			0		0			0		0			0		0			0		0			0		0			0
	0			0		9.6			0		0			0		0			0		0			0		0			0		12			0
	0			0		0			0		8.18083			0		0			0		0			0		0			0		12			7.6
	0			0		0			0		0			0		0			0		0			0		10			0		11			0
	0			0		0			0		0			0		0			0		0			0		0			0		11			0
	0			8.3		0			0		0			0		0			0		0			0		13			0		10			9.3
	0			8.3		0			0		0			0		0			0		0			0		9			0		11			0
	0			0		0			7.5		9.89143			0		0			0		0			0		0			9.5		12			8.5
	0			0		0			0		0			0		0			0		0			0		0			0		10			7.7
	0			0		0			0		0			0		0			0		0			0		0			0		12			0
	0			0		0			0		0			0		0			0		0			0		0			0		0			0
	0			0		0			0		0			0		0			0		0			0		0			0		14			0
	0			0		0			0		0			0		0			0		0			0		0			0		14			0
	0			0		0			0		0			0		0			0		0			0		0			0		11			0
	0			0		0			0		0			0		0			0		0			0		8.8			0		13			0
	0			0		0			0		8.80519			0		0			0		0			0		0			0		9.8			0
	0			0		0			0		0			0		0			0		0			0		9.9			0		0			0
	0			0		0			0		0			0		0			0		0			0		0			0		12			0
	0			0		0			0		0			0		0			0		0			0		10			0		9.3			0
	0			0		0			0		0			0		0			0		0			0		0			7.5		12			0
	0			0		0			0		0			0		0			0		0			0		10			0		10			7.4
	0			0		7.1			0		0			0		0			0		0			0		0			0		10			0
	0			0		0			0		0			0		0			0		0			0		0			0		10			0
	0			0		0			0		0			0		0			0		0			0		11			0		11			0
	0			0		0			0		0			0		0			0		0			0		0			0		12			0
	0			0		0			0		0			0		0			0		0			0		11			0		0			0
	0			0		0			0		0			0		0			0		0			0		0			0		0			0
	0			0		0			0		8.07545			0		0			0		0			0		0			0		12			7.4
	0			0		0			0		0			0		0			0		0			0		0			0		13			0
	0			0		0			0		0			0		0			0		0			0		0			0		14			0
	0					0					0					0					0					0					0
	0					0					0					0					0					0					13
	0					0					0					0					0					12					0
	0					0					8.80367					0					0					9.4					13
	0					0					0					0					0					0					12
	0					0					0					0					0					0					0
	0					0					9.24439					0					0					0					12
	0					0					0					0					0					0					11
	0					0					0					0					0					8.8					14
	0					0					8.6736					0					0					0					10
	6.6					0					0					0					0					0					12
	0					0					0					0					0					8.9					13
	9.2					0					0					0					0					0					0
	0					0					0					0					0					0					11
	0					0					9.20992					0					0					0					12
	0					0					0					0					0					8.8					11
	0					0					0					0					0					0					10
	0					0					0					0					0					0					12
	0					0					0					0					0					0					12
	0					0					0					0					0					8.9					10
	0					0					0					0					0					0					12
	0					0					9.70208					0					0					0					13
	0					0					0					0					0					0					12

[truncated: 32 more sheets: Fig. 4K, Fig. 4L, Fig. 5F, Fig. 5I, Fig. 6B, Fig. 6H, Fig. 7A, Fig. 7B, Fig. 7C, Fig. 7D-E, FIg. 7F, FIg S1, Fig. S2, Fig. S4 CTRL myogenic, Fig. S4 CTRL cell cycle, Fig. S4 HYPO myogenic, Fig. S4 HYPO cell cycle, Fig. S8, Fig S10, Fig. S11A Bubbleplot …]
